# Supplementary material for: Adolescents may accurately self-collect pharyngeal and rectal clinical specimens for the detection of Chlamydia trachomatis and Neisseria gonorrhoeae infection
Source: PLoS One. 2021 Sep 27;16(9):e0255878. doi: 10.1371/journal.pone.0255878 (PMC8475974; doi:10.1371/journal.pone.0255878)
Supplement: S1 Data — (CSV) [file pone.0255878.s002.csv]

Assay	Assay Version	Cartridge S/N	Reagent Lot ID	Test Type	Instrument S/N	Module S/N	S/W Version	Start Time	Status	Test Result	Analyte Name	Usage	Target #	Analyte Result	Ct	EndPt	Curve Fit	Target Delta Ct	Prb Chk 1	Prb Chk 2	Prb Chk 3	Probe Check Result	2nd Deriv Peak Height	Cycles	Analyte Name	Usage	Target #	Analyte Result	Ct	EndPt	Curve Fit	Target Delta Ct	Prb Chk 1	Prb Chk 2	Prb Chk 3	Probe Check Result	2nd Deriv Peak Height	Cycles	Analyte Name	Usage	Target #	Analyte Result	Ct	EndPt	Curve Fit	Target Delta Ct	Prb Chk 1	Prb Chk 2	Prb Chk 3
Xpert CT_NG	3	456422017	27120	Specimen	812089	720762	4.8	8/21/19 15:11	Done	CT NOT DETECTED;NG NOT DETECTED	CT1	Target	1	NEG	0	5	NA	-9999	266	309	265	PASS	0	45	NG2	Target	2	NEG	0	8	NA	-9999	280	351	280	PASS	0	45	NG4	Target	3	NEG	0	-1	NA	-9999	41	50	40
Xpert CT_NG	3	456422036	27120	Specimen	812089	683290	4.8	8/14/19 14:25	Done	CT NOT DETECTED;NG NOT DETECTED	CT1	Target	1	NEG	0	3	NA	-9999	245	286	245	PASS	0	45	NG2	Target	2	NEG	0	5	NA	-9999	232	287	232	PASS	0	45	NG4	Target	3	NEG	0	0	NA	-9999	37	47	37
Xpert CT_NG	3	456422024	27120	Specimen	812089	720762	4.8	8/14/19 14:02	Done	CT NOT DETECTED;NG NOT DETECTED	CT1	Target	1	NEG	0	1	NA	-9999	253	293	252	PASS	0	45	NG2	Target	2	NEG	0	5	NA	-9999	257	318	257	PASS	0	45	NG4	Target	3	NEG	0	1	NA	-9999	33	42	33
Xpert CT_NG	3	456422020	27120	Specimen	812089	683277	4.8	8/14/19 14:01	Done	CT NOT DETECTED;NG DETECTED	CT1	Target	1	NEG	0	1	NA	-9999	260	301	259	PASS	0	45	NG2	Target	2	POS	20.7	538	PASS	-9999	235	291	234	PASS	0	45	NG4	Target	3	POS	20.4	498	PASS	-9999	31	40	31
Xpert CT_NG	3	456422037	27120	Specimen	812089	720762	4.8	6/26/19 14:02	Done	CT NOT DETECTED;NG NOT DETECTED	CT1	Target	1	NEG	0	5	NA	-9999	264	306	263	PASS	0	45	NG2	Target	2	NEG	0	14	NA	-9999	270	337	269	PASS	0	45	NG4	Target	3	NEG	0	1	NA	-9999	36	45	36
Xpert CT_NG	3	456422019	27120	Specimen	812089	720762	4.8	6/26/19 12:12	Done	CT NOT DETECTED;NG NOT DETECTED	CT1	Target	1	NEG	0	3	NA	-9999	248	286	247	PASS	0	45	NG2	Target	2	NEG	0	7	NA	-9999	265	325	264	PASS	0	45	NG4	Target	3	NEG	0	0	NA	-9999	35	44	34
Xpert CT_NG	3	456422034	27120	Specimen	812089	683290	4.8	6/4/19 13:02	Done	CT NOT DETECTED;NG NOT DETECTED	CT1	Target	1	NEG	0	2	NA	-9999	252	294	252	PASS	0	45	NG2	Target	2	NEG	0	4	NA	-9999	238	295	238	PASS	0	45	NG4	Target	3	NEG	0	0	NA	-9999	37	47	36
Xpert CT_NG	3	456422023	27120	Specimen	812089	720762	4.8	6/4/19 13:01	Done	CT NOT DETECTED;NG NOT DETECTED	CT1	Target	1	NEG	0	0	NA	-9999	208	234	205	PASS	0	45	NG2	Target	2	NEG	0	2	NA	-9999	221	263	219	PASS	0	45	NG4	Target	3	NEG	0	0	NA	-9999	36	42	35
Xpert CT_NG	3	456421202	27120	Specimen	812089	720762	4.8	5/8/19 11:07	Done	CT NOT DETECTED;NG NOT DETECTED	CT1	Target	1	NEG	0	2	NA	-9999	249	290	249	PASS	0	45	NG2	Target	2	NEG	0	6	NA	-9999	258	318	257	PASS	0	45	NG4	Target	3	NEG	0	0	NA	-9999	33	43	32
Xpert CT_NG	3	456422031	27120	Specimen	812089	683277	4.8	4/30/19 10:54	Done	CT DETECTED;NG DETECTED	CT1	Target	1	POS	31.7	318	PASS	-9999	241	278	241	PASS	0	45	NG2	Target	2	POS	26	475	PASS	-9999	234	284	233	PASS	0	45	NG4	Target	3	POS	26.2	436	PASS	-9999	30	38	29
Xpert CT_NG	3	456422028	27120	Specimen	812089	720762	4.8	4/30/19 10:52	Done	CT NOT DETECTED;NG NOT DETECTED	CT1	Target	1	NEG	0	0	NA	-9999	250	291	250	PASS	0	45	NG2	Target	2	NEG	0	2	NA	-9999	255	315	255	PASS	0	45	NG4	Target	3	NEG	0	0	NA	-9999	33	42	33
Xpert CT_NG	3	345473574	27002	Specimen	812089	683276	4.8	3/18/19 12:18	Done	CT NOT DETECTED;NG NOT DETECTED	CT1	Target	1	NEG	0	3	NA	-9999	226	262	226	PASS	0	45	NG2	Target	2	NEG	0	3	NA	-9999	235	292	235	PASS	0	45	NG4	Target	3	NEG	0	-1	NA	-9999	36	44	35
Xpert CT_NG	3	345473573	27002	Specimen	812089	683276	4.8	3/11/19 12:53	Done	CT NOT DETECTED;NG NOT DETECTED	CT1	Target	1	NEG	0	6	NA	-9999	173	199	173	PASS	0	45	NG2	Target	2	NEG	0	7	NA	-9999	189	227	189	PASS	0	45	NG4	Target	3	NEG	0	0	NA	-9999	39	43	38
Xpert CT_NG	3	345475321	27002	Specimen	812089	683290	4.8	2/25/19 14:36	Done	CT NOT DETECTED;NG NOT DETECTED	CT1	Target	1	NEG	0	12	NA	-9999	150	166	147	PASS	0	45	NG2	Target	2	NEG	0	12	NA	-9999	139	158	133	PASS	0	45	NG4	Target	3	NEG	0	6	NA	-9999	55	53	50
Xpert CT_NG	3	345475316	27002	Specimen	812089	720762	4.8	2/25/19 13:08	Done	CT NOT DETECTED;NG DETECTED	CT1	Target	1	NEG	0	-2	NA	-9999	257	299	257	PASS	0	45	NG2	Target	2	POS	21.8	505	PASS	-9999	260	325	260	PASS	0	45	NG4	Target	3	POS	21.2	514	PASS	-9999	33	42	33
Xpert CT_NG	3	345475317	27002	Specimen	812089	720762	4.8	2/25/19 11:38	Done	CT DETECTED;NG NOT DETECTED	CT1	Target	1	POS	29.7	321	PASS	-9999	264	306	263	PASS	0	45	NG2	Target	2	NEG	0	1	NA	-9999	263	331	263	PASS	0	45	NG4	Target	3	NEG	0	0	NA	-9999	34	43	33
Xpert CT_NG	3	345475319	27002	Specimen	812089	683277	4.8	2/11/19 12:30	Done	CT NOT DETECTED;NG NOT DETECTED	CT1	Target	1	NEG	0	-3	NA	-9999	264	305	265	PASS	0	45	NG2	Target	2	NEG	0	-4	NA	-9999	237	295	237	PASS	0	45	NG4	Target	3	NEG	0	8	NA	-9999	30	39	30
Xpert CT_NG	3	345475313	27002	Specimen	812089	720762	4.8	2/11/19 12:29	Done	CT NOT DETECTED;NG NOT DETECTED	CT1	Target	1	NEG	0	0	NA	-9999	259	303	259	PASS	0	45	NG2	Target	2	NEG	0	3	NA	-9999	261	327	260	PASS	0	45	NG4	Target	3	NEG	0	0	NA	-9999	32	41	32
Xpert CT_NG	3	345475315	27002	Specimen	812089	683290	4.8	2/4/19 9:41	Done	CT NOT DETECTED;NG NOT DETECTED	CT1	Target	1	NEG	0	-7	NA	-9999	254	294	255	PASS	0	45	NG2	Target	2	NEG	0	-5	NA	-9999	235	297	235	PASS	0	45	NG4	Target	3	NEG	0	1	NA	-9999	37	46	37
Xpert CT_NG	3	345475320	27002	Specimen	812089	720762	4.8	12/17/18 12:32	Done	CT NOT DETECTED;NG NOT DETECTED	CT1	Target	1	NEG	0	1	NA	-9999	216	245	214	PASS	0	45	NG2	Target	2	NEG	0	3	NA	-9999	216	258	214	PASS	0	45	NG4	Target	3	NEG	0	0	NA	-9999	39	43	40
Xpert CT_NG	3	345475326	27002	Specimen	812089	720762	4.8	12/17/18 10:44	Done	CT DETECTED;NG NOT DETECTED	CT1	Target	1	POS	26.7	321	PASS	-9999	259	300	259	PASS	0	45	NG2	Target	2	NEG	0	3	NA	-9999	255	315	255	PASS	0	45	NG4	Target	3	NEG	0	0	NA	-9999	34	43	34
Xpert CT_NG	3	345475312	27002	Specimen	812089	720762	4.8	12/10/18 11:51	Done	CT NOT DETECTED;NG NOT DETECTED	CT1	Target	1	NEG	0	-1	NA	-9999	270	314	270	PASS	0	45	NG2	Target	2	NEG	0	0	NA	-9999	265	329	264	PASS	0	45	NG4	Target	3	NEG	0	0	NA	-9999	32	42	32
Xpert CT_NG	3	345472170	27002	Specimen	812089	720762	4.8	11/19/18 9:53	Aborted	ERROR	CT1	Target	1	NO RESULT	0	0	NA	-9999	0	0	0	NA	0	0	NG2	Target	2	NO RESULT	0	0	NA	-9999	0	0	0	NA	0	0	NG4	Target	3	NO RESULT	0	0	NA	-9999	0	0	0
Xpert CT_NG	3	345475327	27002	Specimen	812089	683277	4.8	11/5/18 12:09	Aborted	ERROR	CT1	Target	1	NO RESULT	0	0	NA	-9999	0	0	0	NA	0	0	NG2	Target	2	NO RESULT	0	0	NA	-9999	0	0	0	NA	0	0	NG4	Target	3	NO RESULT	0	0	NA	-9999	0	0	0
Xpert CT_NG	3	345475330	27002	Specimen	812089	683276	4.8	11/5/18 12:09	Aborted	ERROR	CT1	Target	1	NO RESULT	0	0	NA	-9999	0	0	0	NA	0	0	NG2	Target	2	NO RESULT	0	0	NA	-9999	0	0	0	NA	0	0	NG4	Target	3	NO RESULT	0	0	NA	-9999	0	0	0
Xpert CT_NG	3	345475328	27002	Specimen	812089	720762	4.8	11/5/18 12:08	Done	ERROR	CT1	Target	1	POS	23.5	320	PASS	-9999	260	303	259	PASS	0	45	NG2	Target	2	NEG	0	1	NA	-9999	264	328	264	PASS	0	45	NG4	Target	3	NEG	0	0	NA	-9999	34	44	33
Xpert CT_NG	3	345475360	27002	Specimen	812089	720762	4.8	11/2/18 10:13	Done	CT NOT DETECTED;NG NOT DETECTED	CT1	Target	1	NEG	0	0	NA	-9999	258	300	257	PASS	0	45	NG2	Target	2	NEG	0	4	NA	-9999	262	325	262	PASS	0	45	NG4	Target	3	NEG	0	0	NA	-9999	34	44	34
Xpert CT_NG	3	388354188	27625	Specimen	816495	701400	4.8	9/4/19 17:07	Done	CT NOT DETECTED;NG NOT DETECTED	CT1	Target	1	NEG	0	5	NA	-9999	272	319	271	PASS	0	45	NG2	Target	2	NEG	0	9	NA	-9999	241	302	241	PASS	0	45	NG4	Target	3	NEG	0	0	NA	-9999	14	25	14
Xpert CT_NG	3	388354233	27625	Specimen	816495	701516	4.8	9/4/19 14:40	Done	CT NOT DETECTED;NG NOT DETECTED	CT1	Target	1	NEG	0	2	NA	-9999	269	312	268	PASS	0	45	NG2	Target	2	NEG	0	4	NA	-9999	232	285	231	PASS	0	45	NG4	Target	3	NEG	0	0	NA	-9999	24	34	24
Xpert CT_NG	3	388354558	27625	Specimen	816495	701517	4.8	8/30/19 15:54	Done	CT NOT DETECTED;NG NOT DETECTED	CT1	Target	1	NEG	0	5	NA	-9999	262	305	262	PASS	0	45	NG2	Target	2	NEG	0	11	NA	-9999	218	269	217	PASS	0	45	NG4	Target	3	NEG	0	0	NA	-9999	21	32	20
Xpert CT_NG	3	388354236	27625	Specimen	816495	701516	4.8	8/30/19 14:18	Done	CT NOT DETECTED;NG NOT DETECTED	CT1	Target	1	NEG	0	9	NA	-9999	211	241	207	PASS	0	45	NG2	Target	2	NEG	0	13	NA	-9999	188	222	182	PASS	0	45	NG4	Target	3	NEG	0	1	NA	-9999	36	42	35
Xpert CT_NG	3	388354570	27625	Specimen	816495	701400	4.8	8/30/19 12:16	Done	CT NOT DETECTED;NG NOT DETECTED	CT1	Target	1	NEG	0	4	NA	-9999	274	319	273	PASS	0	45	NG2	Target	2	NEG	0	6	NA	-9999	251	311	250	PASS	0	45	NG4	Target	3	NEG	0	0	NA	-9999	14	25	14
Xpert CT_NG	3	388354562	27625	Specimen	816495	701517	4.8	8/30/19 12:15	Done	CT NOT DETECTED;NG NOT DETECTED	CT1	Target	1	NEG	0	1	NA	-9999	265	308	265	PASS	0	45	NG2	Target	2	NEG	0	3	NA	-9999	226	278	226	PASS	0	45	NG4	Target	3	NEG	0	0	NA	-9999	19	30	18
Xpert CT_NG	3	388354574	27625	Specimen	816495	701514	4.8	8/28/19 14:13	Done	CT NOT DETECTED;NG NOT DETECTED	CT1	Target	1	NEG	0	1	NA	-9999	207	237	227	PASS	0	45	NG2	Target	2	NEG	0	6	NA	-9999	178	218	182	PASS	0	45	NG4	Target	3	NEG	0	-2	NA	-9999	27	34	27
Xpert CT_NG	3	388354237	27625	Specimen	816495	701400	4.8	8/16/19 16:49	Done	CT NOT DETECTED;NG NOT DETECTED	CT1	Target	1	NEG	0	1	NA	-9999	251	293	251	PASS	0	45	NG2	Target	2	NEG	0	4	NA	-9999	236	289	236	PASS	0	45	NG4	Target	3	POS	37	69	PASS	-9999	21	30	21
Xpert CT_NG	3	388354576	27625	Specimen	816495	701517	4.8	8/16/19 10:38	Done	CT NOT DETECTED;NG NOT DETECTED	CT1	Target	1	NEG	0	10	NA	-9999	215	243	213	PASS	0	45	NG2	Target	2	NEG	0	13	NA	-9999	174	200	170	PASS	0	45	NG4	Target	3	NEG	0	3	NA	-9999	44	42	39
Xpert CT_NG	3	388354339	27625	Specimen	816495	701516	4.8	8/9/19 17:25	Done	CT NOT DETECTED;NG NOT DETECTED	CT1	Target	1	NEG	0	10	NA	-9999	262	303	262	PASS	0	45	NG2	Target	2	NEG	0	18	NA	-9999	222	274	222	PASS	0	45	NG4	Target	3	NEG	0	2	NA	-9999	22	32	21
Xpert CT_NG	3	388354312	27625	Specimen	816495	701400	4.8	8/9/19 14:24	Done	CT NOT DETECTED;NG NOT DETECTED	CT1	Target	1	NEG	0	2	NA	-9999	285	334	285	PASS	0	45	NG2	Target	2	NEG	0	4	NA	-9999	266	329	265	PASS	0	45	NG4	Target	3	POS	39	44	PASS	-9999	19	32	20
Xpert CT_NG	3	388354311	27625	Specimen	816495	701517	4.8	8/9/19 13:15	Done	CT NOT DETECTED;NG NOT DETECTED	CT1	Target	1	NEG	0	9	NA	-9999	218	246	217	PASS	0	45	NG2	Target	2	NEG	0	12	NA	-9999	172	197	167	PASS	0	45	NG4	Target	3	NEG	0	3	NA	-9999	44	39	33
Xpert CT_NG	3	388354310	27625	Specimen	816495	701516	4.8	8/9/19 12:51	Done	CT NOT DETECTED;NG NOT DETECTED	CT1	Target	1	NEG	0	4	NA	-9999	273	317	272	PASS	0	45	NG2	Target	2	NEG	0	7	NA	-9999	231	285	231	PASS	0	45	NG4	Target	3	NEG	0	0	NA	-9999	23	33	23
Xpert CT_NG	3	388354314	27625	Specimen	816495	701400	4.8	8/9/19 12:50	Done	CT NOT DETECTED;NG NOT DETECTED	CT1	Target	1	NEG	0	3	NA	-9999	272	318	272	PASS	0	45	NG2	Target	2	NEG	0	4	NA	-9999	250	307	250	PASS	0	45	NG4	Target	3	NEG	0	0	NA	-9999	12	24	12
Xpert CT_NG	3	388354303	27625	Specimen	816495	701517	4.8	8/2/19 11:36	Done	CT NOT DETECTED;NG NOT DETECTED	CT1	Target	1	NEG	0	-1	NA	-9999	241	275	239	PASS	0	45	NG2	Target	2	NEG	0	2	NA	-9999	195	233	195	PASS	0	45	NG4	Target	3	NEG	0	1	NA	-9999	33	42	33
Xpert CT_NG	3	388354313	27625	Specimen	816495	701514	4.8	8/2/19 11:35	Done	CT NOT DETECTED;NG NOT DETECTED	CT1	Target	1	NEG	0	2	NA	-9999	219	254	218	PASS	0	45	NG2	Target	2	NEG	0	2	NA	-9999	228	283	228	PASS	0	45	NG4	Target	3	NEG	0	-3	NA	-9999	17	27	17
Xpert CT_NG	3	388354304	27625	Specimen	816495	701516	4.8	7/19/19 13:37	Done	CT NOT DETECTED;NG NOT DETECTED	CT1	Target	1	NEG	0	2	NA	-9999	264	306	262	PASS	0	45	NG2	Target	2	NEG	0	4	NA	-9999	226	277	225	PASS	0	45	NG4	Target	3	NEG	0	0	NA	-9999	21	32	21
Xpert CT_NG	3	388354307	27625	Specimen	816495	701516	4.8	7/19/19 11:59	Done	CT NOT DETECTED;NG NOT DETECTED	CT1	Target	1	NEG	0	1	NA	-9999	278	323	277	PASS	0	45	NG2	Target	2	NEG	0	2	NA	-9999	229	283	228	PASS	0	45	NG4	Target	3	NEG	0	0	NA	-9999	23	35	23
Xpert CT_NG	3	456421000	27120	Specimen	816495	701400	4.8	7/10/19 11:58	Done	CT NOT DETECTED;NG NOT DETECTED	CT1	Target	1	NEG	0	2	NA	-9999	272	318	272	PASS	0	45	NG2	Target	2	NEG	0	3	NA	-9999	255	317	254	PASS	0	45	NG4	Target	3	NEG	0	0	NA	-9999	30	40	30
Xpert CT_NG	3	456421068	27120	Specimen	816495	701517	4.8	7/10/19 11:56	Done	CT NOT DETECTED;NG NOT DETECTED	CT1	Target	1	NEG	0	2	NA	-9999	330	381	329	PASS	0	45	NG2	Target	2	NEG	0	9	NA	-9999	214	272	214	PASS	0	45	NG4	Target	3	NEG	0	1	NA	-9999	41	52	41
Xpert CT_NG	3	456420997	27120	Specimen	816495	701516	4.8	7/10/19 10:44	Done	CT NOT DETECTED;NG NOT DETECTED	CT1	Target	1	NEG	0	2	NA	-9999	269	313	268	PASS	0	45	NG2	Target	2	NEG	0	4	NA	-9999	227	280	227	PASS	0	45	NG4	Target	3	NEG	0	0	NA	-9999	31	41	30
Xpert CT_NG	3	456420995	27120	Specimen	816495	701516	4.8	7/3/19 10:34	Done	CT NOT DETECTED;NG NOT DETECTED	CT1	Target	1	NEG	0	2	NA	-9999	293	340	292	PASS	0	45	NG2	Target	2	NEG	0	4	NA	-9999	246	307	245	PASS	0	45	NG4	Target	3	NEG	0	0	NA	-9999	34	44	34
Xpert CT_NG	3	456420999	27120	Specimen	816495	701517	4.8	6/28/19 10:23	Done	CT NOT DETECTED;NG NOT DETECTED	CT1	Target	1	NEG	0	0	NA	-9999	244	303	263	PASS	0	45	NG2	Target	2	NEG	0	2	NA	-9999	204	253	208	PASS	0	45	NG4	Target	3	NEG	0	0	NA	-9999	42	52	42
Xpert CT_NG	3	456420992	27120	Specimen	816495	701400	4.8	6/28/19 10:22	Done	CT NOT DETECTED;NG NOT DETECTED	CT1	Target	1	NEG	0	4	NA	-9999	280	327	281	PASS	0	45	NG2	Target	2	NEG	0	10	NA	-9999	264	329	263	PASS	0	45	NG4	Target	3	NEG	0	0	NA	-9999	33	42	33
Xpert CT_NG	3	456420987	27120	Specimen	816495	701400	4.8	6/12/19 13:18	Done	CT NOT DETECTED;NG NOT DETECTED	CT1	Target	1	NEG	0	3	NA	-9999	283	331	283	PASS	0	45	NG2	Target	2	NEG	0	6	NA	-9999	258	322	258	PASS	0	45	NG4	Target	3	NEG	0	-1	NA	-9999	33	43	33
Xpert CT_NG	3	456421053	27120	Specimen	816495	701517	4.8	6/7/19 16:51	Done	CT NOT DETECTED;NG NOT DETECTED	CT1	Target	1	NEG	0	2	NA	-9999	298	345	297	PASS	0	45	NG2	Target	2	NEG	0	5	NA	-9999	242	300	242	PASS	0	45	NG4	Target	3	NEG	0	1	NA	-9999	35	46	35
Xpert CT_NG	3	456421394	27120	Specimen	816495	701516	4.8	6/7/19 15:32	Done	CT NOT DETECTED;NG NOT DETECTED	CT1	Target	1	NEG	0	4	NA	-9999	271	314	270	PASS	0	45	NG2	Target	2	NEG	0	6	NA	-9999	234	289	233	PASS	0	45	NG4	Target	3	NEG	0	1	NA	-9999	32	43	32
Xpert CT_NG	3	456421385	27120	Specimen	816495	701517	4.8	6/5/19 16:35	Done	CT NOT DETECTED;NG NOT DETECTED	CT1	Target	1	NEG	0	4	NA	-9999	273	317	272	PASS	0	45	NG2	Target	2	NEG	0	6	NA	-9999	232	284	230	PASS	0	45	NG4	Target	3	NEG	0	0	NA	-9999	35	46	34
Xpert CT_NG	3	456421391	27120	Specimen	816495	701400	4.8	5/31/19 13:04	Done	CT NOT DETECTED;NG NOT DETECTED	CT1	Target	1	NEG	0	3	NA	-9999	285	332	284	PASS	0	45	NG2	Target	2	NEG	0	6	NA	-9999	259	322	259	PASS	0	45	NG4	Target	3	NEG	0	-1	NA	-9999	27	37	27
Xpert CT_NG	3	456421389	27120	Specimen	816495	701516	4.8	5/31/19 10:51	Done	CT NOT DETECTED;NG NOT DETECTED	CT1	Target	1	NEG	0	1	NA	-9999	274	319	273	PASS	0	45	NG2	Target	2	NEG	0	3	NA	-9999	226	280	226	PASS	0	45	NG4	Target	3	NEG	0	0	NA	-9999	32	42	32
Xpert CT_NG	3	456421390	27120	Specimen	816495	701400	4.8	5/31/19 10:50	Done	CT NOT DETECTED;NG NOT DETECTED	CT1	Target	1	NEG	0	1	NA	-9999	264	310	263	PASS	0	45	NG2	Target	2	NEG	0	2	NA	-9999	245	303	245	PASS	0	45	NG4	Target	3	NEG	0	0	NA	-9999	27	38	27
Xpert CT_NG	3	456421372	27120	Specimen	816495	701517	4.8	5/29/19 15:40	Done	CT NOT DETECTED;NG NOT DETECTED	CT1	Target	1	NEG	0	6	NA	-9999	293	339	292	PASS	0	45	NG2	Target	2	NEG	0	10	NA	-9999	244	300	244	PASS	0	45	NG4	Target	3	NEG	0	0	NA	-9999	38	49	37
Xpert CT_NG	3	456421371	27120	Specimen	816495	701400	4.8	5/29/19 11:35	Done	CT NOT DETECTED;NG NOT DETECTED	CT1	Target	1	NEG	0	1	NA	-9999	293	343	293	PASS	0	45	NG2	Target	2	NEG	0	1	NA	-9999	266	336	266	PASS	0	45	NG4	Target	3	NEG	0	0	NA	-9999	34	44	33
Xpert CT_NG	3	456421374	27120	Specimen	816495	701516	4.8	5/24/19 12:18	Done	CT NOT DETECTED;NG NOT DETECTED	CT1	Target	1	NEG	0	6	NA	-9999	269	313	269	PASS	0	45	NG2	Target	2	NEG	0	10	NA	-9999	225	279	225	PASS	0	45	NG4	Target	3	NEG	0	1	NA	-9999	31	41	31
Xpert CT_NG	3	456421379	27120	Specimen	816495	701517	4.8	5/24/19 11:14	Done	CT NOT DETECTED;NG NOT DETECTED	CT1	Target	1	NEG	0	4	NA	-9999	292	338	292	PASS	0	45	NG2	Target	2	NEG	0	8	NA	-9999	235	290	235	PASS	0	45	NG4	Target	3	NEG	0	0	NA	-9999	35	46	34
Xpert CT_NG	3	456421375	27120	Specimen	816495	701400	4.8	5/24/19 11:14	Done	CT NOT DETECTED;NG DETECTED	CT1	Target	1	NEG	0	-4	NA	-9999	305	355	305	PASS	0	45	NG2	Target	2	POS	38.2	94	PASS	-9999	264	329	264	PASS	0	45	NG4	Target	3	POS	36.6	120	PASS	-9999	32	42	32
Xpert CT_NG	3	456421379	27120	Specimen	816495	701514	4.8	5/24/19 11:12	Aborted	NO RESULT	CT1	Target	1	NO RESULT	0	0	NA	-9999	0	0	0	NA	0	0	NG2	Target	2	NO RESULT	0	0	NA	-9999	0	0	0	NA	0	0	NG4	Target	3	NO RESULT	0	0	NA	-9999	0	0	0
Xpert CT_NG	3	456422267	27120	Specimen	816495	701400	4.8	5/17/19 11:38	Done	CT NOT DETECTED;NG NOT DETECTED	CT1	Target	1	NEG	0	1	NA	-9999	267	310	267	PASS	0	45	NG2	Target	2	NEG	0	0	NA	-9999	243	299	243	PASS	0	45	NG4	Target	3	NEG	0	0	NA	-9999	41	49	41
Xpert CT_NG	3	456422261	27120	Specimen	816495	701514	4.8	5/17/19 11:35	Aborted	NO RESULT	CT1	Target	1	NO RESULT	0	0	NA	-9999	0	0	0	NA	0	0	NG2	Target	2	NO RESULT	0	0	NA	-9999	0	0	0	NA	0	0	NG4	Target	3	NO RESULT	0	0	NA	-9999	0	0	0
Xpert CT_NG	3	456422276	27120	Specimen	816495	701517	4.8	5/15/19 13:14	Done	CT NOT DETECTED;NG NOT DETECTED	CT1	Target	1	NEG	0	-2	NA	-9999	277	322	278	PASS	0	45	NG2	Target	2	NEG	0	2	NA	-9999	232	283	231	PASS	0	45	NG4	Target	3	NEG	0	0	NA	-9999	34	46	34
Xpert CT_NG	3	456422218	27120	Specimen	816495	701516	4.8	5/15/19 13:13	Done	CT NOT DETECTED;NG NOT DETECTED	CT1	Target	1	NEG	0	4	NA	-9999	276	322	276	PASS	0	45	NG2	Target	2	NEG	0	7	NA	-9999	235	288	234	PASS	0	45	NG4	Target	3	NEG	0	1	NA	-9999	34	44	34
Xpert CT_NG	3	456422219	27120	Specimen	816495	701400	4.8	5/15/19 13:12	Done	CT NOT DETECTED;NG NOT DETECTED	CT1	Target	1	NEG	0	2	NA	-9999	284	332	285	PASS	0	45	NG2	Target	2	NEG	0	3	NA	-9999	252	311	251	PASS	0	45	NG4	Target	3	NEG	0	0	NA	-9999	34	44	34
Xpert CT_NG	3	456422231	27120	Specimen	816495	701516	4.8	5/10/19 15:00	Done	CT NOT DETECTED;NG NOT DETECTED	CT1	Target	1	NEG	0	3	NA	-9999	287	333	286	PASS	0	45	NG2	Target	2	NEG	0	4	NA	-9999	241	297	241	PASS	0	45	NG4	Target	3	NEG	0	0	NA	-9999	32	42	31
Xpert CT_NG	3	456422228	27120	Specimen	816495	701517	4.8	5/8/19 18:05	Done	CT NOT DETECTED;NG NOT DETECTED	CT1	Target	1	NEG	0	0	NA	-9999	278	320	276	PASS	0	45	NG2	Target	2	NEG	0	1	NA	-9999	229	279	228	PASS	0	45	NG4	Target	3	NEG	0	0	NA	-9999	33	43	32
Xpert CT_NG	3	456422240	27120	Specimen	816495	701400	4.8	5/8/19 18:03	Done	CT NOT DETECTED;NG NOT DETECTED	CT1	Target	1	NEG	0	9	NA	-9999	274	319	274	PASS	0	45	NG2	Target	2	NEG	0	14	NA	-9999	246	302	245	PASS	0	45	NG4	Target	3	NEG	0	1	NA	-9999	30	40	31
Xpert CT_NG	3	456422243	27120	Specimen	816495	701516	4.8	5/8/19 16:10	Done	CT NOT DETECTED;NG NOT DETECTED	CT1	Target	1	NEG	0	5	NA	-9999	278	323	277	PASS	0	45	NG2	Target	2	NEG	0	8	NA	-9999	237	293	236	PASS	0	45	NG4	Target	3	NEG	0	2	NA	-9999	33	42	32
Xpert CT_NG	3	456422232	27120	Specimen	816495	701516	4.8	4/26/19 14:59	Done	CT NOT DETECTED;NG NOT DETECTED	CT1	Target	1	NEG	0	4	NA	-9999	271	315	270	PASS	0	45	NG2	Target	2	NEG	0	5	NA	-9999	231	283	230	PASS	0	45	NG4	Target	3	NEG	0	0	NA	-9999	33	43	33
Xpert CT_NG	3	345473557	27002	Specimen	816495	701517	4.8	4/26/19 12:07	Done	CT NOT DETECTED;NG NOT DETECTED	CT1	Target	1	NEG	0	2	NA	-9999	316	367	317	PASS	0	45	NG2	Target	2	NEG	0	6	NA	-9999	255	320	255	PASS	0	45	NG4	Target	3	NEG	0	1	NA	-9999	44	56	44
Xpert CT_NG	3	345473558	27002	Specimen	816495	701516	4.8	4/24/19 16:00	Done	CT NOT DETECTED;NG NOT DETECTED	CT1	Target	1	NEG	0	5	NA	-9999	281	325	281	PASS	0	45	NG2	Target	2	NEG	0	8	NA	-9999	236	292	236	PASS	0	45	NG4	Target	3	NEG	0	0	NA	-9999	29	39	29
Xpert CT_NG	3	345473571	27002	Specimen	816495	701400	4.8	4/17/19 13:55	Done	CT NOT DETECTED;NG NOT DETECTED	CT1	Target	1	NEG	0	5	NA	-9999	262	305	261	PASS	0	45	NG2	Target	2	NEG	0	6	NA	-9999	243	301	242	PASS	0	45	NG4	Target	3	NEG	0	1	NA	-9999	26	35	26
Xpert CT_NG	3	345473560	27002	Specimen	816495	701517	4.8	4/17/19 12:44	Done	CT NOT DETECTED;NG NOT DETECTED	CT1	Target	1	NEG	0	0	NA	-9999	290	336	289	PASS	0	45	NG2	Target	2	NEG	0	0	NA	-9999	235	291	235	PASS	0	45	NG4	Target	3	NEG	0	0	NA	-9999	33	44	33
Xpert CT_NG	3	345473572	27002	Specimen	816495	701516	4.8	4/12/19 17:03	Done	CT NOT DETECTED;NG NOT DETECTED	CT1	Target	1	NEG	0	4	NA	-9999	274	319	273	PASS	0	45	NG2	Target	2	NEG	0	9	NA	-9999	234	292	233	PASS	0	45	NG4	Target	3	NEG	0	0	NA	-9999	32	41	32
Xpert CT_NG	3	345473559	27002	Specimen	816495	701517	4.8	4/12/19 15:21	Done	CT NOT DETECTED;NG NOT DETECTED	CT1	Target	1	NEG	0	7	NA	-9999	227	259	226	PASS	0	45	NG2	Target	2	NEG	0	11	NA	-9999	162	190	160	PASS	0	45	NG4	Target	3	NEG	0	4	NA	-9999	49	45	44
Xpert CT_NG	3	345473559	27002	Specimen	816495	701514	4.8	4/12/19 15:19	Aborted	NO RESULT	CT1	Target	1	NO RESULT	0	0	NA	-9999	0	0	0	NA	0	0	NG2	Target	2	NO RESULT	0	0	NA	-9999	0	0	0	NA	0	0	NG4	Target	3	NO RESULT	0	0	NA	-9999	0	0	0
Xpert CT_NG	3	345473562	27002	Specimen	816495	701400	4.8	3/27/19 14:52	Done	CT NOT DETECTED;NG NOT DETECTED	CT1	Target	1	NEG	0	3	NA	-9999	210	240	208	PASS	0	45	NG2	Target	2	NEG	0	2	NA	-9999	196	234	194	PASS	0	45	NG4	Target	3	NEG	0	0	NA	-9999	44	49	44
Xpert CT_NG	3	456422230	27120	Specimen	816495	701516	4.8	3/20/19 12:24	Done	CT NOT DETECTED;NG NOT DETECTED	CT1	Target	1	NEG	0	3	NA	-9999	293	339	292	PASS	0	45	NG2	Target	2	NEG	0	5	NA	-9999	234	290	234	PASS	0	45	NG4	Target	3	NEG	0	0	NA	-9999	35	45	35
Xpert CT_NG	3	345473561	27002	Specimen	816495	701517	4.8	3/20/19 12:23	Done	CT NOT DETECTED;NG NOT DETECTED	CT1	Target	1	NEG	0	-1	NA	-9999	297	343	296	PASS	0	45	NG2	Target	2	NEG	0	0	NA	-9999	234	294	234	PASS	0	45	NG4	Target	3	NEG	0	-1	NA	-9999	37	48	37
Xpert CT_NG	3	456422227	27120	Specimen	816495	701516	4.8	3/15/19 11:06	Done	CT NOT DETECTED;NG DETECTED	CT1	Target	1	NEG	0	0	NA	-9999	323	373	323	PASS	0	45	NG2	Target	2	POS	21.1	576	PASS	-9999	254	319	253	PASS	0	45	NG4	Target	3	POS	20.4	573	PASS	-9999	41	50	42
Xpert CT_NG	3	456422225	27120	Specimen	816495	701517	4.8	3/13/19 15:52	Done	CT NOT DETECTED;NG NOT DETECTED	CT1	Target	1	NEG	0	2	NA	-9999	322	371	321	PASS	0	45	NG2	Target	2	NEG	0	5	NA	-9999	249	308	249	PASS	0	45	NG4	Target	3	NEG	0	1	NA	-9999	41	52	41
Xpert CT_NG	3	456422226	27120	Specimen	816495	701516	4.8	3/8/19 13:28	Done	CT NOT DETECTED;NG NOT DETECTED	CT1	Target	1	NEG	0	6	NA	-9999	291	337	290	PASS	0	45	NG2	Target	2	NEG	0	9	NA	-9999	244	305	244	PASS	0	45	NG4	Target	3	NEG	0	1	NA	-9999	34	44	34
Xpert CT_NG	3	456422229	27120	Specimen	816495	701400	4.8	3/6/19 18:51	Done	CT NOT DETECTED;NG NOT DETECTED	CT1	Target	1	NEG	0	2	NA	-9999	259	302	258	PASS	0	45	NG2	Target	2	NEG	0	2	NA	-9999	238	292	238	PASS	0	45	NG4	Target	3	NEG	0	-1	NA	-9999	29	38	29
Xpert CT_NG	3	456422221	27120	Specimen	816495	701400	4.8	3/1/19 17:30	Done	CT NOT DETECTED;NG NOT DETECTED	CT1	Target	1	NEG	0	3	NA	-9999	367	410	367	PASS	0	45	NG2	Target	2	NEG	0	14	NA	-9999	254	317	254	PASS	0	45	NG4	Target	3	NEG	0	0	NA	-9999	33	41	32
Xpert CT_NG	3	456422222	27120	Specimen	816495	701517	4.8	3/1/19 16:37	Aborted	ERROR	CT1	Target	1	NO RESULT	0	0	NA	-9999	386	430	387	PASS	0	0	NG2	Target	2	NO RESULT	0	0	NA	-9999	237	295	237	PASS	0	0	NG4	Target	3	NO RESULT	0	0	NA	-9999	35	46	35
Xpert CT_NG	3	456422217	27120	Specimen	816495	701516	4.8	3/1/19 14:16	Done	CT NOT DETECTED;NG NOT DETECTED	CT1	Target	1	NEG	0	5	NA	-9999	283	329	282	PASS	0	45	NG2	Target	2	NEG	0	8	NA	-9999	235	290	235	PASS	0	45	NG4	Target	3	NEG	0	1	NA	-9999	34	44	33
Xpert CT_NG	3	456422220	27120	Specimen	816495	701517	4.8	3/1/19 13:48	Done	CT NOT DETECTED;NG NOT DETECTED	CT1	Target	1	NEG	0	3	NA	-9999	309	356	309	PASS	0	45	NG2	Target	2	NEG	0	8	NA	-9999	242	297	242	PASS	0	45	NG4	Target	3	NEG	0	5	NA	-9999	40	51	40
Xpert CT_NG	3	456421010	27120	Specimen	816495	701516	4.8	2/20/19 14:02	Done	CT DETECTED;NG DETECTED	CT1	Target	1	POS	32.9	341	PASS	-9999	274	318	273	PASS	0	45	NG2	Target	2	POS	23.9	525	PASS	-9999	228	279	227	PASS	0	45	NG4	Target	3	POS	23.6	482	PASS	-9999	33	42	32
Xpert CT_NG	3	456421012	27120	Specimen	816495	701517	4.8	2/15/19 15:43	Done	CT NOT DETECTED;NG NOT DETECTED	CT1	Target	1	NEG	0	1	NA	-9999	278	322	277	PASS	0	45	NG2	Target	2	NEG	0	2	NA	-9999	231	283	231	PASS	0	45	NG4	Target	3	NEG	0	0	NA	-9999	34	45	33
Xpert CT_NG	3	456421013	27120	Specimen	816495	701516	4.8	2/15/19 15:41	Done	CT NOT DETECTED;NG NOT DETECTED	CT1	Target	1	NEG	0	-5	NA	-9999	284	330	283	PASS	0	45	NG2	Target	2	NEG	0	3	NA	-9999	240	295	239	PASS	0	45	NG4	Target	3	POS	35.9	273	PASS	-9999	31	41	30
Xpert CT_NG	3	456421293	27120	Specimen	816495	701400	4.8	2/8/19 14:57	Done	CT DETECTED;NG DETECTED	CT1	Target	1	POS	24.3	319	PASS	-9999	287	336	287	PASS	0	45	NG2	Target	2	POS	19	551	PASS	-9999	258	320	258	PASS	0	45	NG4	Target	3	POS	18.4	547	PASS	-9999	31	42	31
Xpert CT_NG	3	456421024	27120	Positive Control 2	816495	701400	4.8	2/5/19 11:23	Done	CT DETECTED;NG DETECTED	CT1	Target	1	POS	31.8	303	PASS	-9999	266	312	266	PASS	0	45	NG2	Target	2	POS	25.1	500	PASS	-9999	255	314	254	PASS	0	45	NG4	Target	3	POS	25	496	PASS	-9999	27	38	27
Xpert CT_NG	3	456421009	27120	Specimen	816495	701516	4.8	2/1/19 15:47	Done	CT NOT DETECTED;NG NOT DETECTED	CT1	Target	1	NEG	0	4	NA	-9999	291	338	290	PASS	0	45	NG2	Target	2	NEG	0	7	NA	-9999	237	292	237	PASS	0	45	NG4	Target	3	NEG	0	6	NA	-9999	32	42	32
Xpert CT_NG	3	456421011	27120	Specimen	816495	701400	4.8	2/1/19 15:19	Incomplete	NO RESULT	CT1	Target	1	NO RESULT	0	0	NA	-9999	0	0	0	NA	0	0	NG2	Target	2	NO RESULT	0	0	NA	-9999	0	0	0	NA	0	0	NG4	Target	3	NO RESULT	0	0	NA	-9999	0	0	0
Xpert CT_NG	3	456421008	27120	Specimen	816495	701517	4.8	1/30/19 16:49	Done	CT NOT DETECTED;NG NOT DETECTED	CT1	Target	1	NEG	0	2	NA	-9999	296	344	295	PASS	0	45	NG2	Target	2	NEG	0	2	NA	-9999	243	301	244	PASS	0	45	NG4	Target	3	NEG	0	0	NA	-9999	41	52	41
Xpert CT_NG	3	456421050	27120	Specimen	816495	701400	4.8	1/30/19 14:42	Done	CT NOT DETECTED;NG NOT DETECTED	CT1	Target	1	NEG	0	3	NA	-9999	293	342	293	PASS	0	45	NG2	Target	2	NEG	0	3	NA	-9999	252	311	251	PASS	0	45	NG4	Target	3	NEG	0	-1	NA	-9999	31	41	30
Xpert CT_NG	3	456421007	27120	Specimen	816495	701400	4.8	1/30/19 11:09	Done	CT DETECTED;NG NOT DETECTED	CT1	Target	1	POS	33.4	412	PASS	-9999	227	257	224	PASS	0	45	NG2	Target	2	NEG	0	12	NA	-9999	191	226	188	PASS	0	45	NG4	Target	3	NEG	0	0	NA	-9999	43	47	42
Xpert CT_NG	3	345475206	27002	Specimen	816495	701400	4.8	1/16/19 11:08	Done	CT NOT DETECTED;NG NOT DETECTED	CT1	Target	1	NEG	0	2	NA	-9999	295	339	294	PASS	0	45	NG2	Target	2	NEG	0	4	NA	-9999	245	306	245	PASS	0	45	NG4	Target	3	NEG	0	0	NA	-9999	38	47	38
Xpert CT_NG	3	345475203	27002	Specimen	816495	701517	4.8	1/11/19 13:51	Done	CT NOT DETECTED;NG NOT DETECTED	CT1	Target	1	NEG	0	0	NA	-9999	254	282	250	PASS	0	45	NG2	Target	2	NEG	0	2	NA	-9999	184	216	182	PASS	0	45	NG4	Target	3	NEG	0	2	NA	-9999	44	44	45
Xpert CT_NG	3	345475199	27002	Specimen	816495	701516	4.8	1/4/19 18:24	Done	CT NOT DETECTED;NG NOT DETECTED	CT1	Target	1	NEG	0	4	NA	-9999	272	315	272	PASS	0	45	NG2	Target	2	NEG	0	8	NA	-9999	223	276	223	PASS	0	45	NG4	Target	3	NEG	0	0	NA	-9999	28	37	28
Xpert CT_NG	3	345475204	27002	Specimen	816495	701400	4.8	1/4/19 18:23	Done	CT NOT DETECTED;NG NOT DETECTED	CT1	Target	1	NEG	0	2	NA	-9999	301	349	301	PASS	0	45	NG2	Target	2	NEG	0	5	NA	-9999	263	329	262	PASS	0	45	NG4	Target	3	NEG	0	0	NA	-9999	25	35	25
Xpert CT_NG	3	345475220	27002	Specimen	816495	701517	4.8	1/4/19 18:23	Done	CT NOT DETECTED;NG NOT DETECTED	CT1	Target	1	NEG	0	-1	NA	-9999	292	338	290	PASS	0	45	NG2	Target	2	NEG	0	0	NA	-9999	234	289	233	PASS	0	45	NG4	Target	3	NEG	0	0	NA	-9999	32	43	32
Xpert CT_NG	3	345475217	27002	Specimen	816495	701516	4.8	1/4/19 15:08	Done	CT NOT DETECTED;NG NOT DETECTED	CT1	Target	1	NEG	0	1	NA	-9999	274	318	273	PASS	0	45	NG2	Target	2	NEG	0	0	NA	-9999	229	288	229	PASS	0	45	NG4	Target	3	NEG	0	0	NA	-9999	30	39	30
Xpert CT_NG	3	345475201	27002	Specimen	816495	701400	4.8	1/4/19 15:07	Done	CT NOT DETECTED;NG NOT DETECTED	CT1	Target	1	NEG	0	2	NA	-9999	267	313	266	PASS	0	45	NG2	Target	2	NEG	0	2	NA	-9999	253	316	252	PASS	0	45	NG4	Target	3	NEG	0	0	NA	-9999	28	37	28
Xpert CT_NG	3	345475219	27002	Specimen	816495	701517	4.8	1/4/19 15:07	Done	CT NOT DETECTED;NG NOT DETECTED	CT1	Target	1	NEG	0	2	NA	-9999	234	264	231	PASS	0	45	NG2	Target	2	NEG	0	8	NA	-9999	180	212	177	PASS	0	45	NG4	Target	3	NEG	0	1	NA	-9999	48	49	45
Xpert CT_NG	3	345475202	27002	Specimen	816495	701516	4.8	1/4/19 13:38	Done	CT NOT DETECTED;NG NOT DETECTED	CT1	Target	1	NEG	0	-3	NA	-9999	301	348	301	PASS	0	45	NG2	Target	2	NEG	0	-2	NA	-9999	245	308	244	PASS	0	45	NG4	Target	3	NEG	0	-1	NA	-9999	31	40	30
Xpert CT_NG	3	345475200	27002	Specimen	816495	701400	4.8	1/4/19 13:37	Done	CT NOT DETECTED;NG NOT DETECTED	CT1	Target	1	NEG	0	3	NA	-9999	272	320	272	PASS	0	45	NG2	Target	2	NEG	0	2	NA	-9999	261	323	260	PASS	0	45	NG4	Target	3	NEG	0	0	NA	-9999	31	40	30
Xpert CT_NG	3	345474665	27002	Specimen	816495	701517	4.8	1/4/19 13:37	Done	CT NOT DETECTED;NG NOT DETECTED	CT1	Target	1	NEG	0	2	NA	-9999	296	341	295	PASS	0	45	NG2	Target	2	NEG	0	5	NA	-9999	230	284	229	PASS	0	45	NG4	Target	3	NEG	0	-1	NA	-9999	36	46	35
Xpert CT_NG	3	345474663	27002	Specimen	816495	701400	4.8	1/2/19 11:37	Done	CT NOT DETECTED;NG NOT DETECTED	CT1	Target	1	NEG	0	0	NA	-9999	289	337	289	PASS	0	45	NG2	Target	2	NEG	0	0	NA	-9999	263	331	262	PASS	0	45	NG4	Target	3	NEG	0	-1	NA	-9999	32	42	32
Xpert CT_NG	3	345474661	27002	Specimen	816495	701517	4.8	1/2/19 11:36	Done	CT NOT DETECTED;NG NOT DETECTED	CT1	Target	1	NEG	0	2	NA	-9999	302	350	301	PASS	0	45	NG2	Target	2	POS	41.6	26	PASS	-9999	239	296	238	PASS	0	45	NG4	Target	3	NEG	0	0	NA	-9999	35	45	34
Xpert CT_NG	3	345474657	27002	Specimen	816495	701516	4.8	12/21/18 13:35	Done	CT NOT DETECTED;NG NOT DETECTED	CT1	Target	1	NEG	0	6	NA	-9999	280	324	279	PASS	0	45	NG2	Target	2	NEG	0	10	NA	-9999	229	280	229	PASS	0	45	NG4	Target	3	NEG	0	0	NA	-9999	33	43	33
Xpert CT_NG	3	345474664	27002	Specimen	816495	701400	4.8	12/21/18 13:34	Done	CT NOT DETECTED;NG NOT DETECTED	CT1	Target	1	NEG	0	0	NA	-9999	268	316	269	PASS	0	45	NG2	Target	2	NEG	0	-3	NA	-9999	259	324	260	PASS	0	45	NG4	Target	3	NEG	0	-1	NA	-9999	26	37	26
Xpert CT_NG	3	345474660	27002	Specimen	816495	701517	4.8	12/21/18 13:34	Done	CT NOT DETECTED;NG NOT DETECTED	CT1	Target	1	NEG	0	0	NA	-9999	232	269	231	PASS	0	45	NG2	Target	2	NEG	0	-1	NA	-9999	177	214	176	PASS	0	45	NG4	Target	3	NEG	0	1	NA	-9999	44	48	41
Xpert CT_NG	3	345474664	27002	Specimen	816495	701514	4.8	12/21/18 13:33	Aborted	NO RESULT	CT1	Target	1	NO RESULT	0	0	NA	-9999	0	0	0	NA	0	0	NG2	Target	2	NO RESULT	0	0	NA	-9999	0	0	0	NA	0	0	NG4	Target	3	NO RESULT	0	0	NA	-9999	0	0	0
Xpert CT_NG	3	345474653	27002	Specimen	816495	701516	4.8	12/7/18 15:00	Done	CT NOT DETECTED;NG NOT DETECTED	CT1	Target	1	NEG	0	3	NA	-9999	272	316	271	PASS	0	45	NG2	Target	2	NEG	0	4	NA	-9999	226	280	226	PASS	0	45	NG4	Target	3	NEG	0	0	NA	-9999	31	41	31
Xpert CT_NG	3	345474658	27002	Specimen	816495	701517	4.8	12/7/18 14:58	Done	CT NOT DETECTED;NG NOT DETECTED	CT1	Target	1	NEG	0	1	NA	-9999	293	337	290	PASS	0	45	NG2	Target	2	NEG	0	1	NA	-9999	236	291	235	PASS	0	45	NG4	Target	3	NEG	0	0	NA	-9999	35	46	35
Xpert CT_NG	3	345474655	27002	Specimen	816495	701514	4.8	12/7/18 14:56	Done	CT NOT DETECTED;NG NOT DETECTED	CT1	Target	1	NEG	0	3	NA	-9999	233	270	231	PASS	0	45	NG2	Target	2	NEG	0	1	NA	-9999	238	294	238	PASS	0	45	NG4	Target	3	NEG	0	-4	NA	-9999	23	32	22
Xpert CT_NG	3	345474656	27002	Specimen	816495	701400	4.8	12/7/18 14:46	Done	CT NOT DETECTED;NG NOT DETECTED	CT1	Target	1	NEG	0	2	NA	-9999	270	315	269	PASS	0	45	NG2	Target	2	NEG	0	8	NA	-9999	245	305	244	PASS	0	45	NG4	Target	3	NEG	0	0	NA	-9999	28	38	28
Xpert CT_NG	3	345474868	27002	Positive Control 1	816495	701400	4.8	12/5/18 13:41	Done	CT DETECTED;NG DETECTED	CT1	Target	1	POS	32.5	279	PASS	-9999	261	304	259	PASS	0	45	NG2	Target	2	POS	24.3	489	PASS	-9999	249	310	249	PASS	0	45	NG4	Target	3	POS	24.1	494	PASS	-9999	23	32	23
Xpert CT_NG	3	345474865	27002	Negative Control 1	816495	701514	4.8	12/5/18 13:41	Done	CT NOT DETECTED;NG NOT DETECTED	CT1	Target	1	NEG	0	4	NA	-9999	188	219	188	PASS	0	45	NG2	Target	2	NEG	0	-1	NA	-9999	216	275	217	PASS	0	45	NG4	Target	3	NEG	0	-3	NA	-9999	20	29	19
Xpert CT_NG	3	345474867	27002	Specimen	816495	701516	4.8	12/5/18 11:43	Done	CT NOT DETECTED;NG NOT DETECTED	CT1	Target	1	NEG	0	1	NA	-9999	299	347	298	PASS	0	45	NG2	Target	2	NEG	0	2	NA	-9999	238	297	237	PASS	0	45	NG4	Target	3	NEG	0	0	NA	-9999	33	43	33
Xpert CT_NG	3	345474892	27002	Specimen	816495	701516	4.8	11/16/18 12:51	Done	CT DETECTED;NG NOT DETECTED	CT1	Target	1	POS	32.1	345	PASS	-9999	268	311	268	PASS	0	45	NG2	Target	2	NEG	0	0	NA	-9999	221	274	222	PASS	0	45	NG4	Target	3	NEG	0	0	NA	-9999	28	37	28
Xpert CT_NG	3	345474891	27002	Specimen	816495	701517	4.8	11/9/18 13:45	Done	CT NOT DETECTED;NG NOT DETECTED	CT1	Target	1	NEG	0	1	NA	-9999	273	318	273	PASS	0	45	NG2	Target	2	NEG	0	1	NA	-9999	223	276	222	PASS	0	45	NG4	Target	3	NEG	0	-1	NA	-9999	32	43	32
Xpert CT_NG	3	345474907	27002	Specimen	816495	701516	4.8	11/9/18 13:45	Done	CT NOT DETECTED;NG NOT DETECTED	CT1	Target	1	NEG	0	3	NA	-9999	217	236	216	PASS	0	45	NG2	Target	2	NEG	0	7	NA	-9999	161	188	159	PASS	0	45	NG4	Target	3	NEG	0	1	NA	-9999	37	36	36
Xpert CT_NG	3	345474894	27002	Specimen	816495	701400	4.8	11/9/18 13:44	Done	CT NOT DETECTED;NG NOT DETECTED	CT1	Target	1	NEG	0	1	NA	-9999	266	310	265	PASS	0	45	NG2	Target	2	NEG	0	1	NA	-9999	252	312	251	PASS	0	45	NG4	Target	3	NEG	0	-1	NA	-9999	25	35	25
Xpert CT_NG	3	345474620	27002	Specimen	816495	701517	4.8	11/7/18 13:36	Done	CT NOT DETECTED;NG NOT DETECTED	CT1	Target	1	NEG	0	-1	NA	-9999	295	342	294	PASS	0	45	NG2	Target	2	NEG	0	2	NA	-9999	241	300	241	PASS	0	45	NG4	Target	3	NEG	0	0	NA	-9999	38	49	37
Xpert CT_NG	3	345474895	27002	Specimen	816495	701516	4.8	11/7/18 13:35	Done	CT NOT DETECTED;NG NOT DETECTED	CT1	Target	1	NEG	0	2	NA	-9999	214	224	205	PASS	0	45	NG2	Target	2	NEG	0	5	NA	-9999	172	185	160	PASS	0	45	NG4	Target	3	NEG	0	1	NA	-9999	45	38	39
Xpert CT_NG	3	345474622	27002	Specimen	816495	701400	4.8	11/7/18 13:35	Done	CT NOT DETECTED;NG NOT DETECTED	CT1	Target	1	NEG	0	3	NA	-9999	268	314	267	PASS	0	45	NG2	Target	2	NEG	0	1	NA	-9999	252	310	251	PASS	0	45	NG4	Target	3	NEG	0	-1	NA	-9999	23	33	23
Xpert CT_NG	3	345474855	27002	Positive Control 1	816495	701400	4.8	11/7/18 10:01	Done	CT DETECTED;NG DETECTED	CT1	Target	1	POS	32.2	295	PASS	-9999	275	322	274	PASS	0	45	NG2	Target	2	POS	24.4	494	PASS	-9999	257	320	257	PASS	0	45	NG4	Target	3	POS	24.2	518	PASS	-9999	26	36	26
Xpert CT_NG	3	345474845	27002	Negative Control 1	816495	701514	4.8	11/7/18 10:00	Aborted	ERROR	CT1	Target	1	NO RESULT	0	0	NA	-9999	0	0	0	NA	0	0	NG2	Target	2	NO RESULT	0	0	NA	-9999	0	0	0	NA	0	0	NG4	Target	3	NO RESULT	0	0	NA	-9999	0	0	0
Xpert CT_NG	3	345474846	27002	Specimen	816495	701517	4.8	11/2/18 15:40	Done	CT NOT DETECTED;NG NOT DETECTED	CT1	Target	1	NEG	0	6	NA	-9999	250	285	249	PASS	0	45	NG2	Target	2	NEG	0	8	NA	-9999	205	246	203	PASS	0	45	NG4	Target	3	NEG	0	0	NA	-9999	41	49	39
Xpert CT_NG	3	345474850	27002	Specimen	816495	701516	4.8	11/2/18 15:40	Done	CT NOT DETECTED;NG NOT DETECTED	CT1	Target	1	NEG	0	3	NA	-9999	279	323	278	PASS	0	45	NG2	Target	2	NEG	0	3	NA	-9999	224	278	224	PASS	0	45	NG4	Target	3	NEG	0	0	NA	-9999	30	40	31
Xpert CT_NG	3	345474878	27002	Specimen	816495	701400	4.8	11/2/18 15:40	Done	CT NOT DETECTED;NG NOT DETECTED	CT1	Target	1	NEG	0	2	NA	-9999	277	324	276	PASS	0	45	NG2	Target	2	NEG	0	2	NA	-9999	257	319	256	PASS	0	45	NG4	Target	3	NEG	0	0	NA	-9999	27	38	27
Xpert CT_NG	3	345474848	27002	Specimen	816495	701516	4.8	11/2/18 12:41	Done	CT NOT DETECTED;NG NOT DETECTED	CT1	Target	1	NEG	0	2	NA	-9999	283	328	283	PASS	0	45	NG2	Target	2	NEG	0	2	NA	-9999	233	287	233	PASS	0	45	NG4	Target	3	NEG	0	0	NA	-9999	29	39	28
Xpert CT_NG	3	345474876	27002	Specimen	816495	701400	4.8	11/2/18 12:41	Done	CT NOT DETECTED;NG NOT DETECTED	CT1	Target	1	NEG	0	1	NA	-9999	273	321	272	PASS	0	45	NG2	Target	2	NEG	0	0	NA	-9999	249	313	249	PASS	0	45	NG4	Target	3	NEG	0	-1	NA	-9999	26	35	25
Xpert CT_NG	3	345474875	27002	Specimen	816495	701517	4.8	10/26/18 12:42	Done	CT NOT DETECTED;NG NOT DETECTED	CT1	Target	1	NEG	0	2	NA	-9999	289	334	287	PASS	0	45	NG2	Target	2	NEG	0	1	NA	-9999	235	292	234	PASS	0	45	NG4	Target	3	NEG	0	0	NA	-9999	30	42	30
Xpert CT_NG	3	345475817	27002	Specimen	816495	701517	4.8	10/26/18 12:12	Aborted	ERROR	CT1	Target	1	NO RESULT	0	0	NA	-9999	0	0	0	NA	0	0	NG2	Target	2	NO RESULT	0	0	NA	-9999	0	0	0	NA	0	0	NG4	Target	3	NO RESULT	0	0	NA	-9999	0	0	0
Xpert CT_NG	3	345475815	27002	Specimen	816495	701516	4.8	10/26/18 12:12	Done	CT NOT DETECTED;NG NOT DETECTED	CT1	Target	1	NEG	0	0	NA	-9999	283	328	282	PASS	0	45	NG2	Target	2	NEG	0	-1	NA	-9999	232	286	231	PASS	0	45	NG4	Target	3	NEG	0	-1	NA	-9999	30	41	30
Xpert CT_NG	3	345474847	27002	Specimen	816495	701400	4.8	10/26/18 12:11	Done	CT NOT DETECTED;NG NOT DETECTED	CT1	Target	1	NEG	0	6	NA	-9999	277	325	275	PASS	0	45	NG2	Target	2	NEG	0	4	NA	-9999	253	312	252	PASS	0	45	NG4	Target	3	NEG	0	0	NA	-9999	28	39	28
Xpert CT_NG	3	345475829	27002	Specimen	816495	701517	4.8	10/26/18 10:42	Done	CT NOT DETECTED;NG NOT DETECTED	CT1	Target	1	NEG	0	1	NA	-9999	278	322	277	PASS	0	45	NG2	Target	2	NEG	0	0	NA	-9999	233	287	233	PASS	0	45	NG4	Target	3	NEG	0	0	NA	-9999	36	47	36
Xpert CT_NG	3	345475823	27002	Specimen	816495	701400	4.8	10/26/18 10:42	Done	CT NOT DETECTED;NG NOT DETECTED	CT1	Target	1	NEG	0	1	NA	-9999	210	239	208	PASS	0	45	NG2	Target	2	NEG	0	1	NA	-9999	217	255	214	PASS	0	45	NG4	Target	3	NEG	0	0	NA	-9999	44	46	43
Xpert CT_NG	3	345475826	27002	Specimen	816495	701516	4.8	10/26/18 10:41	Done	CT NOT DETECTED;NG NOT DETECTED	CT1	Target	1	NEG	0	4	NA	-9999	271	314	270	PASS	0	45	NG2	Target	2	NEG	0	4	NA	-9999	224	276	223	PASS	0	45	NG4	Target	3	NEG	0	0	NA	-9999	30	39	30
Xpert CT_NG	3	345475832	27002	Specimen	816495	701517	4.8	10/19/18 12:50	Done	CT NOT DETECTED;NG NOT DETECTED	CT1	Target	1	NEG	0	1	NA	-9999	275	318	274	PASS	0	45	NG2	Target	2	NEG	0	0	NA	-9999	227	281	226	PASS	0	45	NG4	Target	3	NEG	0	0	NA	-9999	36	46	35
Xpert CT_NG	3	345475831	27002	Specimen	816495	701516	4.8	10/19/18 12:12	Done	CT NOT DETECTED;NG NOT DETECTED	CT1	Target	1	NEG	0	5	NA	-9999	277	323	277	PASS	0	45	NG2	Target	2	NEG	0	9	NA	-9999	226	279	225	PASS	0	45	NG4	Target	3	NEG	0	1	NA	-9999	29	39	29
Xpert CT_NG	3	345475830	27002	Specimen	816495	701400	4.8	10/19/18 12:11	Done	CT NOT DETECTED;NG NOT DETECTED	CT1	Target	1	NEG	0	3	NA	-9999	282	327	282	PASS	0	45	NG2	Target	2	NEG	0	0	NA	-9999	258	318	256	PASS	0	45	NG4	Target	3	NEG	0	-1	NA	-9999	28	39	27
Xpert CT_NG	3	345475785	27002	Specimen	816495	701517	4.8	10/19/18 10:41	Done	CT NOT DETECTED;NG NOT DETECTED	CT1	Target	1	NEG	0	0	NA	-9999	270	313	269	PASS	0	45	NG2	Target	2	NEG	0	2	NA	-9999	233	287	232	PASS	0	45	NG4	Target	3	NEG	0	0	NA	-9999	38	49	37
Xpert CT_NG	3	345475834	27002	Specimen	816495	701516	4.8	10/19/18 10:40	Done	CT NOT DETECTED;NG NOT DETECTED	CT1	Target	1	NEG	0	2	NA	-9999	236	271	235	PASS	0	45	NG2	Target	2	POS	36.4	143	PASS	-9999	193	232	192	PASS	0	45	NG4	Target	3	NEG	0	0	NA	-9999	39	44	38
Xpert CT_NG	3	345475825	27002	Specimen	816495	701400	4.8	10/19/18 10:39	Done	CT NOT DETECTED;NG NOT DETECTED	CT1	Target	1	NEG	0	2	NA	-9999	260	302	259	PASS	0	45	NG2	Target	2	NEG	0	0	NA	-9999	255	316	255	PASS	0	45	NG4	Target	3	NEG	0	-1	NA	-9999	27	36	27
Xpert CT_NG	3	345475779	27002	Specimen	816495	701517	4.8	10/12/18 12:54	Done	CT NOT DETECTED;NG NOT DETECTED	CT1	Target	1	NEG	0	2	NA	-9999	278	322	278	PASS	0	45	NG2	Target	2	NEG	0	2	NA	-9999	235	290	235	PASS	0	45	NG4	Target	3	NEG	0	-1	NA	-9999	41	52	40
Xpert CT_NG	3	345475797	27002	Specimen	816495	701516	4.8	10/12/18 12:54	Done	CT NOT DETECTED;NG DETECTED	CT1	Target	1	NEG	0	-17	NA	-9999	276	321	276	PASS	0	45	NG2	Target	2	POS	35.1	425	PASS	-9999	226	280	225	PASS	0	45	NG4	Target	3	POS	35	451	PASS	-9999	29	38	28
Xpert CT_NG	3	345475786	27002	Specimen	816495	701400	4.8	10/12/18 12:53	Done	CT NOT DETECTED;NG NOT DETECTED	CT1	Target	1	NEG	0	1	NA	-9999	221	255	220	PASS	0	45	NG2	Target	2	NEG	0	-1	NA	-9999	208	254	207	PASS	0	45	NG4	Target	3	NEG	0	0	NA	-9999	43	48	43
Xpert CT_NG	3	345475788	27002	Specimen	816495	701517	4.8	10/10/18 12:56	Done	CT NOT DETECTED;NG NOT DETECTED	CT1	Target	1	NEG	0	-1	NA	-9999	281	326	281	PASS	0	45	NG2	Target	2	NEG	0	-2	NA	-9999	238	295	238	PASS	0	45	NG4	Target	3	NEG	0	-1	NA	-9999	37	48	36
Xpert CT_NG	3	345475787	27002	Specimen	816495	701400	4.8	10/10/18 12:56	Done	CT NOT DETECTED;NG NOT DETECTED	CT1	Target	1	NEG	0	5	NA	-9999	271	318	270	PASS	0	45	NG2	Target	2	NEG	0	8	NA	-9999	255	318	254	PASS	0	45	NG4	Target	3	NEG	0	1	NA	-9999	29	39	30
Xpert CT_NG	3	345475775	27002	Specimen	816495	701514	4.8	10/10/18 12:16	Done	CT NOT DETECTED;NG NOT DETECTED	CT1	Target	1	NEG	0	1	NA	-9999	260	302	259	PASS	0	45	NG2	Target	2	NEG	0	2	NA	-9999	260	329	259	PASS	0	45	NG4	Target	3	NEG	0	-5	NA	-9999	30	40	30
Xpert CT_NG	3	345475798	27002	Specimen	816495	701517	4.8	10/10/18 11:27	Done	CT NOT DETECTED;NG NOT DETECTED	CT1	Target	1	NEG	0	0	NA	-9999	289	335	288	PASS	0	45	NG2	Target	2	NEG	0	1	NA	-9999	302	379	301	PASS	0	45	NG4	Target	3	NEG	0	-1	NA	-9999	39	49	38
Xpert CT_NG	3	345475780	27002	Specimen	816495	701400	4.8	10/10/18 11:26	Done	CT NOT DETECTED;NG NOT DETECTED	CT1	Target	1	NEG	0	2	NA	-9999	270	315	269	PASS	0	45	NG2	Target	2	NEG	0	2	NA	-9999	253	313	252	PASS	0	45	NG4	Target	3	NEG	0	-1	NA	-9999	23	32	23
Xpert CT_NG	3	345475791	27002	Specimen	816495	701516	4.8	10/10/18 11:26	Done	CT NOT DETECTED;NG NOT DETECTED	CT1	Target	1	NEG	0	-3	NA	-9999	224	254	221	PASS	0	45	NG2	Target	2	NEG	0	-2	NA	-9999	182	215	177	PASS	0	45	NG4	Target	3	NEG	0	-1	NA	-9999	35	37	32
Xpert CT_NG	3	345474659	27002	Specimen	816495	701516	4.8	10/5/18 11:23	Done	CT NOT DETECTED;NG NOT DETECTED	CT1	Target	1	NEG	0	0	NA	-9999	287	333	286	PASS	0	45	NG2	Target	2	NEG	0	1	NA	-9999	233	290	233	PASS	0	45	NG4	Target	3	NEG	0	-1	NA	-9999	31	41	30
Xpert CT_NG	3	345474681	27002	Specimen	816495	701517	4.8	10/5/18 11:23	Done	CT NOT DETECTED;NG NOT DETECTED	CT1	Target	1	NEG	0	1	NA	-9999	275	320	275	PASS	0	45	NG2	Target	2	NEG	0	1	NA	-9999	223	274	223	PASS	0	45	NG4	Target	3	NEG	0	-1	NA	-9999	29	41	30
Xpert CT_NG	3	345474705	27002	Specimen	816495	701400	4.8	10/5/18 11:21	Done	CT NOT DETECTED;NG NOT DETECTED	CT1	Target	1	NEG	0	3	NA	-9999	276	323	275	PASS	0	45	NG2	Target	2	NEG	0	3	NA	-9999	249	308	249	PASS	0	45	NG4	Target	3	NEG	0	-1	NA	-9999	27	37	27
Xpert CT_NG	3	345474662	27002	Specimen	816495	701516	4.8	9/28/18 15:37	Done	CT NOT DETECTED;NG NOT DETECTED	CT1	Target	1	NEG	0	1	NA	-9999	283	329	283	PASS	0	45	NG2	Target	2	NEG	0	1	NA	-9999	230	285	230	PASS	0	45	NG4	Target	3	NEG	0	0	NA	-9999	28	37	28
Xpert CT_NG	3	345474677	27002	Specimen	816495	701517	4.8	9/28/18 15:37	Done	CT NOT DETECTED;NG NOT DETECTED	CT1	Target	1	NEG	0	0	NA	-9999	284	330	283	PASS	0	45	NG2	Target	2	NEG	0	6	NA	-9999	231	283	230	PASS	0	45	NG4	Target	3	NEG	0	0	NA	-9999	33	44	33
Xpert CT_NG	3	345474682	27002	Specimen	816495	701400	4.8	9/28/18 15:36	Done	CT NOT DETECTED;NG NOT DETECTED	CT1	Target	1	NEG	0	4	NA	-9999	223	257	222	PASS	0	45	NG2	Target	2	NEG	0	3	NA	-9999	206	246	204	PASS	0	45	NG4	Target	3	NEG	0	-1	NA	-9999	43	47	42
Xpert CT_NG	3	345474679	27002	Specimen	816495	701516	4.8	9/28/18 13:59	Done	CT NOT DETECTED;NG NOT DETECTED	CT1	Target	1	NEG	0	1	NA	-9999	244	289	252	PASS	0	45	NG2	Target	2	NEG	0	0	NA	-9999	200	245	203	PASS	0	45	NG4	Target	3	NEG	0	0	NA	-9999	28	41	35
Xpert CT_NG	3	345474678	27002	Specimen	816495	701517	4.8	9/28/18 13:58	Done	CT NOT DETECTED;NG NOT DETECTED	CT1	Target	1	NEG	0	4	NA	-9999	286	331	287	PASS	0	45	NG2	Target	2	NEG	0	9	NA	-9999	231	282	230	PASS	0	45	NG4	Target	3	NEG	0	0	NA	-9999	36	47	35
Xpert CT_NG	3	345474680	27002	Specimen	816495	701400	4.8	9/28/18 13:58	Done	CT NOT DETECTED;NG NOT DETECTED	CT1	Target	1	NEG	0	2	NA	-9999	256	300	256	PASS	0	45	NG2	Target	2	NEG	0	1	NA	-9999	249	308	249	PASS	0	45	NG4	Target	3	NEG	0	0	NA	-9999	26	36	26
Xpert CT_NG	3	345474673	27002	Specimen	816495	701516	4.8	9/28/18 11:32	Done	CT NOT DETECTED;NG NOT DETECTED	CT1	Target	1	NEG	0	0	NA	-9999	289	335	288	PASS	0	45	NG2	Target	2	POS	42.4	106	PASS	-9999	236	293	236	PASS	0	45	NG4	Target	3	NEG	0	-1	NA	-9999	28	38	28
Xpert CT_NG	3	345474951	27002	Specimen	816495	701517	4.8	9/28/18 11:32	Done	CT NOT DETECTED;NG NOT DETECTED	CT1	Target	1	NEG	0	0	NA	-9999	297	344	296	PASS	0	45	NG2	Target	2	NEG	0	1	NA	-9999	237	295	237	PASS	0	45	NG4	Target	3	NEG	0	-1	NA	-9999	35	46	35
Xpert CT_NG	3	345474943	27002	Specimen	816495	701400	4.8	9/28/18 11:31	Done	CT NOT DETECTED;NG NOT DETECTED	CT1	Target	1	NEG	0	5	NA	-9999	284	333	283	PASS	0	45	NG2	Target	2	NEG	0	11	NA	-9999	257	319	257	PASS	0	45	NG4	Target	3	NEG	0	0	NA	-9999	24	33	24
Xpert CT_NG	3	345474953	27002	Specimen	816495	701516	4.8	9/21/18 17:25	Done	CT NOT DETECTED;NG NOT DETECTED	CT1	Target	1	NEG	0	6	NA	-9999	276	320	275	PASS	0	45	NG2	Target	2	NEG	0	12	NA	-9999	226	279	226	PASS	0	45	NG4	Target	3	NEG	0	0	NA	-9999	28	37	28
Xpert CT_NG	3	345474948	27002	Specimen	816495	701517	4.8	9/21/18 17:25	Done	CT NOT DETECTED;NG NOT DETECTED	CT1	Target	1	NEG	0	-1	NA	-9999	223	255	221	PASS	0	45	NG2	Target	2	NEG	0	0	NA	-9999	169	198	165	PASS	0	45	NG4	Target	3	NEG	0	1	NA	-9999	38	38	34
Xpert CT_NG	3	345474949	27002	Specimen	816495	701400	4.8	9/21/18 17:24	Done	CT NOT DETECTED;NG NOT DETECTED	CT1	Target	1	NEG	0	3	NA	-9999	271	317	271	PASS	0	45	NG2	Target	2	NEG	0	2	NA	-9999	249	308	248	PASS	0	45	NG4	Target	3	NEG	0	-1	NA	-9999	26	35	25
Xpert CT_NG	3	345474956	27002	Specimen	816495	701516	4.8	9/21/18 14:39	Done	CT NOT DETECTED;NG NOT DETECTED	CT1	Target	1	NEG	0	0	NA	-9999	302	349	301	PASS	0	45	NG2	Target	2	NEG	0	0	NA	-9999	240	299	239	PASS	0	45	NG4	Target	3	NEG	0	-1	NA	-9999	30	40	30
Xpert CT_NG	3	345474950	27002	Specimen	816495	701517	4.8	9/21/18 14:38	Done	CT NOT DETECTED;NG NOT DETECTED	CT1	Target	1	NEG	0	-2	NA	-9999	284	324	285	PASS	0	45	NG2	Target	2	NEG	0	3	NA	-9999	206	252	208	PASS	0	45	NG4	Target	3	NEG	0	0	NA	-9999	42	49	43
Xpert CT_NG	3	345474937	27002	Specimen	816495	701400	4.8	9/21/18 14:38	Done	CT NOT DETECTED;NG NOT DETECTED	CT1	Target	1	NEG	0	2	NA	-9999	267	312	269	PASS	0	45	NG2	Target	2	NEG	0	4	NA	-9999	250	309	249	PASS	0	45	NG4	Target	3	NEG	0	0	NA	-9999	25	34	24
Xpert CT_NG	3	345475047	27002	Specimen	816495	701516	4.8	9/19/18 15:02	Done	CT NOT DETECTED;NG NOT DETECTED	CT1	Target	1	NEG	0	0	NA	-9999	285	331	285	PASS	0	45	NG2	Target	2	NEG	0	0	NA	-9999	231	286	231	PASS	0	45	NG4	Target	3	NEG	0	0	NA	-9999	33	44	33
Xpert CT_NG	3	345474954	27002	Specimen	816495	701517	4.8	9/19/18 15:02	Done	CT NOT DETECTED;NG NOT DETECTED	CT1	Target	1	NEG	0	0	NA	-9999	246	280	243	PASS	0	45	NG2	Target	2	NEG	0	3	NA	-9999	188	220	181	PASS	0	45	NG4	Target	3	NEG	0	1	NA	-9999	41	42	36
Xpert CT_NG	3	345474946	27002	Specimen	816495	701400	4.8	9/19/18 15:01	Done	CT NOT DETECTED;NG NOT DETECTED	CT1	Target	1	NEG	0	1	NA	-9999	251	294	250	PASS	0	45	NG2	Target	2	NEG	0	2	NA	-9999	244	304	243	PASS	0	45	NG4	Target	3	NEG	0	-1	NA	-9999	25	33	24
Xpert CT_NG	3	345475048	27002	Specimen	816495	701516	4.8	9/14/18 16:06	Done	CT NOT DETECTED;NG NOT DETECTED	CT1	Target	1	NEG	0	6	NA	-9999	284	330	283	PASS	0	45	NG2	Target	2	NEG	0	12	NA	-9999	231	285	230	PASS	0	45	NG4	Target	3	NEG	0	0	NA	-9999	30	40	30
Xpert CT_NG	3	345475052	27002	Specimen	816495	701517	4.8	9/14/18 16:05	Done	CT NOT DETECTED;NG NOT DETECTED	CT1	Target	1	NEG	0	0	NA	-9999	285	330	286	PASS	0	45	NG2	Target	2	NEG	0	1	NA	-9999	228	282	228	PASS	0	45	NG4	Target	3	NEG	0	-1	NA	-9999	29	39	29
Xpert CT_NG	3	345475051	27002	Specimen	816495	701400	4.8	9/14/18 16:05	Done	CT NOT DETECTED;NG NOT DETECTED	CT1	Target	1	NEG	0	5	NA	-9999	273	320	272	PASS	0	45	NG2	Target	2	NEG	0	4	NA	-9999	246	303	245	PASS	0	45	NG4	Target	3	NEG	0	-1	NA	-9999	27	37	27
Xpert CT_NG	3	345475060	27002	Specimen	816495	701516	4.8	9/14/18 12:49	Done	CT NOT DETECTED;NG NOT DETECTED	CT1	Target	1	NEG	0	3	NA	-9999	281	325	280	PASS	0	45	NG2	Target	2	NEG	0	3	NA	-9999	230	285	230	PASS	0	45	NG4	Target	3	NEG	0	0	NA	-9999	28	38	28
Xpert CT_NG	3	345475057	27002	Specimen	816495	701517	4.8	9/14/18 12:48	Done	CT NOT DETECTED;NG NOT DETECTED	CT1	Target	1	NEG	0	5	NA	-9999	282	327	281	PASS	0	45	NG2	Target	2	NEG	0	11	NA	-9999	228	281	227	PASS	0	45	NG4	Target	3	NEG	0	-1	NA	-9999	23	33	23
Xpert CT_NG	3	345475058	27002	Specimen	816495	701400	4.8	9/14/18 12:47	Done	CT NOT DETECTED;NG NOT DETECTED	CT1	Target	1	NEG	0	1	NA	-9999	269	316	268	PASS	0	45	NG2	Target	2	NEG	0	0	NA	-9999	244	303	243	PASS	0	45	NG4	Target	3	NEG	0	-1	NA	-9999	24	34	24
Xpert CT_NG	3	345475054	27002	Specimen	816495	701516	4.8	9/14/18 11:12	Done	CT NOT DETECTED;NG NOT DETECTED	CT1	Target	1	NEG	0	1	NA	-9999	281	326	280	PASS	0	45	NG2	Target	2	NEG	0	2	NA	-9999	229	282	228	PASS	0	45	NG4	Target	3	NEG	0	-1	NA	-9999	28	37	27
Xpert CT_NG	3	345475061	27002	Specimen	816495	701517	4.8	9/14/18 11:12	Done	CT NOT DETECTED;NG NOT DETECTED	CT1	Target	1	NEG	0	0	NA	-9999	280	324	279	PASS	0	45	NG2	Target	2	NEG	0	2	NA	-9999	224	275	224	PASS	0	45	NG4	Target	3	NEG	0	-1	NA	-9999	27	38	26
Xpert CT_NG	3	345475059	27002	Specimen	816495	701400	4.8	9/14/18 11:11	Done	CT NOT DETECTED;NG NOT DETECTED	CT1	Target	1	NEG	0	2	NA	-9999	272	319	272	PASS	0	45	NG2	Target	2	NEG	0	2	NA	-9999	254	313	253	PASS	0	45	NG4	Target	3	NEG	0	-1	NA	-9999	26	36	26
Xpert CT_NG	3	341384320	26904	Specimen	816495	701516	4.8	9/12/18 11:36	Done	CT NOT DETECTED;NG NOT DETECTED	CT1	Target	1	NEG	0	3	NA	-9999	278	324	277	PASS	0	45	NG2	Target	2	NEG	0	5	NA	-9999	244	298	244	PASS	0	45	NG4	Target	3	NEG	0	0	NA	-9999	25	36	25
Xpert CT_NG	3	341384321	26904	Specimen	816495	701517	4.8	9/12/18 11:36	Done	CT NOT DETECTED;NG NOT DETECTED	CT1	Target	1	NEG	0	1	NA	-9999	201	232	201	PASS	0	45	NG2	Target	2	NEG	0	-1	NA	-9999	168	194	165	PASS	0	45	NG4	Target	3	NEG	0	1	NA	-9999	41	36	34
Xpert CT_NG	3	341384336	26904	Specimen	816495	701400	4.8	9/12/18 11:35	Done	CT NOT DETECTED;NG NOT DETECTED	CT1	Target	1	NEG	0	-2	NA	-9999	268	315	268	PASS	0	45	NG2	Target	2	NEG	0	3	NA	-9999	275	335	274	PASS	0	45	NG4	Target	3	POS	39	220	PASS	-9999	23	32	22
Xpert CT_NG	3	341384341	26904	Specimen	816495	701516	4.8	9/7/18 16:57	Done	CT NOT DETECTED;NG NOT DETECTED	CT1	Target	1	NEG	0	1	NA	-9999	287	334	287	PASS	0	45	NG2	Target	2	NEG	0	2	NA	-9999	248	302	247	PASS	0	45	NG4	Target	3	NEG	0	-1	NA	-9999	26	36	25
Xpert CT_NG	3	341384343	26904	Specimen	816495	701517	4.8	9/7/18 15:58	Done	CT NOT DETECTED;NG NOT DETECTED	CT1	Target	1	NEG	0	0	NA	-9999	307	360	307	PASS	0	45	NG2	Target	2	NEG	0	2	NA	-9999	263	324	262	PASS	0	45	NG4	Target	3	NEG	0	2	NA	-9999	21	34	21
Xpert CT_NG	3	341384344	26904	Specimen	816495	701400	4.8	9/7/18 15:57	Done	CT NOT DETECTED;NG NOT DETECTED	CT1	Target	1	NEG	0	-5	NA	-9999	283	332	283	PASS	0	45	NG2	Target	2	NEG	0	2	NA	-9999	267	327	266	PASS	0	45	NG4	Target	3	POS	38.4	204	PASS	-9999	19	30	19
Xpert CT_NG	3	341384322	26904	Specimen	816495	701516	4.8	9/7/18 14:14	Done	CT NOT DETECTED;NG NOT DETECTED	CT1	Target	1	NEG	0	3	NA	-9999	298	348	297	PASS	0	45	NG2	Target	2	NEG	0	1	NA	-9999	262	319	262	PASS	0	45	NG4	Target	3	NEG	0	0	NA	-9999	28	39	28
Xpert CT_NG	3	341384340	26904	Specimen	816495	701517	4.8	9/7/18 14:13	Done	CT NOT DETECTED;NG NOT DETECTED	CT1	Target	1	NEG	0	0	NA	-9999	305	353	303	PASS	0	45	NG2	Target	2	NEG	0	-1	NA	-9999	260	317	259	PASS	0	45	NG4	Target	3	NEG	0	0	NA	-9999	23	35	22
Xpert CT_NG	3	341384328	26904	Specimen	816495	701400	4.8	9/7/18 14:12	Done	CT NOT DETECTED;NG NOT DETECTED	CT1	Target	1	NEG	0	4	NA	-9999	274	321	274	PASS	0	45	NG2	Target	2	NEG	0	4	NA	-9999	271	330	270	PASS	0	45	NG4	Target	3	NEG	0	0	NA	-9999	19	30	19
Xpert CT_NG	3	341384323	26904	Specimen	816495	701516	4.8	9/7/18 12:43	Done	CT NOT DETECTED;NG NOT DETECTED	CT1	Target	1	NEG	0	-1	NA	-9999	300	351	300	PASS	0	45	NG2	Target	2	NEG	0	-1	NA	-9999	262	324	262	PASS	0	45	NG4	Target	3	NEG	0	-1	NA	-9999	26	38	27
Xpert CT_NG	3	341384318	26904	Specimen	816495	701517	4.8	9/7/18 12:43	Done	CT NOT DETECTED;NG NOT DETECTED	CT1	Target	1	NEG	0	2	NA	-9999	302	354	302	PASS	0	45	NG2	Target	2	NEG	0	3	NA	-9999	254	307	253	PASS	0	45	NG4	Target	3	NEG	0	0	NA	-9999	26	37	25
Xpert CT_NG	3	341384283	26904	Specimen	816495	701400	4.8	9/7/18 12:42	Done	CT NOT DETECTED;NG NOT DETECTED	CT1	Target	1	NEG	0	5	NA	-9999	278	326	277	PASS	0	45	NG2	Target	2	NEG	0	5	NA	-9999	266	323	264	PASS	0	45	NG4	Target	3	NEG	0	0	NA	-9999	21	32	21
Xpert CT_NG	3	341384281	26904	Specimen	816495	701516	4.8	9/7/18 11:11	Done	CT NOT DETECTED;NG NOT DETECTED	CT1	Target	1	NEG	0	2	NA	-9999	197	218	191	PASS	0	45	NG2	Target	2	NEG	0	1	NA	-9999	183	204	174	PASS	0	45	NG4	Target	3	NEG	0	0	NA	-9999	37	35	32
Xpert CT_NG	3	341384279	26904	Specimen	816495	701517	4.8	9/7/18 11:10	Done	CT NOT DETECTED;NG NOT DETECTED	CT1	Target	1	NEG	0	1	NA	-9999	289	337	289	PASS	0	45	NG2	Target	2	NEG	0	6	NA	-9999	255	309	255	PASS	0	45	NG4	Target	3	NEG	0	1	NA	-9999	22	33	21
Xpert CT_NG	3	341384317	26904	Specimen	816495	701400	4.8	9/7/18 11:10	Done	CT NOT DETECTED;NG NOT DETECTED	CT1	Target	1	NEG	0	3	NA	-9999	269	317	268	PASS	0	45	NG2	Target	2	NEG	0	2	NA	-9999	266	323	265	PASS	0	45	NG4	Target	3	NEG	0	-1	NA	-9999	23	34	23
Xpert CT_NG	3	341384314	26904	Specimen	816495	701516	4.8	9/5/18 17:39	Done	CT NOT DETECTED;NG NOT DETECTED	CT1	Target	1	NEG	0	1	NA	-9999	279	327	279	PASS	0	45	NG2	Target	2	NEG	0	0	NA	-9999	246	302	246	PASS	0	45	NG4	Target	3	POS	37.4	52	PASS	-9999	24	35	25
Xpert CT_NG	3	341384277	26904	Specimen	816495	701517	4.8	9/5/18 17:38	Done	CT NOT DETECTED;NG NOT DETECTED	CT1	Target	1	NEG	0	2	NA	-9999	329	380	327	PASS	0	45	NG2	Target	2	NEG	0	5	NA	-9999	267	328	267	PASS	0	45	NG4	Target	3	NEG	0	0	NA	-9999	28	38	27
Xpert CT_NG	3	341384313	26904	Specimen	816495	701400	4.8	9/5/18 17:38	Done	CT NOT DETECTED;NG NOT DETECTED	CT1	Target	1	NEG	0	3	NA	-9999	283	333	282	PASS	0	45	NG2	Target	2	NEG	0	0	NA	-9999	278	340	278	PASS	0	45	NG4	Target	3	NEG	0	-1	NA	-9999	20	31	21
Xpert CT_NG	3	341384316	26904	Specimen	816495	701516	4.8	9/5/18 15:50	Done	CT NOT DETECTED;NG NOT DETECTED	CT1	Target	1	NEG	0	3	NA	-9999	326	376	326	PASS	0	45	NG2	Target	2	NEG	0	7	NA	-9999	257	315	257	PASS	0	45	NG4	Target	3	NEG	0	0	NA	-9999	27	38	27
Xpert CT_NG	3	341384287	26904	Specimen	816495	701517	4.8	9/5/18 15:49	Done	CT NOT DETECTED;NG NOT DETECTED	CT1	Target	1	NEG	0	0	NA	-9999	289	336	290	PASS	0	45	NG2	Target	2	NEG	0	1	NA	-9999	251	303	251	PASS	0	45	NG4	Target	3	POS	36.4	77	PASS	-9999	23	33	23
Xpert CT_NG	3	328118462	26627	Specimen	816495	701400	4.8	9/5/18 15:49	Done	INVALID	CT1	Target	1	INVALID	0	1	NA	-9999	376	313	375	PASS	0	45	NG2	Target	2	INVALID	0	-15	NA	-9999	159	166	163	PASS	0	45	NG4	Target	3	INVALID	0	-6	NA	-9999	144	151	145
Xpert CT_NG	3	328118454	26627	Specimen	816495	701516	4.8	9/5/18 13:35	Done	CT NOT DETECTED;NG NOT DETECTED	CT1	Target	1	NEG	0	1	NA	-9999	277	325	278	PASS	0	45	NG2	Target	2	NEG	0	0	NA	-9999	252	309	252	PASS	0	45	NG4	Target	3	NEG	0	0	NA	-9999	28	39	28
Xpert CT_NG	3	328118468	26627	Specimen	816495	701400	4.8	9/5/18 13:33	Done	CT NOT DETECTED;NG NOT DETECTED	CT1	Target	1	NEG	0	1	NA	-9999	255	300	255	PASS	0	45	NG2	Target	2	NEG	0	2	NA	-9999	269	330	269	PASS	0	45	NG4	Target	3	NEG	0	-1	NA	-9999	24	34	23
Xpert CT_NG	3	341385419	26904	Specimen	816495	701517	4.8	8/31/18 14:03	Done	CT NOT DETECTED;NG NOT DETECTED	CT1	Target	1	NEG	0	0	NA	-9999	283	332	283	PASS	0	45	NG2	Target	2	NEG	0	2	NA	-9999	250	304	249	PASS	0	45	NG4	Target	3	NEG	0	0	NA	-9999	24	34	23
Xpert CT_NG	3	341385424	26904	Specimen	816495	701516	4.8	8/31/18 14:02	Done	CT NOT DETECTED;NG NOT DETECTED	CT1	Target	1	NEG	0	3	NA	-9999	233	266	230	PASS	0	45	NG2	Target	2	NEG	0	2	NA	-9999	199	239	197	PASS	0	45	NG4	Target	3	NEG	0	-1	NA	-9999	34	39	33
Xpert CT_NG	3	328118465	26627	Specimen	816495	701400	4.8	8/31/18 14:01	Done	CT NOT DETECTED;NG NOT DETECTED	CT1	Target	1	NEG	0	1	NA	-9999	270	317	269	PASS	0	45	NG2	Target	2	NEG	0	2	NA	-9999	273	335	272	PASS	0	45	NG4	Target	3	NEG	0	-1	NA	-9999	24	35	24
Xpert CT_NG	3	341385438	26904	Specimen	816495	701517	4.8	8/31/18 12:32	Done	CT NOT DETECTED;NG NOT DETECTED	CT1	Target	1	NEG	0	1	NA	-9999	218	257	222	PASS	0	45	NG2	Target	2	NEG	0	3	NA	-9999	196	242	197	PASS	0	45	NG4	Target	3	NEG	0	0	NA	-9999	56	61	49
Xpert CT_NG	3	341385420	26904	Specimen	816495	701516	4.8	8/31/18 12:32	Done	CT NOT DETECTED;NG NOT DETECTED	CT1	Target	1	NEG	0	-3	NA	-9999	169	187	165	PASS	0	45	NG2	Target	2	NEG	0	2	NA	-9999	164	185	159	PASS	0	45	NG4	Target	3	POS	40.8	60	PASS	-9999	40	41	37
Xpert CT_NG	3	341385435	26904	Specimen	816495	701400	4.8	8/31/18 12:31	Done	CT NOT DETECTED;NG NOT DETECTED	CT1	Target	1	NEG	0	4	NA	-9999	289	341	288	PASS	0	45	NG2	Target	2	NEG	0	2	NA	-9999	276	335	275	PASS	0	45	NG4	Target	3	NEG	0	-1	NA	-9999	22	33	21
Xpert CT_NG	3	341385426	26904	Specimen	816495	701517	4.8	8/29/18 15:56	Done	CT NOT DETECTED;NG NOT DETECTED	CT1	Target	1	NEG	0	3	NA	-9999	288	335	289	PASS	0	45	NG2	Target	2	NEG	0	3	NA	-9999	260	316	260	PASS	0	45	NG4	Target	3	NEG	0	1	NA	-9999	25	37	24
Xpert CT_NG	3	341385436	26904	Specimen	816495	701516	4.8	8/29/18 15:56	Done	CT NOT DETECTED;NG NOT DETECTED	CT1	Target	1	NEG	0	2	NA	-9999	280	327	280	PASS	0	45	NG2	Target	2	NEG	0	1	NA	-9999	243	296	243	PASS	0	45	NG4	Target	3	NEG	0	-1	NA	-9999	23	34	23
Xpert CT_NG	3	341385425	26904	Specimen	816495	701400	4.8	8/29/18 15:55	Done	CT NOT DETECTED;NG NOT DETECTED	CT1	Target	1	NEG	0	2	NA	-9999	295	345	295	PASS	0	45	NG2	Target	2	NEG	0	2	NA	-9999	285	352	285	PASS	0	45	NG4	Target	3	NEG	0	-1	NA	-9999	20	32	20
Xpert CT_NG	3	341385437	26904	Specimen	816495	701517	4.8	8/24/18 12:05	Done	CT NOT DETECTED;NG NOT DETECTED	CT1	Target	1	NEG	0	5	NA	-9999	276	322	275	PASS	0	45	NG2	Target	2	NEG	0	7	NA	-9999	247	302	247	PASS	0	45	NG4	Target	3	NEG	0	0	NA	-9999	26	37	26
Xpert CT_NG	3	341385428	26904	Specimen	816495	701516	4.8	8/24/18 12:04	Done	CT NOT DETECTED;NG NOT DETECTED	CT1	Target	1	NEG	0	0	NA	-9999	297	346	296	PASS	0	45	NG2	Target	2	NEG	0	0	NA	-9999	256	312	256	PASS	0	45	NG4	Target	3	NEG	0	-1	NA	-9999	26	37	26
Xpert CT_NG	3	341385514	26904	Specimen	816495	701400	4.8	8/24/18 12:04	Done	CT NOT DETECTED;NG NOT DETECTED	CT1	Target	1	NEG	0	2	NA	-9999	281	329	280	PASS	0	45	NG2	Target	2	NEG	0	1	NA	-9999	274	335	274	PASS	0	45	NG4	Target	3	NEG	0	-1	NA	-9999	24	34	23
Xpert CT_NG	3	341385504	26904	Specimen	816495	701517	4.8	8/24/18 10:33	Done	CT NOT DETECTED;NG NOT DETECTED	CT1	Target	1	NEG	0	-1	NA	-9999	287	335	286	PASS	0	45	NG2	Target	2	NEG	0	1	NA	-9999	254	311	253	PASS	0	45	NG4	Target	3	POS	40.4	34	PASS	-9999	24	35	24
Xpert CT_NG	3	341385506	26904	Specimen	816495	701516	4.8	8/24/18 10:32	Done	CT NOT DETECTED;NG NOT DETECTED	CT1	Target	1	NEG	0	1	NA	-9999	281	330	282	PASS	0	45	NG2	Target	2	NEG	0	0	NA	-9999	249	305	249	PASS	0	45	NG4	Target	3	NEG	0	-1	NA	-9999	23	34	23
Xpert CT_NG	3	341385505	26904	Specimen	816495	701400	4.8	8/24/18 10:32	Done	CT NOT DETECTED;NG NOT DETECTED	CT1	Target	1	NEG	0	4	NA	-9999	271	319	270	PASS	0	45	NG2	Target	2	NEG	0	6	NA	-9999	256	311	256	PASS	0	45	NG4	Target	3	NEG	0	0	NA	-9999	20	30	19
Xpert CT_NG	3	341385537	26904	Specimen	816495	701517	4.8	8/22/18 15:09	Done	CT NOT DETECTED;NG NOT DETECTED	CT1	Target	1	NEG	0	0	NA	-9999	285	332	285	PASS	0	45	NG2	Target	2	NEG	0	3	NA	-9999	253	308	253	PASS	0	45	NG4	Target	3	NEG	0	-1	NA	-9999	25	37	25
Xpert CT_NG	3	341385533	26904	Specimen	816495	701516	4.8	8/22/18 13:40	Done	CT NOT DETECTED;NG NOT DETECTED	CT1	Target	1	NEG	0	2	NA	-9999	285	333	284	PASS	0	45	NG2	Target	2	NEG	0	0	NA	-9999	251	307	250	PASS	0	45	NG4	Target	3	NEG	0	0	NA	-9999	24	34	23
Xpert CT_NG	3	341385540	26904	Specimen	816495	701517	4.8	8/22/18 13:40	Done	CT NOT DETECTED;NG NOT DETECTED	CT1	Target	1	NEG	0	4	NA	-9999	284	329	282	PASS	0	45	NG2	Target	2	NEG	0	9	NA	-9999	253	307	253	PASS	0	45	NG4	Target	3	NEG	0	1	NA	-9999	20	32	20
Xpert CT_NG	3	341385511	26904	Specimen	816495	701517	4.8	8/15/18 15:27	Done	CT NOT DETECTED;NG NOT DETECTED	CT1	Target	1	NEG	0	3	NA	-9999	281	327	280	PASS	0	45	NG2	Target	2	NEG	0	3	NA	-9999	247	299	246	PASS	0	45	NG4	Target	3	NEG	0	0	NA	-9999	22	32	21
Xpert CT_NG	3	341385499	26904	Specimen	816495	701516	4.8	8/15/18 14:36	Done	CT NOT DETECTED;NG NOT DETECTED	CT1	Target	1	NEG	0	2	NA	-9999	283	331	282	PASS	0	45	NG2	Target	2	NEG	0	0	NA	-9999	245	299	244	PASS	0	45	NG4	Target	3	NEG	0	0	NA	-9999	23	34	22
Xpert CT_NG	3	328118678	26627	Specimen	816495	701400	4.8	8/15/18 14:35	Done	CT NOT DETECTED;NG NOT DETECTED	CT1	Target	1	NEG	0	3	NA	-9999	275	325	274	PASS	0	45	NG2	Target	2	NEG	0	2	NA	-9999	288	355	287	PASS	0	45	NG4	Target	3	NEG	0	0	NA	-9999	28	38	27
Xpert CT_NG	3	341385503	26904	Specimen	816495	701517	4.8	8/15/18 14:35	Aborted	ERROR	CT1	Target	1	NO RESULT	0	0	NA	-9999	0	0	0	FAIL	0	0	NG2	Target	2	NO RESULT	0	0	NA	-9999	0	0	0	FAIL	0	0	NG4	Target	3	NO RESULT	0	0	NA	-9999	0	0	0
Xpert CT_NG	3	328118678	26627	Specimen	816495	701514	4.8	8/15/18 14:33	Aborted	NO RESULT	CT1	Target	1	NO RESULT	0	0	NA	-9999	0	0	0	NA	0	0	NG2	Target	2	NO RESULT	0	0	NA	-9999	0	0	0	NA	0	0	NG4	Target	3	NO RESULT	0	0	NA	-9999	0	0	0
Xpert CT_NG	3	328118679	26627	Specimen	816495	701516	4.8	8/3/18 11:44	Done	CT NOT DETECTED;NG NOT DETECTED	CT1	Target	1	NEG	0	3	NA	-9999	282	329	281	PASS	0	45	NG2	Target	2	NEG	0	4	NA	-9999	255	315	255	PASS	0	45	NG4	Target	3	NEG	0	0	NA	-9999	27	37	27
Xpert CT_NG	3	328118675	26627	Specimen	816495	701400	4.8	8/3/18 10:46	Done	CT NOT DETECTED;NG NOT DETECTED	CT1	Target	1	NEG	0	0	NA	-9999	260	307	261	PASS	0	45	NG2	Target	2	NEG	0	0	NA	-9999	271	335	271	PASS	0	45	NG4	Target	3	NEG	0	-1	NA	-9999	26	37	26
Xpert CT_NG	3	328118674	26627	Specimen	816495	701517	4.8	8/3/18 10:45	Done	CT NOT DETECTED;NG NOT DETECTED	CT1	Target	1	NEG	0	5	NA	-9999	275	323	274	PASS	0	45	NG2	Target	2	NEG	0	5	NA	-9999	254	311	254	PASS	0	45	NG4	Target	3	NEG	0	0	NA	-9999	28	39	28
Xpert CT_NG	3	328118662	26627	Specimen	816495	701514	4.8	8/3/18 10:45	Aborted	ERROR	CT1	Target	1	NO RESULT	0	0	NA	-9999	244	286	243	PASS	0	4	NG2	Target	2	NO RESULT	0	0	NA	-9999	279	343	278	PASS	0	4	NG4	Target	3	NO RESULT	0	0	NA	-9999	25	36	25
Xpert CT_NG	3	341385466	26904	Specimen	816495	701516	4.8	8/1/18 13:54	Done	CT NOT DETECTED;NG NOT DETECTED	CT1	Target	1	NEG	0	-2	NA	-9999	268	314	267	PASS	0	45	NG2	Target	2	NEG	0	-2	NA	-9999	238	291	237	PASS	0	45	NG4	Target	3	NEG	0	0	NA	-9999	26	36	26
Xpert CT_NG	3	328118672	26627	Specimen	816495	701400	4.8	8/1/18 13:42	Done	CT DETECTED;NG DETECTED	CT1	Target	1	POS	32.5	289	PASS	-9999	270	318	270	PASS	0	45	NG2	Target	2	POS	22.6	482	PASS	-9999	283	349	282	PASS	0	45	NG4	Target	3	POS	22.3	495	PASS	-9999	22	33	23
Xpert CT_NG	3	328118676	26627	Specimen	816495	701517	4.8	8/1/18 13:39	Done	CT NOT DETECTED;NG NOT DETECTED	CT1	Target	1	NEG	0	4	NA	-9999	285	333	285	PASS	0	45	NG2	Target	2	NEG	0	2	NA	-9999	267	330	266	PASS	0	45	NG4	Target	3	NEG	0	0	NA	-9999	26	37	26
Xpert CT_NG	3	328118670	26627	Specimen	816495	701516	4.8	8/1/18 11:53	Done	CT NOT DETECTED;NG NOT DETECTED	CT1	Target	1	NEG	0	2	NA	-9999	278	326	278	PASS	0	45	NG2	Target	2	NEG	0	2	NA	-9999	260	320	260	PASS	0	45	NG4	Target	3	NEG	0	0	NA	-9999	26	37	26
Xpert CT_NG	3	328118673	26627	Specimen	816495	701400	4.8	8/1/18 11:53	Done	CT NOT DETECTED;NG NOT DETECTED	CT1	Target	1	NEG	0	2	NA	-9999	266	315	265	PASS	0	45	NG2	Target	2	NEG	0	3	NA	-9999	279	344	278	PASS	0	45	NG4	Target	3	NEG	0	-1	NA	-9999	21	32	21
Xpert CT_NG	3	328118665	26627	Specimen	816495	701517	4.8	8/1/18 11:52	Done	CT NOT DETECTED;NG NOT DETECTED	CT1	Target	1	NEG	0	3	NA	-9999	297	347	296	PASS	0	45	NG2	Target	2	NEG	0	4	NA	-9999	270	335	270	PASS	0	45	NG4	Target	3	NEG	0	0	NA	-9999	30	41	30
Xpert CT_NG	3	341385465	26904	Specimen	816495	701516	4.8	7/25/18 15:37	Done	CT NOT DETECTED;NG NOT DETECTED	CT1	Target	1	NEG	0	1	NA	-9999	277	322	277	PASS	0	45	NG2	Target	2	NEG	0	1	NA	-9999	250	304	250	PASS	0	45	NG4	Target	3	NEG	0	0	NA	-9999	24	35	24
Xpert CT_NG	3	341385462	26904	Specimen	816495	701400	4.8	7/25/18 15:37	Done	CT NOT DETECTED;NG NOT DETECTED	CT1	Target	1	NEG	0	1	NA	-9999	204	238	201	PASS	0	45	NG2	Target	2	NEG	0	3	NA	-9999	191	228	186	PASS	0	45	NG4	Target	3	NEG	0	-1	NA	-9999	36	38	32
Xpert CT_NG	3	341385478	26904	Specimen	816495	701517	4.8	7/25/18 15:36	Done	CT NOT DETECTED;NG NOT DETECTED	CT1	Target	1	NEG	0	3	NA	-9999	259	300	258	PASS	0	45	NG2	Target	2	NEG	0	4	NA	-9999	208	247	209	PASS	0	45	NG4	Target	3	NEG	0	1	NA	-9999	38	44	38
Xpert CT_NG	3	341385462	26904	Specimen	816495	701514	4.8	7/25/18 15:35	Aborted	NO RESULT	CT1	Target	1	NO RESULT	0	0	NA	-9999	0	0	0	NA	0	0	NG2	Target	2	NO RESULT	0	0	NA	-9999	0	0	0	NA	0	0	NG4	Target	3	NO RESULT	0	0	NA	-9999	0	0	0
Xpert CT_NG	3	341385468	26904	Specimen	816495	701516	4.8	7/11/18 13:47	Done	CT NOT DETECTED;NG NOT DETECTED	CT1	Target	1	NEG	0	1	NA	-9999	283	331	283	PASS	0	45	NG2	Target	2	NEG	0	1	NA	-9999	251	306	251	PASS	0	45	NG4	Target	3	NEG	0	-2	NA	-9999	27	37	26
Xpert CT_NG	3	341385453	26904	Specimen	816495	701400	4.8	7/11/18 13:47	Done	CT NOT DETECTED;NG NOT DETECTED	CT1	Target	1	NEG	0	4	NA	-9999	289	339	290	PASS	0	45	NG2	Target	2	NEG	0	6	NA	-9999	276	337	276	PASS	0	45	NG4	Target	3	NEG	0	0	NA	-9999	22	33	22
Xpert CT_NG	3	341385454	26904	Specimen	816495	701517	4.8	7/11/18 13:46	Done	CT NOT DETECTED;NG NOT DETECTED	CT1	Target	1	NEG	0	3	NA	-9999	286	335	285	PASS	0	45	NG2	Target	2	NEG	0	4	NA	-9999	256	310	256	PASS	0	45	NG4	Target	3	NEG	0	0	NA	-9999	27	37	26
Xpert CT_NG	3	341385471	26904	Specimen	816495	701516	4.8	7/6/18 14:47	Done	CT NOT DETECTED;NG NOT DETECTED	CT1	Target	1	NEG	0	1	NA	-9999	286	334	286	PASS	0	45	NG2	Target	2	NEG	0	1	NA	-9999	249	304	248	PASS	0	45	NG4	Target	3	NEG	0	-1	NA	-9999	23	34	23
Xpert CT_NG	3	341385472	26904	Specimen	816495	701400	4.8	7/6/18 14:47	Done	CT NOT DETECTED;NG NOT DETECTED	CT1	Target	1	NEG	0	4	NA	-9999	273	323	273	PASS	0	45	NG2	Target	2	NEG	0	5	NA	-9999	281	343	280	PASS	0	45	NG4	Target	3	NEG	0	2	NA	-9999	21	32	21
Xpert CT_NG	3	341385463	26904	Specimen	816495	701517	4.8	7/6/18 14:46	Done	CT NOT DETECTED;NG NOT DETECTED	CT1	Target	1	NEG	0	-2	NA	-9999	293	342	292	PASS	0	45	NG2	Target	2	NEG	0	-1	NA	-9999	259	315	259	PASS	0	45	NG4	Target	3	NEG	0	-1	NA	-9999	23	35	23
Xpert CT_NG	3	341384751	26904	Specimen	816495	701516	4.8	6/29/18 12:40	Done	CT NOT DETECTED;NG NOT DETECTED	CT1	Target	1	NEG	0	1	NA	-9999	270	315	269	PASS	0	45	NG2	Target	2	NEG	0	2	NA	-9999	240	293	240	PASS	0	45	NG4	Target	3	NEG	0	-1	NA	-9999	23	34	23
Xpert CT_NG	3	341384797	26904	Specimen	816495	701400	4.8	6/29/18 12:40	Done	CT NOT DETECTED;NG NOT DETECTED	CT1	Target	1	NEG	0	4	NA	-9999	293	344	291	PASS	0	45	NG2	Target	2	NEG	0	6	NA	-9999	262	320	261	PASS	0	45	NG4	Target	3	NEG	0	-2	NA	-9999	19	30	18
Xpert CT_NG	3	341384800	26904	Specimen	816495	701517	4.8	6/29/18 12:39	Done	CT NOT DETECTED;NG NOT DETECTED	CT1	Target	1	NEG	0	0	NA	-9999	277	323	277	PASS	0	45	NG2	Target	2	NEG	0	-1	NA	-9999	246	300	245	PASS	0	45	NG4	Target	3	NEG	0	-1	NA	-9999	20	32	20
Xpert CT_NG	3	341384749	26904	Specimen	816495	701516	4.8	6/27/18 12:52	Done	CT NOT DETECTED;NG NOT DETECTED	CT1	Target	1	NEG	0	-2	NA	-9999	234	269	233	PASS	0	45	NG2	Target	2	NEG	0	2	NA	-9999	203	242	202	PASS	0	45	NG4	Target	3	POS	38.2	101	PASS	-9999	30	36	29
Xpert CT_NG	3	341384799	26904	Specimen	816495	701400	4.8	6/27/18 12:52	Done	CT NOT DETECTED;NG NOT DETECTED	CT1	Target	1	NEG	0	1	NA	-9999	289	341	289	PASS	0	45	NG2	Target	2	NEG	0	1	NA	-9999	272	330	271	PASS	0	45	NG4	Target	3	NEG	0	-1	NA	-9999	21	32	21
Xpert CT_NG	3	341384773	26904	Specimen	816495	701517	4.8	6/27/18 12:51	Done	CT NOT DETECTED;NG NOT DETECTED	CT1	Target	1	NEG	0	4	NA	-9999	292	342	291	PASS	0	45	NG2	Target	2	NEG	0	7	NA	-9999	263	323	262	PASS	0	45	NG4	Target	3	NEG	0	-2	NA	-9999	24	36	24
Xpert CT_NG	3	341384798	26904	Specimen	816495	701516	4.8	6/22/18 12:29	Done	CT NOT DETECTED;NG NOT DETECTED	CT1	Target	1	NEG	0	3	NA	-9999	280	326	279	PASS	0	45	NG2	Target	2	NEG	0	10	NA	-9999	245	299	245	PASS	0	45	NG4	Target	3	NEG	0	-1	NA	-9999	24	35	24
Xpert CT_NG	3	341384753	26904	Specimen	816495	701400	4.8	6/22/18 12:29	Done	CT NOT DETECTED;NG NOT DETECTED	CT1	Target	1	NEG	0	1	NA	-9999	296	349	295	PASS	0	45	NG2	Target	2	NEG	0	2	NA	-9999	278	342	278	PASS	0	45	NG4	Target	3	NEG	0	-2	NA	-9999	22	33	22
Xpert CT_NG	3	341384774	26904	Specimen	816495	701517	4.8	6/22/18 12:28	Done	CT NOT DETECTED;NG NOT DETECTED	CT1	Target	1	NEG	0	1	NA	-9999	292	340	292	PASS	0	45	NG2	Target	2	NEG	0	1	NA	-9999	259	315	258	PASS	0	45	NG4	Target	3	NEG	0	-1	NA	-9999	24	36	24
Xpert CT_NG	3	341385510	26904	Specimen	816495	701516	4.8	6/20/18 11:28	Done	CT NOT DETECTED;NG NOT DETECTED	CT1	Target	1	NEG	0	0	NA	-9999	277	325	277	PASS	0	45	NG2	Target	2	NEG	0	0	NA	-9999	245	299	244	PASS	0	45	NG4	Target	3	NEG	0	-1	NA	-9999	28	38	28
Xpert CT_NG	3	341385509	26904	Specimen	816495	701517	4.8	6/20/18 11:27	Done	CT NOT DETECTED;NG NOT DETECTED	CT1	Target	1	NEG	0	2	NA	-9999	288	336	287	PASS	0	45	NG2	Target	2	NEG	0	5	NA	-9999	261	319	261	PASS	0	45	NG4	Target	3	NEG	0	-2	NA	-9999	23	35	22
Xpert CT_NG	3	341384801	26904	Specimen	816495	701514	4.8	6/20/18 11:27	Done	CT NOT DETECTED;NG NOT DETECTED	CT1	Target	1	NEG	0	2	NA	-9999	241	281	240	PASS	0	45	NG2	Target	2	NEG	0	4	NA	-9999	268	329	267	PASS	0	45	NG4	Target	3	NEG	0	-4	NA	-9999	23	34	23
Xpert CT_NG	3	341385525	26904	Specimen	816495	701400	4.8	6/15/18 14:47	Done	CT NOT DETECTED;NG NOT DETECTED	CT1	Target	1	NEG	0	2	NA	-9999	282	331	283	PASS	0	45	NG2	Target	2	NEG	0	7	NA	-9999	286	352	286	PASS	0	45	NG4	Target	3	NEG	0	5	NA	-9999	23	34	23
Xpert CT_NG	3	341385501	26904	Specimen	816495	701516	4.8	6/15/18 14:46	Done	CT NOT DETECTED;NG NOT DETECTED	CT1	Target	1	NEG	0	1	NA	-9999	278	325	278	PASS	0	45	NG2	Target	2	NEG	0	2	NA	-9999	240	296	240	PASS	0	45	NG4	Target	3	NEG	0	-2	NA	-9999	21	32	21
Xpert CT_NG	3	341385502	26904	Specimen	816495	701517	4.8	6/15/18 14:45	Done	CT NOT DETECTED;NG NOT DETECTED	CT1	Target	1	NEG	0	2	NA	-9999	285	334	284	PASS	0	45	NG2	Target	2	NEG	0	4	NA	-9999	248	303	248	PASS	0	45	NG4	Target	3	NEG	0	-1	NA	-9999	25	36	25
Xpert CT_NG	3	341385520	26904	Specimen	816495	701400	4.8	6/15/18 11:04	Done	CT NOT DETECTED;NG NOT DETECTED	CT1	Target	1	NEG	0	1	NA	-9999	274	320	274	PASS	0	45	NG2	Target	2	NEG	0	2	NA	-9999	268	327	268	PASS	0	45	NG4	Target	3	NEG	0	-1	NA	-9999	21	32	21
Xpert CT_NG	3	341385528	26904	Specimen	816495	701516	4.8	6/15/18 11:03	Done	CT NOT DETECTED;NG NOT DETECTED	CT1	Target	1	NEG	0	3	NA	-9999	209	237	207	PASS	0	45	NG2	Target	2	NEG	0	6	NA	-9999	187	216	183	PASS	0	45	NG4	Target	3	NEG	0	1	NA	-9999	33	34	29
Xpert CT_NG	3	341385507	26904	Specimen	816495	701517	4.8	6/15/18 11:02	Done	CT NOT DETECTED;NG NOT DETECTED	CT1	Target	1	NEG	0	3	NA	-9999	283	328	282	PASS	0	45	NG2	Target	2	NEG	0	5	NA	-9999	249	302	248	PASS	0	45	NG4	Target	3	NEG	0	-1	NA	-9999	22	33	22
Xpert CT_NG	3	341385534	26904	Specimen	816495	701400	4.8	6/13/18 14:35	Done	CT NOT DETECTED;NG NOT DETECTED	CT1	Target	1	NEG	0	6	NA	-9999	288	335	285	PASS	0	45	NG2	Target	2	NEG	0	5	NA	-9999	270	329	269	PASS	0	45	NG4	Target	3	NEG	0	0	NA	-9999	22	32	21
Xpert CT_NG	3	341385526	26904	Specimen	816495	701516	4.8	6/13/18 14:13	Done	CT NOT DETECTED;NG NOT DETECTED	CT1	Target	1	NEG	0	1	NA	-9999	282	329	280	PASS	0	45	NG2	Target	2	NEG	0	3	NA	-9999	244	297	243	PASS	0	45	NG4	Target	3	NEG	0	-1	NA	-9999	22	33	22
Xpert CT_NG	3	341384629	26904	Specimen	816495	701517	4.8	6/13/18 14:12	Done	CT NOT DETECTED;NG NOT DETECTED	CT1	Target	1	NEG	0	2	NA	-9999	285	333	286	PASS	0	45	NG2	Target	2	NEG	0	2	NA	-9999	252	307	251	PASS	0	45	NG4	Target	3	NEG	0	-1	NA	-9999	22	33	22
Xpert CT_NG	3	341384659	26904	Specimen	816495	701516	4.8	6/8/18 13:53	Done	CT NOT DETECTED;NG NOT DETECTED	CT1	Target	1	NEG	0	1	NA	-9999	229	266	229	PASS	0	45	NG2	Target	2	NEG	0	4	NA	-9999	203	244	203	PASS	0	45	NG4	Target	3	NEG	0	-1	NA	-9999	29	37	30
Xpert CT_NG	3	341384628	26904	Specimen	816495	701400	4.8	6/8/18 12:12	Done	CT NOT DETECTED;NG NOT DETECTED	CT1	Target	1	NEG	0	2	NA	-9999	272	319	271	PASS	0	45	NG2	Target	2	NEG	0	2	NA	-9999	278	337	277	PASS	0	45	NG4	Target	3	NEG	0	-1	NA	-9999	22	33	22
Xpert CT_NG	3	341384626	26904	Specimen	816495	701517	4.8	6/8/18 12:11	Done	CT NOT DETECTED;NG NOT DETECTED	CT1	Target	1	NEG	0	1	NA	-9999	290	338	289	PASS	0	45	NG2	Target	2	NEG	0	3	NA	-9999	259	315	258	PASS	0	45	NG4	Target	3	NEG	0	-1	NA	-9999	27	38	26
Xpert CT_NG	3	341384625	26904	Specimen	816495	701400	4.8	6/1/18 16:24	Done	CT NOT DETECTED;NG NOT DETECTED	CT1	Target	1	NEG	0	6	NA	-9999	215	244	212	PASS	0	45	NG2	Target	2	NEG	0	9	NA	-9999	197	227	193	PASS	0	45	NG4	Target	3	NEG	0	0	NA	-9999	46	47	44
Xpert CT_NG	3	341384652	26904	Specimen	816495	701400	4.8	6/1/18 16:00	Aborted	ERROR	CT1	Target	1	NO RESULT	0	0	NA	-9999	0	0	0	NA	0	0	NG2	Target	2	NO RESULT	0	0	NA	-9999	0	0	0	NA	0	0	NG4	Target	3	NO RESULT	0	0	NA	-9999	0	0	0
Xpert CT_NG	3	341384649	26904	Specimen	816495	701517	4.8	6/1/18 15:59	Done	CT NOT DETECTED;NG DETECTED	CT1	Target	1	NEG	0	-20	NA	-9999	243	281	242	PASS	0	45	NG2	Target	2	POS	36.7	391	PASS	-9999	210	250	209	PASS	0	45	NG4	Target	3	POS	36.5	339	PASS	-9999	29	38	28
Xpert CT_NG	3	341384651	26904	Specimen	816495	701516	4.8	6/1/18 15:59	Done	CT NOT DETECTED;NG NOT DETECTED	CT1	Target	1	NEG	0	2	NA	-9999	286	334	285	PASS	0	45	NG2	Target	2	NEG	0	5	NA	-9999	251	308	251	PASS	0	45	NG4	Target	3	POS	37.9	28	PASS	-9999	25	35	25
Xpert CT_NG	3	341384648	26904	Specimen	816495	701400	4.8	5/30/18 17:21	Done	CT NOT DETECTED;NG NOT DETECTED	CT1	Target	1	NEG	0	2	NA	-9999	284	333	285	PASS	0	45	NG2	Target	2	NEG	0	4	NA	-9999	273	333	272	PASS	0	45	NG4	Target	3	NEG	0	-3	NA	-9999	24	35	24
Xpert CT_NG	3	341384647	26904	Specimen	816495	701517	4.8	5/30/18 17:20	Done	CT NOT DETECTED;NG NOT DETECTED	CT1	Target	1	NEG	0	4	NA	-9999	280	325	279	PASS	0	45	NG2	Target	2	NEG	0	12	NA	-9999	251	305	251	PASS	0	45	NG4	Target	3	NEG	0	-1	NA	-9999	25	36	25
Xpert CT_NG	3	341385522	26904	Specimen	816495	701516	4.8	5/30/18 17:19	Done	CT NOT DETECTED;NG NOT DETECTED	CT1	Target	1	NEG	0	1	NA	-9999	286	334	286	PASS	0	45	NG2	Target	2	NEG	0	2	NA	-9999	249	305	250	PASS	0	45	NG4	Target	3	NEG	0	-2	NA	-9999	25	36	25
Xpert CT_NG	3	341385521	26904	Specimen	816495	701400	4.8	5/25/18 13:36	Done	CT NOT DETECTED;NG NOT DETECTED	CT1	Target	1	NEG	0	1	NA	-9999	256	314	269	PASS	0	45	NG2	Target	2	NEG	0	0	NA	-9999	240	305	252	PASS	0	45	NG4	Target	3	NEG	0	0	NA	-9999	30	52	44
Xpert CT_NG	3	341385524	26904	Specimen	816495	701517	4.8	5/25/18 13:03	Done	CT NOT DETECTED;NG NOT DETECTED	CT1	Target	1	NEG	0	6	NA	-9999	280	326	279	PASS	0	45	NG2	Target	2	NEG	0	3	NA	-9999	258	315	258	PASS	0	45	NG4	Target	3	NEG	0	-2	NA	-9999	23	35	22
Xpert CT_NG	3	341385542	26904	Specimen	816495	701516	4.8	5/25/18 13:03	Done	CT NOT DETECTED;NG NOT DETECTED	CT1	Target	1	NEG	0	0	NA	-9999	299	349	299	PASS	0	45	NG2	Target	2	NEG	0	3	NA	-9999	263	321	262	PASS	0	45	NG4	Target	3	NEG	0	-3	NA	-9999	25	37	25
Xpert CT_NG	3	341385538	26904	Specimen	816495	701400	4.8	5/25/18 12:04	Done	CT NOT DETECTED;NG NOT DETECTED	CT1	Target	1	NEG	0	0	NA	-9999	277	327	276	PASS	0	45	NG2	Target	2	NEG	0	3	NA	-9999	276	342	275	PASS	0	45	NG4	Target	3	NEG	0	-3	NA	-9999	26	37	25
Xpert CT_NG	3	341385523	26904	Specimen	816495	701517	4.8	5/23/18 12:38	Done	CT NOT DETECTED;NG NOT DETECTED	CT1	Target	1	NEG	0	3	NA	-9999	276	323	276	PASS	0	45	NG2	Target	2	NEG	0	8	NA	-9999	250	303	249	PASS	0	45	NG4	Target	3	NEG	0	-2	NA	-9999	22	34	21
Xpert CT_NG	3	341385535	26904	Specimen	816495	701516	4.8	5/23/18 12:37	Done	CT NOT DETECTED;NG NOT DETECTED	CT1	Target	1	NEG	0	0	NA	-9999	201	228	198	PASS	0	45	NG2	Target	2	NEG	0	3	NA	-9999	173	200	169	PASS	0	45	NG4	Target	3	NEG	0	0	NA	-9999	26	29	24
Xpert CT_NG	3	341385535	26904	Specimen	816495	701514	4.8	5/23/18 12:35	Aborted	NO RESULT	CT1	Target	1	NO RESULT	0	0	NA	-9999	0	0	0	NA	0	0	NG2	Target	2	NO RESULT	0	0	NA	-9999	0	0	0	NA	0	0	NG4	Target	3	NO RESULT	0	0	NA	-9999	0	0	0
Xpert CT_NG	3	341385519	26904	Specimen	816495	701400	4.8	5/23/18 12:35	Done	CT NOT DETECTED;NG NOT DETECTED	CT1	Target	1	NEG	0	1	NA	-9999	273	321	273	PASS	0	45	NG2	Target	2	NEG	0	3	NA	-9999	276	337	276	PASS	0	45	NG4	Target	3	NEG	0	-2	NA	-9999	20	31	20
Xpert CT_NG	3	341385536	26904	Specimen	816495	701514	4.8	5/16/18 14:04	Done	CT DETECTED;NG DETECTED	CT1	Target	1	POS	32.9	270	PASS	-9999	245	286	244	PASS	0	45	NG2	Target	2	POS	23.2	517	PASS	-9999	274	335	273	PASS	0	45	NG4	Target	3	POS	23.1	488	PASS	-9999	22	32	22
Xpert CT_NG	3	341385529	26904	Negative Control 1	816495	701400	4.8	5/16/18 14:04	Done	CT NOT DETECTED;NG NOT DETECTED	CT1	Target	1	NEG	0	0	NA	-9999	289	339	291	PASS	0	45	NG2	Target	2	NEG	0	1	NA	-9999	289	353	289	PASS	0	45	NG4	Target	3	NEG	0	-3	NA	-9999	22	34	22
Xpert CT_NG	3	301019258	27805	Specimen	812086	683210	4.8	7/26/19 15:03	Done	CT NOT DETECTED;NG DETECTED	CT1	Target	1	NEG	0	5	NA	-9999	193	228	192	PASS	0	45	NG2	Target	2	POS	18.3	507	PASS	-9999	209	260	210	PASS	0	45	NG4	Target	3	POS	18.6	396	PASS	-9999	25	33	25
Xpert CT_NG	3	301019267	27805	Specimen	812086	683225	4.8	7/26/19 12:54	Done	CT NOT DETECTED;NG NOT DETECTED	CT1	Target	1	NEG	0	4	NA	-9999	210	247	209	PASS	0	45	NG2	Target	2	NEG	0	15	NA	-9999	214	263	214	PASS	0	45	NG4	Target	3	NEG	0	0	NA	-9999	36	47	36
Xpert CT_NG	3	388354456	27625	Specimen	812086	683225	4.8	7/26/19 9:39	Done	CT NOT DETECTED;NG NOT DETECTED	CT1	Target	1	NEG	0	5	NA	-9999	218	253	217	PASS	0	45	NG2	Target	2	NEG	0	9	NA	-9999	215	265	215	PASS	0	45	NG4	Target	3	NEG	0	2	NA	-9999	30	42	30
Xpert CT_NG	3	388354429	27625	Specimen	812086	682477	4.8	7/24/19 13:28	Done	CT NOT DETECTED;NG NOT DETECTED	CT1	Target	1	NEG	0	3	NA	-9999	318	370	317	PASS	0	45	NG2	Target	2	NEG	0	4	NA	-9999	254	313	254	PASS	0	45	NG4	Target	3	NEG	0	0	NA	-9999	30	42	30
Xpert CT_NG	3	388354454	27625	Specimen	812086	683225	4.8	7/23/19 14:29	Done	CT DETECTED;NG NOT DETECTED	CT1	Target	1	POS	36.2	317	PASS	-9999	219	254	218	PASS	0	45	NG2	Target	2	NEG	0	8	NA	-9999	212	261	212	PASS	0	45	NG4	Target	3	NEG	0	1	NA	-9999	24	35	24
Xpert CT_NG	3	388354438	27625	Specimen	812086	683225	4.8	7/19/19 13:51	Done	CT NOT DETECTED;NG NOT DETECTED	CT1	Target	1	NEG	0	5	NA	-9999	177	194	173	PASS	0	45	NG2	Target	2	NEG	0	9	NA	-9999	152	176	148	PASS	0	45	NG4	Target	3	NEG	0	2	NA	-9999	40	40	38
Xpert CT_NG	3	388354432	27625	Specimen	812086	683222	4.8	7/19/19 13:48	Done	CT NOT DETECTED;NG NOT DETECTED	CT1	Target	1	NEG	0	-6	NA	-9999	176	205	175	PASS	0	45	NG2	Target	2	NEG	0	19	NA	-9999	240	297	240	PASS	0	45	NG4	Target	3	POS	29.8	364	PASS	-9999	25	34	25
Xpert CT_NG	3	388354018	27625	Specimen	812086	683210	4.8	7/19/19 13:46	Done	CT NOT DETECTED;NG NOT DETECTED	CT1	Target	1	NEG	0	5	NA	-9999	190	220	188	PASS	0	45	NG2	Target	2	NEG	0	7	NA	-9999	203	251	202	PASS	0	45	NG4	Target	3	NEG	0	1	NA	-9999	22	30	22
Xpert CT_NG	3	388354427	27625	Specimen	812086	682477	4.8	7/19/19 13:43	Done	CT NOT DETECTED;NG NOT DETECTED	CT1	Target	1	NEG	0	4	NA	-9999	301	351	300	PASS	0	45	NG2	Target	2	NEG	0	6	NA	-9999	245	301	244	PASS	0	45	NG4	Target	3	NEG	0	0	NA	-9999	30	42	30
Xpert CT_NG	3	388354425	27625	Specimen	812086	683225	4.8	7/15/19 12:39	Done	CT NOT DETECTED;NG NOT DETECTED	CT1	Target	1	NEG	0	3	NA	-9999	209	242	208	PASS	0	45	NG2	Target	2	NEG	0	5	NA	-9999	211	261	210	PASS	0	45	NG4	Target	3	NEG	0	0	NA	-9999	29	40	28
Xpert CT_NG	3	388354028	27625	Specimen	812086	682477	4.8	7/12/19 11:52	Done	CT NOT DETECTED;NG NOT DETECTED	CT1	Target	1	NEG	0	6	NA	-9999	320	375	320	PASS	0	45	NG2	Target	2	NEG	0	8	NA	-9999	253	312	252	PASS	0	45	NG4	Target	3	NEG	0	1	NA	-9999	31	43	30
Xpert CT_NG	3	388354433	27625	Specimen	812086	683225	4.8	7/11/19 15:42	Done	CT NOT DETECTED;NG NOT DETECTED	CT1	Target	1	NEG	0	2	NA	-9999	213	248	213	PASS	0	45	NG2	Target	2	NEG	0	9	NA	-9999	212	263	212	PASS	0	45	NG4	Target	3	NEG	0	3	NA	-9999	27	38	27
Xpert CT_NG	3	388354343	27625	Specimen	812086	683225	4.8	7/11/19 13:18	Done	CT NOT DETECTED;NG NOT DETECTED	CT1	Target	1	NEG	0	2	NA	-9999	238	276	238	PASS	0	45	NG2	Target	2	NEG	0	4	NA	-9999	196	242	195	PASS	0	45	NG4	Target	3	NEG	0	1	NA	-9999	30	41	30
Xpert CT_NG	3	388354333	27625	Specimen	812086	683225	4.8	7/10/19 18:05	Done	CT NOT DETECTED;NG NOT DETECTED	CT1	Target	1	NEG	0	1	NA	-9999	206	240	206	PASS	0	45	NG2	Target	2	NEG	0	4	NA	-9999	208	257	208	PASS	0	45	NG4	Target	3	NEG	0	1	NA	-9999	29	39	29
Xpert CT_NG	3	388354330	27625	Specimen	812086	683225	4.8	7/10/19 13:41	Done	CT NOT DETECTED;NG NOT DETECTED	CT1	Target	1	NEG	0	2	NA	-9999	222	258	222	PASS	0	45	NG2	Target	2	NEG	0	3	NA	-9999	221	273	221	PASS	0	45	NG4	Target	3	POS	38.4	55	PASS	-9999	25	37	25
Xpert CT_NG	3	388354328	27625	Specimen	812086	683225	4.8	7/5/19 14:42	Done	CT NOT DETECTED;NG NOT DETECTED	CT1	Target	1	NEG	0	3	NA	-9999	214	248	213	PASS	0	45	NG2	Target	2	NEG	0	4	NA	-9999	219	267	218	PASS	0	45	NG4	Target	3	NEG	0	1	NA	-9999	30	41	29
Xpert CT_NG	3	388354332	27625	Specimen	812086	683210	4.8	7/3/19 16:29	Done	CT DETECTED;NG NOT DETECTED	CT1	Target	1	POS	22.3	297	PASS	-9999	185	214	184	PASS	0	45	NG2	Target	2	NEG	0	4	NA	-9999	197	243	196	PASS	0	45	NG4	Target	3	NEG	0	1	NA	-9999	21	29	21
Xpert CT_NG	3	388354326	27625	Specimen	812086	683225	4.8	7/3/19 15:47	Done	CT NOT DETECTED;NG NOT DETECTED	CT1	Target	1	NEG	0	2	NA	-9999	206	240	206	PASS	0	45	NG2	Target	2	NEG	0	4	NA	-9999	206	255	206	PASS	0	45	NG4	Target	3	NEG	0	1	NA	-9999	28	38	28
Xpert CT_NG	3	388354341	27625	Specimen	812086	683222	4.8	7/1/19 12:44	Aborted	ERROR	CT1	Target	1	NO RESULT	0	0	NA	-9999	265	290	264	PASS	0	0	NG2	Target	2	NO RESULT	0	0	NA	-9999	234	288	234	PASS	0	0	NG4	Target	3	NO RESULT	0	0	NA	-9999	25	34	25
Xpert CT_NG	3	388354342	27625	Specimen	812086	682477	4.8	7/1/19 11:48	Aborted	ERROR	CT1	Target	1	NO RESULT	0	0	NA	-9999	398	444	397	PASS	0	0	NG2	Target	2	NO RESULT	0	0	NA	-9999	243	302	243	PASS	0	0	NG4	Target	3	NO RESULT	0	0	NA	-9999	30	41	29
Xpert CT_NG	3	388354323	27625	Specimen	812086	683225	4.8	6/21/19 15:34	Done	CT NOT DETECTED;NG NOT DETECTED	CT1	Target	1	NEG	0	3	NA	-9999	227	263	226	PASS	0	45	NG2	Target	2	NEG	0	6	NA	-9999	227	283	227	PASS	0	45	NG4	Target	3	NEG	0	0	NA	-9999	29	41	29
Xpert CT_NG	3	388354382	27625	Specimen	812086	682477	4.8	6/20/19 12:31	Done	CT NOT DETECTED;NG NOT DETECTED	CT1	Target	1	NEG	0	4	NA	-9999	320	373	320	PASS	0	45	NG2	Target	2	NEG	0	7	NA	-9999	251	311	250	PASS	0	45	NG4	Target	3	NEG	0	1	NA	-9999	33	45	33
Xpert CT_NG	3	456421415	27120	Specimen	812086	683222	4.8	6/17/19 15:30	Done	CT NOT DETECTED;NG NOT DETECTED	CT1	Target	1	NEG	0	1	NA	-9999	188	220	188	PASS	0	45	NG2	Target	2	NEG	0	3	NA	-9999	243	300	243	PASS	0	45	NG4	Target	3	NEG	0	2	NA	-9999	34	43	34
Xpert CT_NG	3	456421432	27120	Specimen	812086	683210	4.8	6/17/19 15:28	Done	CT NOT DETECTED;NG NOT DETECTED	CT1	Target	1	NEG	0	4	NA	-9999	194	225	194	PASS	0	45	NG2	Target	2	NEG	0	6	NA	-9999	212	262	211	PASS	0	45	NG4	Target	3	NEG	0	4	NA	-9999	32	40	31
Xpert CT_NG	3	456421414	27120	Specimen	812086	682477	4.8	6/14/19 9:56	Done	CT NOT DETECTED;NG NOT DETECTED	CT1	Target	1	NEG	0	3	NA	-9999	332	388	332	PASS	0	45	NG2	Target	2	NEG	0	4	NA	-9999	252	316	252	PASS	0	45	NG4	Target	3	NEG	0	0	NA	-9999	43	55	43
Xpert CT_NG	3	456421422	27120	Specimen	812086	683210	4.8	6/10/19 10:51	Done	CT NOT DETECTED;NG NOT DETECTED	CT1	Target	1	NEG	0	3	NA	-9999	201	232	200	PASS	0	45	NG2	Target	2	NEG	0	4	NA	-9999	211	262	210	PASS	0	45	NG4	Target	3	NEG	0	0	NA	-9999	30	38	30
Xpert CT_NG	3	388355429	27625	Specimen	812086	682477	4.8	6/7/19 10:12	Done	CT DETECTED;NG DETECTED	CT1	Target	1	POS	30.8	298	PASS	-9999	295	344	294	PASS	0	45	NG2	Target	2	POS	26.5	467	PASS	-9999	242	299	241	PASS	0	45	NG4	Target	3	POS	26.7	538	PASS	-9999	28	40	28
Xpert CT_NG	3	456421424	27120	Specimen	812086	683225	4.8	6/7/19 9:25	Done	CT NOT DETECTED;NG NOT DETECTED	CT1	Target	1	NEG	0	2	NA	-9999	223	258	223	PASS	0	45	NG2	Target	2	NEG	0	3	NA	-9999	213	262	212	PASS	0	45	NG4	Target	3	NEG	0	0	NA	-9999	33	43	32
Xpert CT_NG	3	456421425	27120	Specimen	812086	683222	4.8	6/7/19 9:23	Done	CT NOT DETECTED;NG NOT DETECTED	CT1	Target	1	NEG	0	3	NA	-9999	185	217	188	PASS	0	45	NG2	Target	2	NEG	0	7	NA	-9999	230	291	235	PASS	0	45	NG4	Target	3	NEG	0	-1	NA	-9999	41	51	44
Xpert CT_NG	3	456421387	27120	Specimen	812086	683210	4.8	6/7/19 9:21	Done	CT NOT DETECTED;NG NOT DETECTED	CT1	Target	1	NEG	0	2	NA	-9999	198	229	197	PASS	0	45	NG2	Target	2	NEG	0	2	NA	-9999	209	261	209	PASS	0	45	NG4	Target	3	NEG	0	0	NA	-9999	31	38	30
Xpert CT_NG	3	388355430	27625	Specimen	812086	683225	4.8	6/5/19 15:28	Done	CT NOT DETECTED;NG NOT DETECTED	CT1	Target	1	NEG	0	1	NA	-9999	220	255	219	PASS	0	45	NG2	Target	2	NEG	0	1	NA	-9999	220	271	219	PASS	0	45	NG4	Target	3	NEG	0	0	NA	-9999	31	42	31
Xpert CT_NG	3	456421408	27120	Specimen	812086	683210	4.8	6/5/19 13:19	Done	CT NOT DETECTED;NG NOT DETECTED	CT1	Target	1	NEG	0	1	NA	-9999	205	237	204	PASS	0	45	NG2	Target	2	NEG	0	1	NA	-9999	209	260	209	PASS	0	45	NG4	Target	3	NEG	0	-1	NA	-9999	36	43	36
Xpert CT_NG	3	456421421	27120	Specimen	812086	683225	4.8	6/3/19 16:44	Done	CT NOT DETECTED;NG NOT DETECTED	CT1	Target	1	NEG	0	3	NA	-9999	224	260	223	PASS	0	45	NG2	Target	2	NEG	0	4	NA	-9999	229	283	229	PASS	0	45	NG4	Target	3	NEG	0	0	NA	-9999	38	49	38
Xpert CT_NG	3	456421409	27120	Specimen	812086	683225	4.8	6/3/19 13:12	Done	CT NOT DETECTED;NG NOT DETECTED	CT1	Target	1	NEG	0	3	NA	-9999	219	254	219	PASS	0	45	NG2	Target	2	NEG	0	4	NA	-9999	211	264	211	PASS	0	45	NG4	Target	3	NEG	0	0	NA	-9999	42	53	42
Xpert CT_NG	3	456421220	27120	Specimen	812086	683210	4.8	6/3/19 11:48	Done	CT NOT DETECTED;NG NOT DETECTED	CT1	Target	1	NEG	0	4	NA	-9999	189	218	188	PASS	0	45	NG2	Target	2	NEG	0	7	NA	-9999	205	254	205	PASS	0	45	NG4	Target	3	NEG	0	0	NA	-9999	31	39	31
Xpert CT_NG	3	456421208	27120	Specimen	812086	683222	4.8	5/30/19 16:12	Done	CT NOT DETECTED;NG NOT DETECTED	CT1	Target	1	NEG	0	4	NA	-9999	187	218	187	PASS	0	45	NG2	Target	2	NEG	0	6	NA	-9999	251	314	250	PASS	0	45	NG4	Target	3	NEG	0	-1	NA	-9999	38	48	38
Xpert CT_NG	3	456421217	27120	Specimen	812086	683222	4.8	5/30/19 12:44	Done	CT NOT DETECTED;NG NOT DETECTED	CT1	Target	1	NEG	0	4	NA	-9999	185	215	184	PASS	0	45	NG2	Target	2	NEG	0	5	NA	-9999	245	302	245	PASS	0	45	NG4	Target	3	NEG	0	-1	NA	-9999	36	45	35
Xpert CT_NG	3	456421209	27120	Specimen	812086	682788	4.8	5/29/19 16:21	Aborted	ERROR	CT1	Target	1	NO RESULT	0	0	NA	-9999	0	0	0	NA	0	0	NG2	Target	2	NO RESULT	0	0	NA	-9999	0	0	0	NA	0	0	NG4	Target	3	NO RESULT	0	0	NA	-9999	0	0	0
Xpert CT_NG	3	456421229	27120	Specimen	812086	683225	4.8	5/29/19 15:51	Done	CT NOT DETECTED;NG NOT DETECTED	CT1	Target	1	NEG	0	0	NA	-9999	222	258	222	PASS	0	45	NG2	Target	2	NEG	0	1	NA	-9999	221	274	221	PASS	0	45	NG4	Target	3	NEG	0	0	NA	-9999	38	49	39
Xpert CT_NG	3	456421230	27120	Specimen	812086	683222	4.8	5/29/19 15:45	Done	CT NOT DETECTED;NG NOT DETECTED	CT1	Target	1	NEG	0	2	NA	-9999	186	216	185	PASS	0	45	NG2	Target	2	NEG	0	2	NA	-9999	241	296	240	PASS	0	45	NG4	Target	3	NEG	0	-1	NA	-9999	38	47	37
Xpert CT_NG	3	456421212	27120	Specimen	812086	683210	4.8	5/29/19 15:42	Done	CT DETECTED;NG NOT DETECTED	CT1	Target	1	POS	24.9	331	PASS	-9999	195	225	194	PASS	0	45	NG2	Target	2	NEG	0	3	NA	-9999	203	251	202	PASS	0	45	NG4	Target	3	NEG	0	1	NA	-9999	32	40	32
Xpert CT_NG	3	456421227	27120	Specimen	812086	682788	4.8	5/29/19 15:39	Aborted	ERROR	CT1	Target	1	NO RESULT	0	0	NA	-9999	0	0	0	NA	0	0	NG2	Target	2	NO RESULT	0	0	NA	-9999	0	0	0	NA	0	0	NG4	Target	3	NO RESULT	0	0	NA	-9999	0	0	0
Xpert CT_NG	3	456421199	27120	Specimen	812086	682788	4.8	5/29/19 11:53	Done	CT NOT DETECTED;NG NOT DETECTED	CT1	Target	1	NEG	0	3	NA	-9999	194	225	193	PASS	0	45	NG2	Target	2	NEG	0	5	NA	-9999	206	254	206	PASS	0	45	NG4	Target	3	NEG	0	0	NA	-9999	33	42	32
Xpert CT_NG	3	456422203	27120	Specimen	812086	683225	4.8	5/22/19 12:47	Done	CT NOT DETECTED;NG NOT DETECTED	CT1	Target	1	NEG	0	1	NA	-9999	229	266	228	PASS	0	45	NG2	Target	2	NEG	0	6	NA	-9999	226	282	225	PASS	0	45	NG4	Target	3	POS	37.3	72	PASS	-9999	38	49	39
Xpert CT_NG	3	456421207	27120	Specimen	812086	683222	4.8	5/22/19 12:46	Done	CT NOT DETECTED;NG DETECTED	CT1	Target	1	NEG	0	-12	NA	-9999	146	167	146	PASS	0	45	NG2	Target	2	POS	41.7	21	PASS	-9999	192	226	190	PASS	0	45	NG4	Target	3	POS	31.5	309	PASS	-9999	49	53	48
Xpert CT_NG	3	456422204	27120	Specimen	812086	683210	4.8	5/22/19 12:46	Done	CT NOT DETECTED;NG NOT DETECTED	CT1	Target	1	NEG	0	1	NA	-9999	198	229	197	PASS	0	45	NG2	Target	2	NEG	0	2	NA	-9999	205	252	205	PASS	0	45	NG4	Target	3	NEG	0	0	NA	-9999	32	39	31
Xpert CT_NG	3	456421999	27120	Specimen	812086	683210	4.8	5/17/19 17:04	Done	CT NOT DETECTED;NG NOT DETECTED	CT1	Target	1	NEG	0	4	NA	-9999	208	241	207	PASS	0	45	NG2	Target	2	NEG	0	8	NA	-9999	222	280	222	PASS	0	45	NG4	Target	3	NEG	0	1	NA	-9999	35	43	35
Xpert CT_NG	3	456422006	27120	Specimen	812086	683222	4.8	5/17/19 13:51	Done	CT NOT DETECTED;NG NOT DETECTED	CT1	Target	1	NEG	0	3	NA	-9999	175	204	175	PASS	0	45	NG2	Target	2	NEG	0	6	NA	-9999	237	291	237	PASS	0	45	NG4	Target	3	NEG	0	0	NA	-9999	33	41	33
Xpert CT_NG	3	456421996	27120	Specimen	812086	683225	4.8	5/17/19 13:43	Done	CT NOT DETECTED;NG NOT DETECTED	CT1	Target	1	NEG	0	3	NA	-9999	243	278	243	PASS	0	45	NG2	Target	2	NEG	0	5	NA	-9999	218	270	218	PASS	0	45	NG4	Target	3	NEG	0	0	NA	-9999	38	47	37
Xpert CT_NG	3	456421998	27120	Specimen	812086	683222	4.8	5/17/19 11:52	Done	CT NOT DETECTED;NG NOT DETECTED	CT1	Target	1	NEG	0	4	NA	-9999	188	218	187	PASS	0	45	NG2	Target	2	NEG	0	8	NA	-9999	238	293	237	PASS	0	45	NG4	Target	3	NEG	0	0	NA	-9999	36	44	36
Xpert CT_NG	3	456422033	27120	Specimen	812086	683210	4.8	5/17/19 11:51	Done	CT NOT DETECTED;NG NOT DETECTED	CT1	Target	1	NEG	0	3	NA	-9999	195	226	194	PASS	0	45	NG2	Target	2	NEG	0	3	NA	-9999	209	257	208	PASS	0	45	NG4	Target	3	NEG	0	0	NA	-9999	32	40	32
Xpert CT_NG	3	456422210	27120	Specimen	812086	683222	4.8	5/16/19 16:13	Done	CT NOT DETECTED;NG NOT DETECTED	CT1	Target	1	NEG	0	7	NA	-9999	184	214	184	PASS	0	45	NG2	Target	2	NEG	0	12	NA	-9999	243	300	243	PASS	0	45	NG4	Target	3	NEG	0	0	NA	-9999	36	45	36
Xpert CT_NG	3	456422184	27120	Specimen	812086	683225	4.8	5/16/19 15:21	Done	CT NOT DETECTED;NG NOT DETECTED	CT1	Target	1	NEG	0	3	NA	-9999	196	225	196	PASS	0	45	NG2	Target	2	NEG	0	3	NA	-9999	177	214	177	PASS	0	45	NG4	Target	3	NEG	0	0	NA	-9999	45	52	45
Xpert CT_NG	3	456422185	27120	Specimen	812086	683210	4.8	5/15/19 11:52	Done	CT NOT DETECTED;NG NOT DETECTED	CT1	Target	1	NEG	0	0	NA	-9999	232	264	232	PASS	0	45	NG2	Target	2	NEG	0	4	NA	-9999	221	275	220	PASS	0	45	NG4	Target	3	NEG	0	2	NA	-9999	36	44	36
Xpert CT_NG	3	456422188	27120	Specimen	812086	683210	4.8	5/13/19 16:39	Done	CT NOT DETECTED;NG NOT DETECTED	CT1	Target	1	NEG	0	3	NA	-9999	187	217	187	PASS	0	45	NG2	Target	2	NEG	0	4	NA	-9999	201	247	201	PASS	0	45	NG4	Target	3	NEG	0	0	NA	-9999	26	34	26
Xpert CT_NG	3	456421962	27120	Specimen	812086	683225	4.8	5/13/19 11:01	Done	CT NOT DETECTED;NG NOT DETECTED	CT1	Target	1	NEG	0	1	NA	-9999	230	267	229	PASS	0	45	NG2	Target	2	NEG	0	1	NA	-9999	201	247	201	PASS	0	45	NG4	Target	3	NEG	0	0	NA	-9999	44	55	44
Xpert CT_NG	3	456421978	27120	Specimen	812086	683222	4.8	5/13/19 11:00	Done	CT NOT DETECTED;NG NOT DETECTED	CT1	Target	1	NEG	0	0	NA	-9999	189	220	189	PASS	0	45	NG2	Target	2	NEG	0	6	NA	-9999	243	300	243	PASS	0	45	NG4	Target	3	POS	36.9	168	PASS	-9999	35	43	34
Xpert CT_NG	3	456422007	27120	Specimen	812086	683210	4.8	5/13/19 10:59	Done	CT NOT DETECTED;NG NOT DETECTED	CT1	Target	1	NEG	0	3	NA	-9999	197	228	196	PASS	0	45	NG2	Target	2	NEG	0	4	NA	-9999	208	257	208	PASS	0	45	NG4	Target	3	NEG	0	0	NA	-9999	33	40	32
Xpert CT_NG	3	456422211	27120	Specimen	812086	683210	4.8	5/13/19 8:09	Done	CT NOT DETECTED;NG NOT DETECTED	CT1	Target	1	NEG	0	8	NA	-9999	198	230	198	PASS	0	45	NG2	Target	2	NEG	0	11	NA	-9999	200	246	200	PASS	0	45	NG4	Target	3	NEG	0	2	NA	-9999	31	39	31
Xpert CT_NG	3	456422001	27120	Specimen	812086	683210	4.8	5/9/19 13:11	Done	CT NOT DETECTED;NG NOT DETECTED	CT1	Target	1	NEG	0	3	NA	-9999	204	237	203	PASS	0	45	NG2	Target	2	NEG	0	3	NA	-9999	211	259	210	PASS	0	45	NG4	Target	3	NEG	0	0	NA	-9999	33	42	33
Xpert CT_NG	3	456422169	27120	Specimen	812086	683210	4.8	5/2/19 11:53	Done	CT NOT DETECTED;NG NOT DETECTED	CT1	Target	1	NEG	0	9	NA	-9999	200	230	199	PASS	0	45	NG2	Target	2	NEG	0	14	NA	-9999	200	246	199	PASS	0	45	NG4	Target	3	NEG	0	2	NA	-9999	33	41	34
Xpert CT_NG	3	456422165	27120	Specimen	812086	683210	4.8	4/30/19 17:33	Done	CT NOT DETECTED;NG NOT DETECTED	CT1	Target	1	NEG	0	3	NA	-9999	197	228	197	PASS	0	45	NG2	Target	2	NEG	0	5	NA	-9999	204	252	204	PASS	0	45	NG4	Target	3	NEG	0	1	NA	-9999	35	42	35
Xpert CT_NG	3	456422004	27120	Specimen	812086	683222	4.8	4/30/19 9:47	Done	CT NOT DETECTED;NG NOT DETECTED	CT1	Target	1	NEG	0	3	NA	-9999	190	221	190	PASS	0	45	NG2	Target	2	NEG	0	5	NA	-9999	250	311	251	PASS	0	45	NG4	Target	3	NEG	0	0	NA	-9999	35	44	34
Xpert CT_NG	3	456422164	27120	Specimen	812086	683210	4.8	4/24/19 15:58	Done	CT NOT DETECTED;NG NOT DETECTED	CT1	Target	1	NEG	0	4	NA	-9999	198	229	197	PASS	0	45	NG2	Target	2	NEG	0	6	NA	-9999	202	250	201	PASS	0	45	NG4	Target	3	NEG	0	1	NA	-9999	31	38	31
Xpert CT_NG	3	456421980	27120	Specimen	812086	683225	4.8	4/24/19 14:46	Done	CT NOT DETECTED;NG NOT DETECTED	CT1	Target	1	NEG	0	2	NA	-9999	217	252	217	PASS	0	45	NG2	Target	2	NEG	0	6	NA	-9999	205	255	205	PASS	0	45	NG4	Target	3	NEG	0	5	NA	-9999	43	54	43
Xpert CT_NG	3	456421982	27120	Specimen	812086	683222	4.8	4/24/19 13:55	Done	CT NOT DETECTED;NG NOT DETECTED	CT1	Target	1	NEG	0	2	NA	-9999	182	212	182	PASS	0	45	NG2	Target	2	NEG	0	5	NA	-9999	233	287	233	PASS	0	45	NG4	Target	3	NEG	0	0	NA	-9999	33	42	33
Xpert CT_NG	3	456421983	27120	Specimen	812086	683210	4.8	4/24/19 13:55	Done	CT NOT DETECTED;NG NOT DETECTED	CT1	Target	1	NEG	0	4	NA	-9999	196	226	195	PASS	0	45	NG2	Target	2	NEG	0	4	NA	-9999	208	255	208	PASS	0	45	NG4	Target	3	NEG	0	0	NA	-9999	30	38	30
Xpert CT_NG	3	456421977	27120	Specimen	812086	683222	4.8	4/23/19 16:29	Done	CT NOT DETECTED;NG NOT DETECTED	CT1	Target	1	NEG	0	4	NA	-9999	184	214	184	PASS	0	45	NG2	Target	2	NEG	0	7	NA	-9999	232	285	231	PASS	0	45	NG4	Target	3	NEG	0	2	NA	-9999	35	44	35
Xpert CT_NG	3	456421986	27120	Specimen	812086	683210	4.8	4/23/19 16:28	Done	CT NOT DETECTED;NG NOT DETECTED	CT1	Target	1	NEG	0	4	NA	-9999	173	198	172	PASS	0	45	NG2	Target	2	NEG	0	5	NA	-9999	159	185	157	PASS	0	45	NG4	Target	3	NEG	0	0	NA	-9999	48	48	46
Xpert CT_NG	3	456421975	27120	Specimen	812086	683222	4.8	4/19/19 15:19	Done	CT NOT DETECTED;NG NOT DETECTED	CT1	Target	1	NEG	0	3	NA	-9999	193	221	193	PASS	0	45	NG2	Target	2	NEG	0	5	NA	-9999	234	283	234	PASS	0	45	NG4	Target	3	NEG	0	-2	NA	-9999	51	59	52
Xpert CT_NG	3	456421985	27120	Specimen	812086	683210	4.8	4/19/19 13:22	Done	CT NOT DETECTED;NG NOT DETECTED	CT1	Target	1	NEG	0	4	NA	-9999	199	230	198	PASS	0	45	NG2	Target	2	NEG	0	7	NA	-9999	205	254	205	PASS	0	45	NG4	Target	3	NEG	0	4	NA	-9999	33	41	33
Xpert CT_NG	3	456421974	27120	Specimen	812086	683210	4.8	4/15/19 13:54	Done	CT NOT DETECTED;NG NOT DETECTED	CT1	Target	1	NEG	0	9	NA	-9999	191	222	191	PASS	0	45	NG2	Target	2	NEG	0	12	NA	-9999	203	251	203	PASS	0	45	NG4	Target	3	NEG	0	2	NA	-9999	27	35	27
Xpert CT_NG	3	456421991	27120	Specimen	812086	683210	4.8	4/11/19 12:59	Done	CT NOT DETECTED;NG NOT DETECTED	CT1	Target	1	NEG	0	4	NA	-9999	199	230	198	PASS	0	45	NG2	Target	2	NEG	0	5	NA	-9999	206	254	206	PASS	0	45	NG4	Target	3	NEG	0	0	NA	-9999	34	41	34
Xpert CT_NG	3	456421189	27120	Specimen	812086	683225	4.8	4/8/19 12:45	Done	CT NOT DETECTED;NG NOT DETECTED	CT1	Target	1	NEG	0	3	NA	-9999	231	269	231	PASS	0	45	NG2	Target	2	NEG	0	4	NA	-9999	214	266	214	PASS	0	45	NG4	Target	3	NEG	0	1	NA	-9999	42	53	42
Xpert CT_NG	3	456421194	27120	Specimen	812086	683222	4.8	4/8/19 12:44	Done	CT NOT DETECTED;NG NOT DETECTED	CT1	Target	1	NEG	0	14	NA	-9999	220	250	220	PASS	0	45	NG2	Target	2	NEG	0	14	NA	-9999	254	316	254	PASS	0	45	NG4	Target	3	NEG	0	-2	NA	-9999	36	45	36
Xpert CT_NG	3	456421150	27120	Specimen	812086	683210	4.8	4/8/19 12:43	Done	CT NOT DETECTED;NG NOT DETECTED	CT1	Target	1	NEG	0	2	NA	-9999	204	237	204	PASS	0	45	NG2	Target	2	NEG	0	1	NA	-9999	206	254	205	PASS	0	45	NG4	Target	3	NEG	0	-1	NA	-9999	33	41	33
Xpert CT_NG	3	456421183	27120	Specimen	812086	683222	4.8	4/8/19 10:44	Done	CT NOT DETECTED;NG NOT DETECTED	CT1	Target	1	NEG	0	2	NA	-9999	191	222	191	PASS	0	45	NG2	Target	2	NEG	0	6	NA	-9999	242	301	242	PASS	0	45	NG4	Target	3	NEG	0	1	NA	-9999	36	44	35
Xpert CT_NG	3	456421159	27120	Specimen	812086	683210	4.8	4/5/19 12:49	Done	CT NOT DETECTED;NG NOT DETECTED	CT1	Target	1	NEG	0	5	NA	-9999	195	225	194	PASS	0	45	NG2	Target	2	NEG	0	7	NA	-9999	205	253	205	PASS	0	45	NG4	Target	3	NEG	0	1	NA	-9999	31	38	30
Xpert CT_NG	3	456421195	27120	Specimen	812086	683225	4.8	4/5/19 11:38	Done	CT NOT DETECTED;NG NOT DETECTED	CT1	Target	1	NEG	0	3	NA	-9999	231	269	231	PASS	0	45	NG2	Target	2	NEG	0	4	NA	-9999	219	271	219	PASS	0	45	NG4	Target	3	NEG	0	0	NA	-9999	38	48	38
Xpert CT_NG	3	456421188	27120	Specimen	812086	683222	4.8	4/5/19 10:37	Done	CT NOT DETECTED;NG NOT DETECTED	CT1	Target	1	NEG	0	2	NA	-9999	184	214	184	PASS	0	45	NG2	Target	2	NEG	0	2	NA	-9999	241	299	240	PASS	0	45	NG4	Target	3	NEG	0	-1	NA	-9999	37	45	37
Xpert CT_NG	3	456421191	27120	Specimen	812086	683210	4.8	4/5/19 10:36	Done	CT NOT DETECTED;NG NOT DETECTED	CT1	Target	1	NEG	0	3	NA	-9999	200	232	200	PASS	0	45	NG2	Target	2	NEG	0	2	NA	-9999	210	260	210	PASS	0	45	NG4	Target	3	NEG	0	1	NA	-9999	33	40	32
Xpert CT_NG	3	456421182	27120	Specimen	812086	683225	4.8	4/2/19 15:13	Done	CT NOT DETECTED;NG NOT DETECTED	CT1	Target	1	NEG	0	4	NA	-9999	221	258	221	PASS	0	45	NG2	Target	2	NEG	0	7	NA	-9999	202	252	202	PASS	0	45	NG4	Target	3	NEG	0	1	NA	-9999	38	49	38
Xpert CT_NG	3	456421184	27120	Specimen	812086	683210	4.8	4/2/19 10:58	Done	CT NOT DETECTED;NG NOT DETECTED	CT1	Target	1	NEG	0	6	NA	-9999	182	210	181	PASS	0	45	NG2	Target	2	NEG	0	8	NA	-9999	196	241	196	PASS	0	45	NG4	Target	3	NEG	0	1	NA	-9999	28	36	28
Xpert CT_NG	3	456421249	27120	Specimen	812086	683222	4.8	4/1/19 15:42	Done	CT NOT DETECTED;NG NOT DETECTED	CT1	Target	1	NEG	0	9	NA	-9999	193	224	193	PASS	0	45	NG2	Target	2	NEG	0	12	NA	-9999	243	299	243	PASS	0	45	NG4	Target	3	NEG	0	4	NA	-9999	35	44	35
Xpert CT_NG	3	456421242	27120	Specimen	812086	683210	4.8	4/1/19 12:45	Done	CT NOT DETECTED;NG NOT DETECTED	CT1	Target	1	NEG	0	5	NA	-9999	200	231	199	PASS	0	45	NG2	Target	2	NEG	0	6	NA	-9999	205	252	204	PASS	0	45	NG4	Target	3	NEG	0	0	NA	-9999	31	39	30
Xpert CT_NG	3	456421252	27120	Specimen	812086	683225	4.8	3/22/19 12:52	Done	CT NOT DETECTED;NG NOT DETECTED	CT1	Target	1	NEG	0	2	NA	-9999	215	250	216	PASS	0	45	NG2	Target	2	NEG	0	2	NA	-9999	206	255	206	PASS	0	45	NG4	Target	3	POS	40.6	22	PASS	-9999	36	47	36
Xpert CT_NG	3	456421236	27120	Specimen	812086	683222	4.8	3/22/19 12:51	Done	CT NOT DETECTED;NG NOT DETECTED	CT1	Target	1	NEG	0	4	NA	-9999	185	216	185	PASS	0	45	NG2	Target	2	NEG	0	7	NA	-9999	241	299	240	PASS	0	45	NG4	Target	3	NEG	0	0	NA	-9999	34	43	34
Xpert CT_NG	3	456421240	27120	Specimen	812086	683210	4.8	3/22/19 11:43	Done	CT NOT DETECTED;NG NOT DETECTED	CT1	Target	1	NEG	0	6	NA	-9999	192	223	191	PASS	0	45	NG2	Target	2	NEG	0	8	NA	-9999	203	250	202	PASS	0	45	NG4	Target	3	NEG	0	1	NA	-9999	30	38	30
Xpert CT_NG	3	456421243	27120	Specimen	812086	683222	4.8	3/21/19 14:00	Done	CT NOT DETECTED;NG NOT DETECTED	CT1	Target	1	NEG	0	3	NA	-9999	197	229	196	PASS	0	45	NG2	Target	2	NEG	0	3	NA	-9999	247	305	246	PASS	0	45	NG4	Target	3	NEG	0	0	NA	-9999	33	42	33
Xpert CT_NG	3	456421248	27120	Specimen	812086	683210	4.8	3/21/19 14:00	Done	CT NOT DETECTED;NG NOT DETECTED	CT1	Target	1	NEG	0	2	NA	-9999	203	235	202	PASS	0	45	NG2	Target	2	NEG	0	1	NA	-9999	211	262	210	PASS	0	45	NG4	Target	3	NEG	0	0	NA	-9999	30	38	30
Xpert CT_NG	3	456421237	27120	Specimen	812086	683225	4.8	3/21/19 12:47	Done	CT NOT DETECTED;NG NOT DETECTED	CT1	Target	1	NEG	0	4	NA	-9999	231	268	231	PASS	0	45	NG2	Target	2	NEG	0	7	NA	-9999	205	253	204	PASS	0	45	NG4	Target	3	NEG	0	0	NA	-9999	44	54	44
Xpert CT_NG	3	456421239	27120	Specimen	812086	683222	4.8	3/21/19 10:33	Done	CT NOT DETECTED;NG NOT DETECTED	CT1	Target	1	NEG	0	0	NA	-9999	195	227	195	PASS	0	45	NG2	Target	2	NEG	0	0	NA	-9999	246	309	245	PASS	0	45	NG4	Target	3	NEG	0	-2	NA	-9999	35	45	35
Xpert CT_NG	3	456421255	27120	Specimen	812086	683210	4.8	3/21/19 10:32	Done	CT NOT DETECTED;NG NOT DETECTED	CT1	Target	1	NEG	0	5	NA	-9999	199	231	199	PASS	0	45	NG2	Target	2	NEG	0	6	NA	-9999	203	250	202	PASS	0	45	NG4	Target	3	NEG	0	1	NA	-9999	30	38	30
Xpert CT_NG	3	456422054	27120	Specimen	812086	683222	4.8	3/20/19 12:08	Done	CT NOT DETECTED;NG NOT DETECTED	CT1	Target	1	NEG	0	3	NA	-9999	188	219	188	PASS	0	45	NG2	Target	2	NEG	0	5	NA	-9999	242	298	242	PASS	0	45	NG4	Target	3	NEG	0	-1	NA	-9999	36	45	35
Xpert CT_NG	3	456422045	27120	Specimen	812086	683210	4.8	3/20/19 12:07	Done	CT NOT DETECTED;NG NOT DETECTED	CT1	Target	1	NEG	0	2	NA	-9999	198	230	198	PASS	0	45	NG2	Target	2	NEG	0	2	NA	-9999	205	252	204	PASS	0	45	NG4	Target	3	POS	41.7	51	PASS	-9999	31	38	31
Xpert CT_NG	3	456422048	27120	Specimen	812086	683222	4.8	3/19/19 14:04	Done	CT NOT DETECTED;NG DETECTED	CT1	Target	1	NEG	0	0	NA	-9999	178	208	178	PASS	0	45	NG2	Target	2	POS	34.9	43	PASS	-9999	235	288	235	PASS	0	45	NG4	Target	3	POS	35.6	60	PASS	-9999	34	43	34
Xpert CT_NG	3	456422049	27120	Specimen	812086	683210	4.8	3/19/19 14:03	Done	CT NOT DETECTED;NG DETECTED	CT1	Target	1	NEG	0	-8	NA	-9999	204	236	204	PASS	0	45	NG2	Target	2	POS	32.4	379	PASS	-9999	208	255	207	PASS	0	45	NG4	Target	3	POS	33.2	305	PASS	-9999	32	40	32
Xpert CT_NG	3	456422051	27120	Specimen	812086	683225	4.8	3/18/19 14:28	Done	CT NOT DETECTED;NG NOT DETECTED	CT1	Target	1	NEG	0	4	NA	-9999	226	262	226	PASS	0	45	NG2	Target	2	NEG	0	7	NA	-9999	206	254	206	PASS	0	45	NG4	Target	3	NEG	0	14	NA	-9999	41	51	41
Xpert CT_NG	3	456422050	27120	Specimen	812086	683222	4.8	3/15/19 15:10	Done	CT NOT DETECTED;NG NOT DETECTED	CT1	Target	1	NEG	0	5	NA	-9999	192	224	192	PASS	0	45	NG2	Target	2	NEG	0	10	NA	-9999	255	316	255	PASS	0	45	NG4	Target	3	NEG	0	-1	NA	-9999	36	45	36
Xpert CT_NG	3	456422055	27120	Specimen	812086	683210	4.8	3/14/19 14:48	Done	CT NOT DETECTED;NG NOT DETECTED	CT1	Target	1	NEG	0	3	NA	-9999	228	264	228	PASS	0	45	NG2	Target	2	NEG	0	4	NA	-9999	228	283	228	PASS	0	45	NG4	Target	3	NEG	0	16	NA	-9999	36	44	36
Xpert CT_NG	3	456421051	27120	Specimen	812086	683222	4.8	3/12/19 10:40	Done	CT NOT DETECTED;NG DETECTED	CT1	Target	1	NEG	0	-9	NA	-9999	188	219	187	PASS	0	45	NG2	Target	2	POS	33.7	162	PASS	-9999	236	301	235	PASS	0	45	NG4	Target	3	POS	33.7	282	PASS	-9999	32	40	32
Xpert CT_NG	3	456421017	27120	Specimen	812086	683210	4.8	3/11/19 17:21	Done	CT NOT DETECTED;NG NOT DETECTED	CT1	Target	1	NEG	0	6	NA	-9999	212	245	211	PASS	0	45	NG2	Target	2	NEG	0	9	NA	-9999	206	256	206	PASS	0	45	NG4	Target	3	NEG	0	1	NA	-9999	30	38	30
Xpert CT_NG	3	456421018	27120	Specimen	812086	682788	4.8	3/11/19 17:18	Stopped	NO RESULT	CT1	Target	1	NO RESULT	0	0	NA	-9999	0	0	0	NA	0	0	NG2	Target	2	NO RESULT	0	0	NA	-9999	0	0	0	NA	0	0	NG4	Target	3	NO RESULT	0	0	NA	-9999	0	0	0
Xpert CT_NG	3	456421015	27120	Specimen	812086	683210	4.8	3/7/19 10:51	Done	CT NOT DETECTED;NG NOT DETECTED	CT1	Target	1	NEG	0	4	NA	-9999	200	232	199	PASS	0	45	NG2	Target	2	NEG	0	3	NA	-9999	210	257	209	PASS	0	45	NG4	Target	3	NEG	0	0	NA	-9999	34	42	34
Xpert CT_NG	3	456421042	27120	Specimen	812086	683210	4.8	3/5/19 17:53	Done	CT NOT DETECTED;NG NOT DETECTED	CT1	Target	1	NEG	0	3	NA	-9999	154	174	152	PASS	0	45	NG2	Target	2	NEG	0	3	NA	-9999	128	145	122	PASS	0	45	NG4	Target	3	NEG	0	3	NA	-9999	49	45	44
Xpert CT_NG	3	456421057	27120	Specimen	812086	683222	4.8	2/27/19 12:23	Done	CT NOT DETECTED;NG NOT DETECTED	CT1	Target	1	NEG	0	3	NA	-9999	203	237	203	PASS	0	45	NG2	Target	2	NEG	0	7	NA	-9999	252	316	252	PASS	0	45	NG4	Target	3	NEG	0	1	NA	-9999	36	45	36
Xpert CT_NG	3	456421058	27120	Specimen	812086	683210	4.8	2/27/19 12:23	Done	CT NOT DETECTED;NG DETECTED	CT1	Target	1	NEG	0	-16	NA	-9999	189	220	189	PASS	0	45	NG2	Target	2	POS	29.2	497	PASS	-9999	208	256	208	PASS	0	45	NG4	Target	3	POS	29.3	382	PASS	-9999	30	38	30
Xpert CT_NG	3	456421055	27120	Specimen	812086	683225	4.8	2/27/19 9:50	Done	CT NOT DETECTED;NG NOT DETECTED	CT1	Target	1	NEG	0	2	NA	-9999	240	278	240	PASS	0	45	NG2	Target	2	NEG	0	6	NA	-9999	223	277	222	PASS	0	45	NG4	Target	3	NEG	0	0	NA	-9999	46	56	46
Xpert CT_NG	3	456422144	27120	Specimen	812086	683222	4.8	2/22/19 11:06	Done	CT NOT DETECTED;NG NOT DETECTED	CT1	Target	1	NEG	0	2	NA	-9999	181	211	181	PASS	0	45	NG2	Target	2	NEG	0	0	NA	-9999	231	284	231	PASS	0	45	NG4	Target	3	NEG	0	-1	NA	-9999	29	38	29
Xpert CT_NG	3	456421056	27120	Specimen	812086	683210	4.8	2/13/19 15:54	Done	CT NOT DETECTED;NG NOT DETECTED	CT1	Target	1	NEG	0	0	NA	-9999	198	230	198	PASS	0	45	NG2	Target	2	NEG	0	2	NA	-9999	210	259	209	PASS	0	45	NG4	Target	3	NEG	0	1	NA	-9999	33	40	33
Xpert CT_NG	3	456422147	27120	Specimen	812086	683225	4.8	2/11/19 15:35	Done	CT NOT DETECTED;NG NOT DETECTED	CT1	Target	1	NEG	0	8	NA	-9999	217	251	216	PASS	0	45	NG2	Target	2	NEG	0	12	NA	-9999	206	253	206	PASS	0	45	NG4	Target	3	NEG	0	2	NA	-9999	39	50	40
Xpert CT_NG	3	456422145	27120	Specimen	812086	683222	4.8	2/11/19 14:16	Done	CT NOT DETECTED;NG NOT DETECTED	CT1	Target	1	NEG	0	1	NA	-9999	204	236	203	PASS	0	45	NG2	Target	2	NEG	0	6	NA	-9999	246	308	245	PASS	0	45	NG4	Target	3	NEG	0	0	NA	-9999	35	43	35
Xpert CT_NG	3	456422146	27120	Specimen	812086	683210	4.8	2/11/19 12:00	Done	CT NOT DETECTED;NG NOT DETECTED	CT1	Target	1	NEG	0	10	NA	-9999	198	230	198	PASS	0	45	NG2	Target	2	NEG	0	14	NA	-9999	206	255	205	PASS	0	45	NG4	Target	3	NEG	0	2	NA	-9999	29	37	29
Xpert CT_NG	3	456422157	27120	Specimen	812086	683222	4.8	2/8/19 13:48	Done	CT NOT DETECTED;NG NOT DETECTED	CT1	Target	1	NEG	0	1	NA	-9999	193	225	193	PASS	0	45	NG2	Target	2	NEG	0	2	NA	-9999	244	301	244	PASS	0	45	NG4	Target	3	NEG	0	-1	NA	-9999	33	43	34
Xpert CT_NG	3	456422161	27120	Specimen	812086	683210	4.8	2/8/19 11:34	Done	CT NOT DETECTED;NG NOT DETECTED	CT1	Target	1	NEG	0	11	NA	-9999	202	235	202	PASS	0	45	NG2	Target	2	NEG	0	14	NA	-9999	209	258	209	PASS	0	45	NG4	Target	3	NEG	0	1	NA	-9999	33	41	32
Xpert CT_NG	3	456421054	27120	Specimen	812086	683210	4.8	2/6/19 13:49	Done	CT NOT DETECTED;NG NOT DETECTED	CT1	Target	1	NEG	0	7	NA	-9999	192	222	191	PASS	0	45	NG2	Target	2	NEG	0	8	NA	-9999	205	253	204	PASS	0	45	NG4	Target	3	NEG	0	0	NA	-9999	27	34	26
Xpert CT_NG	3	456422143	27120	Specimen	812086	683225	4.8	2/5/19 10:25	Done	CT NOT DETECTED;NG NOT DETECTED	CT1	Target	1	NEG	0	3	NA	-9999	219	254	218	PASS	0	45	NG2	Target	2	NEG	0	5	NA	-9999	203	247	202	PASS	0	45	NG4	Target	3	NEG	0	0	NA	-9999	37	47	37
Xpert CT_NG	3	456422140	27120	Specimen	812086	683222	4.8	2/5/19 10:25	Done	CT NOT DETECTED;NG NOT DETECTED	CT1	Target	1	NEG	0	1	NA	-9999	188	220	188	PASS	0	45	NG2	Target	2	NEG	0	1	NA	-9999	238	294	239	PASS	0	45	NG4	Target	3	NEG	0	-1	NA	-9999	32	40	31
Xpert CT_NG	3	456422163	27120	Specimen	812086	683210	4.8	2/5/19 10:24	Done	CT NOT DETECTED;NG NOT DETECTED	CT1	Target	1	NEG	0	5	NA	-9999	198	230	198	PASS	0	45	NG2	Target	2	NEG	0	5	NA	-9999	210	260	210	PASS	0	45	NG4	Target	3	NEG	0	1	NA	-9999	32	40	32
Xpert CT_NG	3	456422160	27120	Specimen	812086	683210	4.8	2/4/19 14:17	Done	CT NOT DETECTED;NG NOT DETECTED	CT1	Target	1	NEG	0	6	NA	-9999	167	194	166	PASS	0	45	NG2	Target	2	NEG	0	6	NA	-9999	163	195	160	PASS	0	45	NG4	Target	3	NEG	0	0	NA	-9999	48	51	45
Xpert CT_NG	3	456421341	27120	Specimen	812086	683210	4.8	2/1/19 15:47	Done	CT NOT DETECTED;NG NOT DETECTED	CT1	Target	1	NEG	0	8	NA	-9999	210	242	209	PASS	0	45	NG2	Target	2	NEG	0	11	NA	-9999	210	259	210	PASS	0	45	NG4	Target	3	NEG	0	2	NA	-9999	34	41	34
Xpert CT_NG	3	456421338	27120	Specimen	812086	683210	4.8	2/1/19 13:22	Done	CT NOT DETECTED;NG NOT DETECTED	CT1	Target	1	NEG	0	9	NA	-9999	160	178	158	PASS	0	45	NG2	Target	2	NEG	0	11	NA	-9999	138	155	134	PASS	0	45	NG4	Target	3	NEG	0	1	NA	-9999	40	44	40
Xpert CT_NG	3	456421337	27120	Specimen	812086	683210	4.8	2/1/19 11:04	Done	CT NOT DETECTED;NG NOT DETECTED	CT1	Target	1	NEG	0	4	NA	-9999	223	256	222	PASS	0	45	NG2	Target	2	NEG	0	7	NA	-9999	215	268	214	PASS	0	45	NG4	Target	3	NEG	0	1	NA	-9999	37	45	37
Xpert CT_NG	3	456421331	27120	Specimen	812086	683222	4.8	1/29/19 10:29	Done	CT NOT DETECTED;NG NOT DETECTED	CT1	Target	1	NEG	0	2	NA	-9999	195	227	195	PASS	0	45	NG2	Target	2	NEG	0	3	NA	-9999	244	299	243	PASS	0	45	NG4	Target	3	NEG	0	-1	NA	-9999	34	44	33
Xpert CT_NG	3	456421339	27120	Specimen	812086	683210	4.8	1/29/19 10:29	Done	CT NOT DETECTED;NG NOT DETECTED	CT1	Target	1	NEG	0	3	NA	-9999	201	233	200	PASS	0	45	NG2	Target	2	NEG	0	3	NA	-9999	211	259	210	PASS	0	45	NG4	Target	3	NEG	0	1	NA	-9999	37	44	37
Xpert CT_NG	3	456421328	27120	Specimen	812086	683210	4.8	1/23/19 11:49	Done	CT NOT DETECTED;NG NOT DETECTED	CT1	Target	1	NEG	0	5	NA	-9999	195	225	193	PASS	0	45	NG2	Target	2	NEG	0	6	NA	-9999	200	247	199	PASS	0	45	NG4	Target	3	NEG	0	1	NA	-9999	32	40	31
Xpert CT_NG	3	456421329	27120	Specimen	812086	683210	4.8	1/18/19 10:24	Done	CT NOT DETECTED;NG NOT DETECTED	CT1	Target	1	NEG	0	5	NA	-9999	200	232	199	PASS	0	45	NG2	Target	2	NEG	0	10	NA	-9999	201	245	201	PASS	0	45	NG4	Target	3	NEG	0	5	NA	-9999	42	49	42
Xpert CT_NG	3	456421315	27120	Specimen	812086	683210	4.8	1/17/19 15:41	Done	CT NOT DETECTED;NG NOT DETECTED	CT1	Target	1	NEG	0	4	NA	-9999	209	242	208	PASS	0	45	NG2	Target	2	NEG	0	6	NA	-9999	209	260	209	PASS	0	45	NG4	Target	3	NEG	0	0	NA	-9999	32	40	32
Xpert CT_NG	3	456421340	27120	Specimen	812086	683210	4.8	1/17/19 13:52	Done	CT NOT DETECTED;NG NOT DETECTED	CT1	Target	1	NEG	0	7	NA	-9999	193	224	192	PASS	0	45	NG2	Target	2	NEG	0	9	NA	-9999	205	253	205	PASS	0	45	NG4	Target	3	NEG	0	2	NA	-9999	30	38	30
Xpert CT_NG	3	456421317	27120	Specimen	812086	683225	4.8	1/17/19 10:58	Done	CT NOT DETECTED;NG NOT DETECTED	CT1	Target	1	NEG	0	2	NA	-9999	230	266	230	PASS	0	45	NG2	Target	2	NEG	0	6	NA	-9999	210	259	210	PASS	0	45	NG4	Target	3	NEG	0	2	NA	-9999	37	47	36
Xpert CT_NG	3	456421314	27120	Specimen	812086	683222	4.8	1/17/19 9:27	Done	CT NOT DETECTED;NG NOT DETECTED	CT1	Target	1	NEG	0	2	NA	-9999	191	223	191	PASS	0	45	NG2	Target	2	NEG	0	2	NA	-9999	234	289	234	PASS	0	45	NG4	Target	3	NEG	0	-1	NA	-9999	32	40	31
Xpert CT_NG	3	456421361	27120	Specimen	812086	683210	4.8	1/17/19 9:27	Done	CT NOT DETECTED;NG NOT DETECTED	CT1	Target	1	NEG	0	3	NA	-9999	208	241	207	PASS	0	45	NG2	Target	2	NEG	0	2	NA	-9999	213	264	213	PASS	0	45	NG4	Target	3	NEG	0	0	NA	-9999	31	39	31
Xpert CT_NG	3	456421330	27120	Specimen	812086	683210	4.8	1/11/19 11:33	Done	CT NOT DETECTED;NG NOT DETECTED	CT1	Target	1	NEG	0	2	NA	-9999	198	229	197	PASS	0	45	NG2	Target	2	NEG	0	1	NA	-9999	207	254	207	PASS	0	45	NG4	Target	3	NEG	0	-1	NA	-9999	35	42	34
Xpert CT_NG	3	456421322	27120	Specimen	812086	683210	4.8	1/10/19 13:21	Done	CT NOT DETECTED;NG NOT DETECTED	CT1	Target	1	NEG	0	2	NA	-9999	196	228	196	PASS	0	45	NG2	Target	2	NEG	0	0	NA	-9999	205	254	205	PASS	0	45	NG4	Target	3	NEG	0	0	NA	-9999	30	38	29
Xpert CT_NG	3	456421342	27120	Specimen	812086	683222	4.8	1/9/19 14:18	Done	CT NOT DETECTED;NG NOT DETECTED	CT1	Target	1	NEG	0	3	NA	-9999	192	224	191	PASS	0	45	NG2	Target	2	NEG	0	6	NA	-9999	232	288	232	PASS	0	45	NG4	Target	3	NEG	0	0	NA	-9999	32	42	32
Xpert CT_NG	3	456421347	27120	Specimen	812086	683210	4.8	1/9/19 14:10	Done	CT NOT DETECTED;NG NOT DETECTED	CT1	Target	1	NEG	0	7	NA	-9999	207	239	207	PASS	0	45	NG2	Target	2	NEG	0	8	NA	-9999	208	255	208	PASS	0	45	NG4	Target	3	NEG	0	2	NA	-9999	32	41	32
Xpert CT_NG	3	456421343	27120	Specimen	812086	683210	4.8	1/8/19 11:32	Done	CT NOT DETECTED;NG NOT DETECTED	CT1	Target	1	NEG	0	5	NA	-9999	199	231	198	PASS	0	45	NG2	Target	2	NEG	0	5	NA	-9999	203	249	203	PASS	0	45	NG4	Target	3	NEG	0	0	NA	-9999	31	38	31
Xpert CT_NG	3	456422406	27120	Specimen	812086	683225	4.8	12/11/18 10:29	Done	CT NOT DETECTED;NG NOT DETECTED	CT1	Target	1	NEG	0	1	NA	-9999	225	262	225	PASS	0	45	NG2	Target	2	NEG	0	1	NA	-9999	217	269	218	PASS	0	45	NG4	Target	3	NEG	0	0	NA	-9999	42	52	42
Xpert CT_NG	3	456422409	27120	Specimen	812086	683222	4.8	12/11/18 9:24	Done	CT NOT DETECTED;NG NOT DETECTED	CT1	Target	1	NEG	0	-14	NA	-9999	178	207	178	PASS	0	45	NG2	Target	2	NEG	0	9	NA	-9999	236	288	236	PASS	0	45	NG4	Target	3	POS	34.4	371	PASS	-9999	34	43	34
Xpert CT_NG	3	456422395	27120	Specimen	812086	683210	4.8	12/11/18 9:24	Done	CT NOT DETECTED;NG NOT DETECTED	CT1	Target	1	NEG	0	5	NA	-9999	197	229	197	PASS	0	45	NG2	Target	2	NEG	0	7	NA	-9999	206	253	205	PASS	0	45	NG4	Target	3	NEG	0	0	NA	-9999	29	37	29
Xpert CT_NG	3	456422381	27120	Specimen	812086	683210	4.8	12/6/18 9:44	Done	CT NOT DETECTED;NG NOT DETECTED	CT1	Target	1	NEG	0	7	NA	-9999	204	235	203	PASS	0	45	NG2	Target	2	NEG	0	9	NA	-9999	213	260	212	PASS	0	45	NG4	Target	3	NEG	0	1	NA	-9999	31	39	31
Xpert CT_NG	3	456422384	27120	Specimen	812086	683210	4.8	12/4/18 9:30	Done	CT NOT DETECTED;NG NOT DETECTED	CT1	Target	1	NEG	0	11	NA	-9999	191	222	191	PASS	0	45	NG2	Target	2	NEG	0	14	NA	-9999	201	245	200	PASS	0	45	NG4	Target	3	NEG	0	1	NA	-9999	32	39	31
Xpert CT_NG	3	456422386	27120	Specimen	812086	683222	4.8	11/29/18 13:46	Done	CT NOT DETECTED;NG NOT DETECTED	CT1	Target	1	NEG	0	5	NA	-9999	193	226	193	PASS	0	45	NG2	Target	2	NEG	0	12	NA	-9999	250	308	250	PASS	0	45	NG4	Target	3	NEG	0	-1	NA	-9999	36	46	36
Xpert CT_NG	3	456422553	27120	Specimen	812086	683210	4.8	11/29/18 10:34	Done	CT NOT DETECTED;NG NOT DETECTED	CT1	Target	1	NEG	0	4	NA	-9999	194	225	193	PASS	0	45	NG2	Target	2	NEG	0	3	NA	-9999	206	253	206	PASS	0	45	NG4	Target	3	NEG	0	0	NA	-9999	31	39	31
Xpert CT_NG	3	456422383	27120	Specimen	812086	683225	4.8	11/27/18 16:38	Done	CT NOT DETECTED;NG NOT DETECTED	CT1	Target	1	NEG	0	1	NA	-9999	229	267	229	PASS	0	45	NG2	Target	2	NEG	0	2	NA	-9999	220	271	220	PASS	0	45	NG4	Target	3	NEG	0	0	NA	-9999	42	52	42
Xpert CT_NG	3	456422572	27120	Specimen	812086	683225	4.8	11/15/18 14:02	Done	CT NOT DETECTED;NG NOT DETECTED	CT1	Target	1	NEG	0	2	NA	-9999	224	261	224	PASS	0	45	NG2	Target	2	POS	36.8	200	PASS	-9999	219	268	219	PASS	0	45	NG4	Target	3	NEG	0	-1	NA	-9999	40	51	39
Xpert CT_NG	3	456422580	27120	Specimen	812086	683222	4.8	11/15/18 14:01	Done	CT NOT DETECTED;NG DETECTED	CT1	Target	1	NEG	0	4	NA	-9999	183	212	183	PASS	0	45	NG2	Target	2	POS	32.7	94	PASS	-9999	235	289	235	PASS	0	45	NG4	Target	3	POS	33	36	PASS	-9999	34	43	34
Xpert CT_NG	3	456422560	27120	Specimen	812086	683210	4.8	11/15/18 14:01	Done	CT NOT DETECTED;NG NOT DETECTED	CT1	Target	1	NEG	0	2	NA	-9999	193	224	193	PASS	0	45	NG2	Target	2	NEG	0	1	NA	-9999	204	251	204	PASS	0	45	NG4	Target	3	NEG	0	-1	NA	-9999	31	39	31
Xpert CT_NG	3	345475396	27002	Specimen	812086	683225	4.8	11/13/18 9:32	Done	CT NOT DETECTED;NG NOT DETECTED	CT1	Target	1	NEG	0	1	NA	-9999	205	235	204	PASS	0	45	NG2	Target	2	NEG	0	1	NA	-9999	191	232	190	PASS	0	45	NG4	Target	3	NEG	0	0	NA	-9999	50	58	49
Xpert CT_NG	3	456422571	27120	Specimen	812086	683222	4.8	11/13/18 9:31	Done	CT NOT DETECTED;NG NOT DETECTED	CT1	Target	1	NEG	0	2	NA	-9999	175	204	174	PASS	0	45	NG2	Target	2	NEG	0	4	NA	-9999	230	280	230	PASS	0	45	NG4	Target	3	NEG	0	-2	NA	-9999	34	44	34
Xpert CT_NG	3	345475357	27002	Specimen	812086	683210	4.8	11/13/18 9:31	Done	CT NOT DETECTED;NG NOT DETECTED	CT1	Target	1	NEG	0	3	NA	-9999	187	216	186	PASS	0	45	NG2	Target	2	NEG	0	1	NA	-9999	199	246	198	PASS	0	45	NG4	Target	3	NEG	0	0	NA	-9999	26	34	26
Xpert CT_NG	3	456422568	27120	Specimen	812086	683222	4.8	11/9/18 10:57	Done	CT DETECTED;NG DETECTED	CT1	Target	1	POS	31.2	316	PASS	-9999	190	222	190	PASS	0	45	NG2	Target	2	POS	21.5	500	PASS	-9999	242	296	242	PASS	0	45	NG4	Target	3	POS	21.6	462	PASS	-9999	35	44	34
Xpert CT_NG	3	456422569	27120	Specimen	812086	683210	4.8	11/9/18 10:57	Done	CT NOT DETECTED;NG NOT DETECTED	CT1	Target	1	NEG	0	2	NA	-9999	196	227	195	PASS	0	45	NG2	Target	2	NEG	0	1	NA	-9999	206	251	205	PASS	0	45	NG4	Target	3	NEG	0	-1	NA	-9999	34	42	34
Xpert CT_NG	3	345471946	27002	Specimen	812086	683210	4.8	11/8/18 15:27	Done	CT NOT DETECTED;NG NOT DETECTED	CT1	Target	1	NEG	0	6	NA	-9999	188	219	188	PASS	0	45	NG2	Target	2	NEG	0	8	NA	-9999	201	248	201	PASS	0	45	NG4	Target	3	NEG	0	1	NA	-9999	31	39	31
Xpert CT_NG	3	345475353	27002	Specimen	812086	683222	4.8	11/8/18 15:25	Done	CT NOT DETECTED;NG NOT DETECTED	CT1	Target	1	NEG	0	-4	NA	-9999	186	216	185	PASS	0	45	NG2	Target	2	NEG	0	6	NA	-9999	235	291	235	PASS	0	45	NG4	Target	3	POS	36.3	261	PASS	-9999	32	40	32
Xpert CT_NG	3	345475350	27002	Specimen	812086	683225	4.8	11/8/18 15:24	Done	CT NOT DETECTED;NG NOT DETECTED	CT1	Target	1	NEG	0	2	NA	-9999	224	260	223	PASS	0	45	NG2	Target	2	NEG	0	1	NA	-9999	216	268	215	PASS	0	45	NG4	Target	3	NEG	0	0	NA	-9999	34	45	34
Xpert CT_NG	3	345475348	27002	Specimen	812086	682788	4.8	11/8/18 15:23	Aborted	ERROR	CT1	Target	1	NO RESULT	0	0	NA	-9999	0	0	0	NA	0	0	NG2	Target	2	NO RESULT	0	0	NA	-9999	0	0	0	NA	0	0	NG4	Target	3	NO RESULT	0	0	NA	-9999	0	0	0
Xpert CT_NG	3	345475340	27002	Specimen	812086	683225	4.8	11/8/18 13:51	Done	CT NOT DETECTED;NG DETECTED	CT1	Target	1	NEG	0	0	NA	-9999	222	257	221	PASS	0	45	NG2	Target	2	POS	35.6	320	PASS	-9999	219	269	218	PASS	0	45	NG4	Target	3	POS	36.7	191	PASS	-9999	35	45	35
Xpert CT_NG	3	345475364	27002	Specimen	812086	683222	4.8	11/8/18 13:51	Done	CT NOT DETECTED;NG NOT DETECTED	CT1	Target	1	NEG	0	2	NA	-9999	189	220	189	PASS	0	45	NG2	Target	2	NEG	0	1	NA	-9999	242	300	241	PASS	0	45	NG4	Target	3	NEG	0	-1	NA	-9999	33	42	33
Xpert CT_NG	3	345475337	27002	Specimen	812086	683210	4.8	11/8/18 13:50	Done	CT NOT DETECTED;NG DETECTED	CT1	Target	1	NEG	0	-15	NA	-9999	195	226	194	PASS	0	45	NG2	Target	2	POS	35.9	438	PASS	-9999	206	259	206	PASS	0	45	NG4	Target	3	POS	35.1	359	PASS	-9999	28	35	27
Xpert CT_NG	3	345475194	27002	Specimen	812086	683225	4.8	11/8/18 11:57	Done	CT NOT DETECTED;NG NOT DETECTED	CT1	Target	1	NEG	0	1	NA	-9999	224	259	222	PASS	0	45	NG2	Target	2	NEG	0	1	NA	-9999	215	266	215	PASS	0	45	NG4	Target	3	NEG	0	0	NA	-9999	37	47	37
Xpert CT_NG	3	345475191	27002	Specimen	812086	683222	4.8	11/8/18 11:56	Done	CT NOT DETECTED;NG NOT DETECTED	CT1	Target	1	NEG	0	2	NA	-9999	180	210	180	PASS	0	45	NG2	Target	2	NEG	0	1	NA	-9999	231	287	231	PASS	0	45	NG4	Target	3	NEG	0	-1	NA	-9999	33	42	33
Xpert CT_NG	3	345475205	27002	Specimen	812086	683210	4.8	11/8/18 11:56	Done	CT NOT DETECTED;NG NOT DETECTED	CT1	Target	1	NEG	0	6	NA	-9999	179	205	178	PASS	0	45	NG2	Target	2	NEG	0	7	NA	-9999	169	202	168	PASS	0	45	NG4	Target	3	NEG	0	2	NA	-9999	38	43	38
Xpert CT_NG	3	345475189	27002	Specimen	812086	683222	4.8	11/6/18 16:14	Done	CT NOT DETECTED;NG NOT DETECTED	CT1	Target	1	NEG	0	3	NA	-9999	180	209	179	PASS	0	45	NG2	Target	2	NEG	0	3	NA	-9999	231	287	231	PASS	0	45	NG4	Target	3	NEG	0	-1	NA	-9999	29	38	29
Xpert CT_NG	3	345475190	27002	Specimen	812086	683210	4.8	11/6/18 16:14	Done	CT DETECTED;NG NOT DETECTED	CT1	Target	1	POS	36.2	359	PASS	-9999	191	221	191	PASS	0	45	NG2	Target	2	NEG	0	1	NA	-9999	199	245	198	PASS	0	45	NG4	Target	3	NEG	0	0	NA	-9999	26	34	26
Xpert CT_NG	3	345475338	27002	Specimen	812086	683225	4.8	11/6/18 14:57	Done	CT NOT DETECTED;NG NOT DETECTED	CT1	Target	1	NEG	0	6	NA	-9999	230	267	230	PASS	0	45	NG2	Target	2	NEG	0	10	NA	-9999	220	271	220	PASS	0	45	NG4	Target	3	NEG	0	1	NA	-9999	41	52	41
Xpert CT_NG	3	345475318	27002	Specimen	812086	683222	4.8	11/6/18 14:45	Done	CT NOT DETECTED;NG NOT DETECTED	CT1	Target	1	NEG	0	3	NA	-9999	182	212	182	PASS	0	45	NG2	Target	2	NEG	0	3	NA	-9999	239	298	239	PASS	0	45	NG4	Target	3	NEG	0	-1	NA	-9999	32	42	32
Xpert CT_NG	3	345475331	27002	Specimen	812086	683210	4.8	11/6/18 14:44	Done	CT NOT DETECTED;NG NOT DETECTED	CT1	Target	1	NEG	0	3	NA	-9999	184	212	183	PASS	0	45	NG2	Target	2	NEG	0	3	NA	-9999	195	241	195	PASS	0	45	NG4	Target	3	NEG	0	0	NA	-9999	26	34	26
Xpert CT_NG	3	345475332	27002	Specimen	812086	683222	4.8	11/6/18 13:12	Done	CT NOT DETECTED;NG NOT DETECTED	CT1	Target	1	NEG	0	1	NA	-9999	183	213	182	PASS	0	45	NG2	Target	2	NEG	0	0	NA	-9999	230	286	230	PASS	0	45	NG4	Target	3	NEG	0	0	NA	-9999	31	40	31
Xpert CT_NG	3	345475349	27002	Specimen	812086	683210	4.8	11/6/18 13:10	Done	CT NOT DETECTED;NG NOT DETECTED	CT1	Target	1	NEG	0	2	NA	-9999	189	218	188	PASS	0	45	NG2	Target	2	NEG	0	1	NA	-9999	203	252	202	PASS	0	45	NG4	Target	3	NEG	0	-1	NA	-9999	25	33	24
Xpert CT_NG	3	456421854	27120	Specimen	812086	683225	4.8	11/6/18 11:50	Done	CT NOT DETECTED;NG NOT DETECTED	CT1	Target	1	NEG	0	2	NA	-9999	215	250	214	PASS	0	45	NG2	Target	2	NEG	0	5	NA	-9999	208	256	208	PASS	0	45	NG4	Target	3	NEG	0	-1	NA	-9999	37	46	36
Xpert CT_NG	3	456421888	27120	Specimen	812086	683222	4.8	11/6/18 11:40	Done	CT NOT DETECTED;NG NOT DETECTED	CT1	Target	1	NEG	0	1	NA	-9999	180	210	179	PASS	0	45	NG2	Target	2	NEG	0	3	NA	-9999	232	287	232	PASS	0	45	NG4	Target	3	NEG	0	-2	NA	-9999	34	43	33
Xpert CT_NG	3	456421865	27120	Specimen	812086	683210	4.8	11/6/18 11:04	Done	CT NOT DETECTED;NG NOT DETECTED	CT1	Target	1	NEG	0	1	NA	-9999	201	232	200	PASS	0	45	NG2	Target	2	NEG	0	-1	NA	-9999	207	254	206	PASS	0	45	NG4	Target	3	NEG	0	-1	NA	-9999	30	38	30
Xpert CT_NG	3	345473629	27002	Specimen	812086	683225	4.8	11/6/18 9:46	Done	CT NOT DETECTED;NG NOT DETECTED	CT1	Target	1	NEG	0	4	NA	-9999	216	251	216	PASS	0	45	NG2	Target	2	NEG	0	5	NA	-9999	207	256	207	PASS	0	45	NG4	Target	3	NEG	0	2	NA	-9999	34	44	34
Xpert CT_NG	3	345473582	27002	Specimen	812086	683222	4.8	11/6/18 9:29	Done	CT NOT DETECTED;NG NOT DETECTED	CT1	Target	1	NEG	0	1	NA	-9999	178	207	178	PASS	0	45	NG2	Target	2	NEG	0	1	NA	-9999	233	292	233	PASS	0	45	NG4	Target	3	NEG	0	-1	NA	-9999	28	38	28
Xpert CT_NG	3	345473587	27002	Specimen	812086	683210	4.8	11/6/18 9:29	Done	CT NOT DETECTED;NG NOT DETECTED	CT1	Target	1	NEG	0	1	NA	-9999	196	227	195	PASS	0	45	NG2	Target	2	NEG	0	-2	NA	-9999	215	270	215	PASS	0	45	NG4	Target	3	NEG	0	-1	NA	-9999	28	37	28
Xpert CT_NG	3	345473633	27002	Specimen	812086	683225	4.8	11/1/18 16:46	Done	CT NOT DETECTED;NG NOT DETECTED	CT1	Target	1	NEG	0	3	NA	-9999	224	259	223	PASS	0	45	NG2	Target	2	NEG	0	6	NA	-9999	217	268	216	PASS	0	45	NG4	Target	3	NEG	0	3	NA	-9999	40	51	40
Xpert CT_NG	3	345473635	27002	Specimen	812086	683210	4.8	11/1/18 16:45	Done	CT NOT DETECTED;NG NOT DETECTED	CT1	Target	1	NEG	0	1	NA	-9999	193	222	192	PASS	0	45	NG2	Target	2	NEG	0	-1	NA	-9999	202	249	201	PASS	0	45	NG4	Target	3	NEG	0	0	NA	-9999	24	32	24
Xpert CT_NG	3	488236667	25719	Specimen	812086	683222	4.8	11/1/18 15:24	Done	CT NOT DETECTED;NG NOT DETECTED	CT1	Target	1	NEG	0	0	NA	-9999	178	210	177	PASS	0	45	NG2	Target	2	NEG	0	3	NA	-9999	253	316	253	PASS	0	45	NG4	Target	3	NEG	0	-2	NA	-9999	29	38	29
Xpert CT_NG	3	488236665	25719	Specimen	812086	683210	4.8	11/1/18 15:15	Done	CT NOT DETECTED;NG NOT DETECTED	CT1	Target	1	NEG	0	-1	NA	-9999	205	242	204	PASS	0	45	NG2	Target	2	NEG	0	6	NA	-9999	230	291	229	PASS	0	45	NG4	Target	3	POS	38.8	139	PASS	-9999	30	38	30
Xpert CT_NG	3	488236664	25719	Specimen	812086	682788	4.8	11/1/18 15:13	Aborted	ERROR	CT1	Target	1	NO RESULT	0	0	NA	-9999	0	0	0	NA	0	0	NG2	Target	2	NO RESULT	0	0	NA	-9999	0	0	0	NA	0	0	NG4	Target	3	NO RESULT	0	0	NA	-9999	0	0	0
Xpert CT_NG	3	488236650	25719	Specimen	812086	683225	4.8	11/1/18 13:50	Done	CT NOT DETECTED;NG NOT DETECTED	CT1	Target	1	NEG	0	5	NA	-9999	139	156	136	PASS	0	45	NG2	Target	2	NEG	0	5	NA	-9999	149	175	146	PASS	0	45	NG4	Target	3	NEG	0	1	NA	-9999	44	52	47
Xpert CT_NG	3	488236660	25719	Specimen	812086	683222	4.8	11/1/18 13:49	Done	CT NOT DETECTED;NG NOT DETECTED	CT1	Target	1	NEG	0	4	NA	-9999	136	157	135	PASS	0	45	NG2	Target	2	NEG	0	8	NA	-9999	191	219	186	PASS	0	45	NG4	Target	3	NEG	0	2	NA	-9999	61	56	55
Xpert CT_NG	3	345473552	27002	Specimen	812086	683222	4.8	11/1/18 12:11	Done	CT NOT DETECTED;NG NOT DETECTED	CT1	Target	1	NEG	0	2	NA	-9999	195	227	194	PASS	0	45	NG2	Target	2	NEG	0	0	NA	-9999	248	311	247	PASS	0	45	NG4	Target	3	NEG	0	-1	NA	-9999	32	42	32
Xpert CT_NG	3	345473554	27002	Specimen	812086	683210	4.8	11/1/18 12:10	Done	CT NOT DETECTED;NG NOT DETECTED	CT1	Target	1	NEG	0	2	NA	-9999	188	218	188	PASS	0	45	NG2	Target	2	NEG	0	1	NA	-9999	189	233	188	PASS	0	45	NG4	Target	3	NEG	0	0	NA	-9999	34	41	34
Xpert CT_NG	3	345473611	27002	Specimen	812086	683225	4.8	11/1/18 9:51	Done	CT NOT DETECTED;NG NOT DETECTED	CT1	Target	1	NEG	0	5	NA	-9999	179	204	177	PASS	0	45	NG2	Target	2	NEG	0	8	NA	-9999	162	193	160	PASS	0	45	NG4	Target	3	NEG	0	2	NA	-9999	40	44	37
Xpert CT_NG	3	345473547	27002	Specimen	812086	683222	4.8	11/1/18 9:51	Done	CT NOT DETECTED;NG NOT DETECTED	CT1	Target	1	NEG	0	2	NA	-9999	183	213	183	PASS	0	45	NG2	Target	2	NEG	0	2	NA	-9999	233	289	233	PASS	0	45	NG4	Target	3	NEG	0	-1	NA	-9999	33	42	32
Xpert CT_NG	3	345473545	27002	Specimen	812086	683210	4.8	11/1/18 9:50	Done	CT DETECTED;NG NOT DETECTED	CT1	Target	1	POS	35.9	243	PASS	-9999	192	222	192	PASS	0	45	NG2	Target	2	NEG	0	7	NA	-9999	200	246	199	PASS	0	45	NG4	Target	3	NEG	0	2	NA	-9999	26	34	26
Xpert CT_NG	3	345473539	27002	Specimen	812086	683225	4.8	10/30/18 12:43	Done	CT NOT DETECTED;NG NOT DETECTED	CT1	Target	1	NEG	0	3	NA	-9999	228	264	227	PASS	0	45	NG2	Target	2	NEG	0	2	NA	-9999	214	263	214	PASS	0	45	NG4	Target	3	NEG	0	0	NA	-9999	36	46	35
Xpert CT_NG	3	345473550	27002	Specimen	812086	683222	4.8	10/30/18 12:42	Done	CT NOT DETECTED;NG NOT DETECTED	CT1	Target	1	NEG	0	5	NA	-9999	147	171	147	PASS	0	45	NG2	Target	2	NEG	0	7	NA	-9999	198	241	190	PASS	0	45	NG4	Target	3	NEG	0	0	NA	-9999	51	58	50
Xpert CT_NG	3	345473549	27002	Specimen	812086	683210	4.8	10/30/18 12:41	Done	CT NOT DETECTED;NG NOT DETECTED	CT1	Target	1	NEG	0	0	NA	-9999	164	189	164	PASS	0	45	NG2	Target	2	NEG	0	0	NA	-9999	147	179	145	PASS	0	45	NG4	Target	3	NEG	0	0	NA	-9999	44	46	42
Xpert CT_NG	3	345473653	27002	Specimen	812086	683222	4.8	10/30/18 10:30	Done	CT NOT DETECTED;NG NOT DETECTED	CT1	Target	1	NEG	0	2	NA	-9999	190	221	189	PASS	0	45	NG2	Target	2	NEG	0	3	NA	-9999	242	301	242	PASS	0	45	NG4	Target	3	NEG	0	0	NA	-9999	32	42	32
Xpert CT_NG	3	345473586	27002	Specimen	812086	683210	4.8	10/30/18 10:30	Done	CT NOT DETECTED;NG NOT DETECTED	CT1	Target	1	NEG	0	3	NA	-9999	179	208	178	PASS	0	45	NG2	Target	2	NEG	0	2	NA	-9999	199	246	198	PASS	0	45	NG4	Target	3	NEG	0	0	NA	-9999	26	33	26
Xpert CT_NG	3	345473590	27002	Specimen	812086	683210	4.8	10/25/18 11:12	Done	CT NOT DETECTED;NG NOT DETECTED	CT1	Target	1	NEG	0	3	NA	-9999	193	223	192	PASS	0	45	NG2	Target	2	NEG	0	3	NA	-9999	202	250	202	PASS	0	45	NG4	Target	3	NEG	0	0	NA	-9999	29	37	29
Xpert CT_NG	3	345473564	27002	Specimen	812086	683225	4.8	10/25/18 9:55	Done	CT NOT DETECTED;NG NOT DETECTED	CT1	Target	1	NEG	0	1	NA	-9999	222	257	222	PASS	0	45	NG2	Target	2	NEG	0	1	NA	-9999	199	246	199	PASS	0	45	NG4	Target	3	NEG	0	0	NA	-9999	35	45	35
Xpert CT_NG	3	345473589	27002	Specimen	812086	683222	4.8	10/25/18 9:39	Done	CT NOT DETECTED;NG NOT DETECTED	CT1	Target	1	NEG	0	1	NA	-9999	182	211	181	PASS	0	45	NG2	Target	2	NEG	0	1	NA	-9999	232	288	232	PASS	0	45	NG4	Target	3	NEG	0	-1	NA	-9999	33	42	33
Xpert CT_NG	3	345473584	27002	Specimen	812086	683210	4.8	10/25/18 9:37	Done	CT NOT DETECTED;NG NOT DETECTED	CT1	Target	1	NEG	0	2	NA	-9999	199	230	198	PASS	0	45	NG2	Target	2	NEG	0	0	NA	-9999	207	256	206	PASS	0	45	NG4	Target	3	NEG	0	0	NA	-9999	28	36	28
Xpert CT_NG	3	345473548	27002	Specimen	812086	683225	4.8	10/23/18 15:08	Done	CT NOT DETECTED;NG NOT DETECTED	CT1	Target	1	NEG	0	2	NA	-9999	218	252	217	PASS	0	45	NG2	Target	2	NEG	0	2	NA	-9999	213	262	213	PASS	0	45	NG4	Target	3	NEG	0	0	NA	-9999	37	46	37
Xpert CT_NG	3	345473570	27002	Specimen	812086	683222	4.8	10/23/18 15:07	Done	CT NOT DETECTED;NG NOT DETECTED	CT1	Target	1	NEG	0	3	NA	-9999	181	210	181	PASS	0	45	NG2	Target	2	NEG	0	3	NA	-9999	234	290	233	PASS	0	45	NG4	Target	3	NEG	0	-1	NA	-9999	33	42	33
Xpert CT_NG	3	345473569	27002	Specimen	812086	683210	4.8	10/23/18 15:06	Done	CT NOT DETECTED;NG NOT DETECTED	CT1	Target	1	NEG	0	1	NA	-9999	177	202	176	PASS	0	45	NG2	Target	2	NEG	0	4	NA	-9999	162	193	160	PASS	0	45	NG4	Target	3	POS	37.2	81	PASS	-9999	39	44	38
Xpert CT_NG	3	345473568	27002	Specimen	812086	683222	4.8	10/23/18 13:17	Done	CT NOT DETECTED;NG NOT DETECTED	CT1	Target	1	NEG	0	1	NA	-9999	181	210	181	PASS	0	45	NG2	Target	2	NEG	0	1	NA	-9999	232	287	232	PASS	0	45	NG4	Target	3	NEG	0	-1	NA	-9999	32	40	31
Xpert CT_NG	3	345473567	27002	Specimen	812086	683210	4.8	10/23/18 13:17	Done	CT NOT DETECTED;NG NOT DETECTED	CT1	Target	1	NEG	0	1	NA	-9999	189	218	188	PASS	0	45	NG2	Target	2	NEG	0	-1	NA	-9999	198	246	198	PASS	0	45	NG4	Target	3	NEG	0	0	NA	-9999	25	32	25
Xpert CT_NG	3	488236178	25719	Specimen	812086	683225	4.8	10/23/18 11:46	Done	CT NOT DETECTED;NG NOT DETECTED	CT1	Target	1	NEG	0	1	NA	-9999	219	259	218	PASS	0	45	NG2	Target	2	NEG	0	6	NA	-9999	231	288	231	PASS	0	45	NG4	Target	3	POS	43.6	24	PASS	-9999	42	52	41
Xpert CT_NG	3	488236190	25719	Specimen	812086	683222	4.8	10/23/18 11:46	Done	CT NOT DETECTED;NG NOT DETECTED	CT1	Target	1	NEG	0	0	NA	-9999	178	210	178	PASS	0	45	NG2	Target	2	NEG	0	4	NA	-9999	252	308	250	PASS	0	45	NG4	Target	3	NEG	0	-2	NA	-9999	39	49	39
Xpert CT_NG	3	488236196	25719	Specimen	812086	683210	4.8	10/23/18 11:46	Done	CT NOT DETECTED;NG NOT DETECTED	CT1	Target	1	NEG	0	1	NA	-9999	179	211	179	PASS	0	45	NG2	Target	2	NEG	0	3	NA	-9999	209	259	209	PASS	0	45	NG4	Target	3	NEG	0	-1	NA	-9999	30	37	29
Xpert CT_NG	3	488236675	25719	Specimen	812086	683225	4.8	10/18/18 15:36	Done	CT NOT DETECTED;NG NOT DETECTED	CT1	Target	1	NEG	0	1	NA	-9999	213	252	213	PASS	0	45	NG2	Target	2	NEG	0	4	NA	-9999	233	289	233	PASS	0	45	NG4	Target	3	NEG	0	0	NA	-9999	38	48	38
Xpert CT_NG	3	488236679	25719	Specimen	812086	683222	4.8	10/18/18 15:36	Done	CT NOT DETECTED;NG NOT DETECTED	CT1	Target	1	NEG	0	2	NA	-9999	183	217	183	PASS	0	45	NG2	Target	2	NEG	0	3	NA	-9999	256	321	255	PASS	0	45	NG4	Target	3	NEG	0	-1	NA	-9999	32	42	32
Xpert CT_NG	3	488236673	25719	Specimen	812086	683210	4.8	10/18/18 15:35	Done	CT NOT DETECTED;NG NOT DETECTED	CT1	Target	1	NEG	0	2	NA	-9999	195	230	194	PASS	0	45	NG2	Target	2	NEG	0	5	NA	-9999	224	278	223	PASS	0	45	NG4	Target	3	NEG	0	1	NA	-9999	26	34	26
Xpert CT_NG	3	488236676	25719	Specimen	812086	683225	4.8	10/18/18 14:04	Done	CT NOT DETECTED;NG NOT DETECTED	CT1	Target	1	NEG	0	0	NA	-9999	229	270	228	PASS	0	45	NG2	Target	2	NEG	0	2	NA	-9999	235	294	235	PASS	0	45	NG4	Target	3	NEG	0	0	NA	-9999	39	50	39
Xpert CT_NG	3	488236674	25719	Specimen	812086	683222	4.8	10/18/18 14:03	Done	CT NOT DETECTED;NG NOT DETECTED	CT1	Target	1	NEG	0	-6	NA	-9999	178	212	178	PASS	0	45	NG2	Target	2	NEG	0	5	NA	-9999	248	311	249	PASS	0	45	NG4	Target	3	POS	38	264	PASS	-9999	31	42	32
Xpert CT_NG	3	488236670	25719	Specimen	812086	683210	4.8	10/18/18 14:03	Done	CT NOT DETECTED;NG NOT DETECTED	CT1	Target	1	NEG	0	1	NA	-9999	192	226	191	PASS	0	45	NG2	Target	2	NEG	0	7	NA	-9999	210	263	209	PASS	0	45	NG4	Target	3	POS	40	72	PASS	-9999	28	36	28
Xpert CT_NG	3	488236692	25719	Specimen	812086	683225	4.8	10/18/18 12:23	Done	CT NOT DETECTED;NG NOT DETECTED	CT1	Target	1	NEG	0	1	NA	-9999	221	260	220	PASS	0	45	NG2	Target	2	NEG	0	3	NA	-9999	232	289	230	PASS	0	45	NG4	Target	3	NEG	0	0	NA	-9999	39	50	39
Xpert CT_NG	3	488236694	25719	Specimen	812086	682788	4.8	10/18/18 12:02	Aborted	ERROR	CT1	Target	1	NO RESULT	0	0	NA	-9999	0	0	0	NA	0	0	NG2	Target	2	NO RESULT	0	0	NA	-9999	0	0	0	NA	0	0	NG4	Target	3	NO RESULT	0	0	NA	-9999	0	0	0
Xpert CT_NG	3	488236696	25719	Specimen	812086	683222	4.8	10/18/18 12:01	Done	CT NOT DETECTED;NG DETECTED	CT1	Target	1	NEG	0	-6	NA	-9999	180	213	180	PASS	0	45	NG2	Target	2	POS	31.9	382	PASS	-9999	247	306	247	PASS	0	45	NG4	Target	3	POS	31.6	267	PASS	-9999	33	43	33
Xpert CT_NG	3	488236685	25719	Specimen	812086	683210	4.8	10/18/18 12:01	Done	CT NOT DETECTED;NG NOT DETECTED	CT1	Target	1	NEG	0	2	NA	-9999	185	219	185	PASS	0	45	NG2	Target	2	NEG	0	3	NA	-9999	211	264	211	PASS	0	45	NG4	Target	3	NEG	0	0	NA	-9999	27	35	27
Xpert CT_NG	3	488236690	25719	Specimen	812086	683225	4.8	10/18/18 10:40	Done	CT NOT DETECTED;NG NOT DETECTED	CT1	Target	1	NEG	0	7	NA	-9999	219	258	218	PASS	0	45	NG2	Target	2	NEG	0	8	NA	-9999	235	295	234	PASS	0	45	NG4	Target	3	NEG	0	1	NA	-9999	37	48	37
Xpert CT_NG	3	488236695	25719	Specimen	812086	683222	4.8	10/18/18 10:30	Done	CT NOT DETECTED;NG NOT DETECTED	CT1	Target	1	NEG	0	2	NA	-9999	188	223	188	PASS	0	45	NG2	Target	2	NEG	0	4	NA	-9999	266	335	266	PASS	0	45	NG4	Target	3	NEG	0	0	NA	-9999	35	44	34
Xpert CT_NG	3	488236691	25719	Specimen	812086	683210	4.8	10/18/18 10:30	Done	CT NOT DETECTED;NG NOT DETECTED	CT1	Target	1	NEG	0	-2	NA	-9999	196	230	195	PASS	0	45	NG2	Target	2	NEG	0	4	NA	-9999	216	271	216	PASS	0	45	NG4	Target	3	NEG	0	-1	NA	-9999	30	38	29
Xpert CT_NG	3	345474969	27002	Specimen	812086	683225	4.8	10/16/18 15:16	Done	CT NOT DETECTED;NG NOT DETECTED	CT1	Target	1	NEG	0	0	NA	-9999	214	248	213	PASS	0	45	NG2	Target	2	NEG	0	-1	NA	-9999	211	262	211	PASS	0	45	NG4	Target	3	NEG	0	-1	NA	-9999	40	51	40
Xpert CT_NG	3	345474981	27002	Specimen	812086	683222	4.8	10/16/18 15:16	Done	CT NOT DETECTED;NG NOT DETECTED	CT1	Target	1	NEG	0	2	NA	-9999	184	214	184	PASS	0	45	NG2	Target	2	NEG	0	2	NA	-9999	234	288	234	PASS	0	45	NG4	Target	3	NEG	0	-1	NA	-9999	31	40	31
Xpert CT_NG	3	345474957	27002	Specimen	812086	683210	4.8	10/16/18 15:15	Done	CT NOT DETECTED;NG NOT DETECTED	CT1	Target	1	NEG	0	3	NA	-9999	180	208	180	PASS	0	45	NG2	Target	2	NEG	0	2	NA	-9999	195	241	194	PASS	0	45	NG4	Target	3	NEG	0	0	NA	-9999	24	31	24
Xpert CT_NG	3	345474966	27002	Specimen	812086	683225	4.8	10/16/18 13:24	Done	CT NOT DETECTED;NG NOT DETECTED	CT1	Target	1	NEG	0	1	NA	-9999	214	248	213	PASS	0	45	NG2	Target	2	NEG	0	-1	NA	-9999	208	255	207	PASS	0	45	NG4	Target	3	NEG	0	-1	NA	-9999	40	50	39
Xpert CT_NG	3	345474962	27002	Specimen	812086	683222	4.8	10/16/18 13:24	Done	CT NOT DETECTED;NG NOT DETECTED	CT1	Target	1	NEG	0	4	NA	-9999	185	216	185	PASS	0	45	NG2	Target	2	NEG	0	7	NA	-9999	237	292	236	PASS	0	45	NG4	Target	3	NEG	0	2	NA	-9999	33	42	33
Xpert CT_NG	3	345474960	27002	Specimen	812086	683210	4.8	10/16/18 13:23	Done	CT NOT DETECTED;NG NOT DETECTED	CT1	Target	1	NEG	0	3	NA	-9999	198	229	197	PASS	0	45	NG2	Target	2	NEG	0	2	NA	-9999	204	251	204	PASS	0	45	NG4	Target	3	NEG	0	0	NA	-9999	27	34	27
Xpert CT_NG	3	345474959	27002	Specimen	812086	683222	4.8	10/16/18 11:28	Done	CT NOT DETECTED;NG NOT DETECTED	CT1	Target	1	NEG	0	3	NA	-9999	184	214	183	PASS	0	45	NG2	Target	2	NEG	0	4	NA	-9999	237	293	237	PASS	0	45	NG4	Target	3	NEG	0	-1	NA	-9999	29	38	29
Xpert CT_NG	3	345474929	27002	Specimen	812086	683210	4.8	10/16/18 11:28	Done	CT NOT DETECTED;NG NOT DETECTED	CT1	Target	1	NEG	0	3	NA	-9999	190	220	189	PASS	0	45	NG2	Target	2	NEG	0	2	NA	-9999	196	242	196	PASS	0	45	NG4	Target	3	NEG	0	0	NA	-9999	26	33	26
Xpert CT_NG	3	345474978	27002	Specimen	812086	683225	4.8	10/16/18 10:12	Done	CT NOT DETECTED;NG NOT DETECTED	CT1	Target	1	NEG	0	2	NA	-9999	221	256	220	PASS	0	45	NG2	Target	2	NEG	0	1	NA	-9999	211	260	211	PASS	0	45	NG4	Target	3	NEG	0	0	NA	-9999	41	51	41
Xpert CT_NG	3	345475782	27002	Specimen	812086	683222	4.8	10/16/18 9:20	Done	CT NOT DETECTED;NG NOT DETECTED	CT1	Target	1	NEG	0	1	NA	-9999	180	210	180	PASS	0	45	NG2	Target	2	NEG	0	-1	NA	-9999	236	294	236	PASS	0	45	NG4	Target	3	NEG	0	-2	NA	-9999	32	41	31
Xpert CT_NG	3	345475821	27002	Specimen	812086	683210	4.8	10/16/18 9:19	Done	CT NOT DETECTED;NG NOT DETECTED	CT1	Target	1	NEG	0	2	NA	-9999	189	218	188	PASS	0	45	NG2	Target	2	NEG	0	0	NA	-9999	195	240	194	PASS	0	45	NG4	Target	3	NEG	0	-1	NA	-9999	27	34	26
Xpert CT_NG	3	345475789	27002	Specimen	812086	683222	4.8	10/11/18 16:22	Done	CT NOT DETECTED;NG NOT DETECTED	CT1	Target	1	NEG	0	0	NA	-9999	170	198	170	PASS	0	45	NG2	Target	2	NEG	0	1	NA	-9999	294	367	293	PASS	0	45	NG4	Target	3	NEG	0	-1	NA	-9999	27	35	27
Xpert CT_NG	3	345475792	27002	Specimen	812086	683210	4.8	10/11/18 16:21	Done	CT NOT DETECTED;NG NOT DETECTED	CT1	Target	1	NEG	0	6	NA	-9999	194	224	193	PASS	0	45	NG2	Target	2	NEG	0	6	NA	-9999	197	243	197	PASS	0	45	NG4	Target	3	NEG	0	1	NA	-9999	26	34	25
Xpert CT_NG	3	345475801	27002	Specimen	812086	683225	4.8	10/11/18 16:19	Done	CT NOT DETECTED;NG NOT DETECTED	CT1	Target	1	NEG	0	1	NA	-9999	228	264	228	PASS	0	45	NG2	Target	2	NEG	0	2	NA	-9999	223	277	223	PASS	0	45	NG4	Target	3	NEG	0	0	NA	-9999	42	53	42
Xpert CT_NG	3	345475805	27002	Specimen	812086	683210	4.8	10/11/18 12:35	Done	CT NOT DETECTED;NG NOT DETECTED	CT1	Target	1	NEG	0	1	NA	-9999	200	231	200	PASS	0	45	NG2	Target	2	NEG	0	1	NA	-9999	205	255	205	PASS	0	45	NG4	Target	3	NEG	0	0	NA	-9999	30	37	30
Xpert CT_NG	3	345475809	27002	Specimen	812086	683225	4.8	10/11/18 12:35	Done	CT NOT DETECTED;NG NOT DETECTED	CT1	Target	1	NEG	0	2	NA	-9999	213	248	213	PASS	0	45	NG2	Target	2	NEG	0	0	NA	-9999	208	256	208	PASS	0	45	NG4	Target	3	NEG	0	0	NA	-9999	34	44	34
Xpert CT_NG	3	345475806	27002	Specimen	812086	683222	4.8	10/11/18 11:15	Done	CT NOT DETECTED;NG NOT DETECTED	CT1	Target	1	NEG	0	1	NA	-9999	175	203	174	PASS	0	45	NG2	Target	2	NEG	0	0	NA	-9999	231	286	231	PASS	0	45	NG4	Target	3	NEG	0	-1	NA	-9999	31	39	30
Xpert CT_NG	3	345475803	27002	Specimen	812086	682788	4.8	10/11/18 11:14	Aborted	ERROR	CT1	Target	1	NO RESULT	0	0	NA	-9999	0	0	0	NA	0	0	NG2	Target	2	NO RESULT	0	0	NA	-9999	0	0	0	NA	0	0	NG4	Target	3	NO RESULT	0	0	NA	-9999	0	0	0
Xpert CT_NG	3	345475366	27002	Specimen	812086	683210	4.8	10/11/18 10:38	Done	CT NOT DETECTED;NG NOT DETECTED	CT1	Target	1	NEG	0	1	NA	-9999	189	219	189	PASS	0	45	NG2	Target	2	NEG	0	-1	NA	-9999	198	245	197	PASS	0	45	NG4	Target	3	NEG	0	0	NA	-9999	26	33	26
Xpert CT_NG	3	345475365	27002	Specimen	812086	682788	4.8	10/11/18 10:37	Aborted	ERROR	CT1	Target	1	NO RESULT	0	0	NA	-9999	0	0	0	NA	0	0	NG2	Target	2	NO RESULT	0	0	NA	-9999	0	0	0	NA	0	0	NG4	Target	3	NO RESULT	0	0	NA	-9999	0	0	0
Xpert CT_NG	3	345475363	27002	Specimen	812086	683225	4.8	10/11/18 10:35	Done	CT NOT DETECTED;NG NOT DETECTED	CT1	Target	1	NEG	0	1	NA	-9999	220	255	220	PASS	0	45	NG2	Target	2	NEG	0	1	NA	-9999	211	261	210	PASS	0	45	NG4	Target	3	NEG	0	-1	NA	-9999	33	44	33
Xpert CT_NG	3	345475368	27002	Specimen	812086	683222	4.8	10/9/18 13:21	Done	CT NOT DETECTED;NG NOT DETECTED	CT1	Target	1	NEG	0	1	NA	-9999	189	220	189	PASS	0	45	NG2	Target	2	NEG	0	0	NA	-9999	236	293	236	PASS	0	45	NG4	Target	3	NEG	0	-1	NA	-9999	32	42	32
Xpert CT_NG	3	345475367	27002	Specimen	812086	683210	4.8	10/9/18 13:21	Done	CT NOT DETECTED;NG NOT DETECTED	CT1	Target	1	NEG	0	4	NA	-9999	164	188	162	PASS	0	45	NG2	Target	2	NEG	0	5	NA	-9999	169	204	146	PASS	0	45	NG4	Target	3	NEG	0	2	NA	-9999	39	41	37
Xpert CT_NG	3	345475370	27002	Specimen	812086	682788	4.8	10/9/18 13:20	Done	CT NOT DETECTED;NG NOT DETECTED	CT1	Target	1	NEG	0	3	NA	-9999	215	250	214	PASS	0	45	NG2	Target	2	NEG	0	2	NA	-9999	199	247	199	PASS	0	45	NG4	Target	3	NEG	0	0	NA	-9999	29	39	29
Xpert CT_NG	3	345475380	27002	Specimen	812086	683210	4.8	10/9/18 11:33	Done	CT NOT DETECTED;NG NOT DETECTED	CT1	Target	1	NEG	0	2	NA	-9999	184	211	183	PASS	0	45	NG2	Target	2	NEG	0	-1	NA	-9999	168	202	167	PASS	0	45	NG4	Target	3	NEG	0	0	NA	-9999	36	42	36
Xpert CT_NG	3	345475378	27002	Specimen	812086	683222	4.8	10/9/18 11:32	Done	CT NOT DETECTED;NG NOT DETECTED	CT1	Target	1	NEG	0	2	NA	-9999	186	217	185	PASS	0	45	NG2	Target	2	NEG	0	1	NA	-9999	235	294	235	PASS	0	45	NG4	Target	3	NEG	0	-2	NA	-9999	30	39	29
Xpert CT_NG	3	345474970	27002	Specimen	812086	683225	4.8	10/9/18 11:32	Done	CT NOT DETECTED;NG NOT DETECTED	CT1	Target	1	NEG	0	3	NA	-9999	219	253	218	PASS	0	45	NG2	Target	2	NEG	0	3	NA	-9999	217	268	216	PASS	0	45	NG4	Target	3	NEG	0	0	NA	-9999	40	50	39
Xpert CT_NG	3	345474941	27002	Specimen	812086	683222	4.8	10/4/18 13:24	Done	CT NOT DETECTED;NG NOT DETECTED	CT1	Target	1	NEG	0	0	NA	-9999	144	164	143	PASS	0	45	NG2	Target	2	NEG	0	0	NA	-9999	184	218	182	PASS	0	45	NG4	Target	3	NEG	0	-1	NA	-9999	49	51	46
Xpert CT_NG	3	345474942	27002	Specimen	812086	683210	4.8	10/4/18 13:24	Done	CT NOT DETECTED;NG NOT DETECTED	CT1	Target	1	NEG	0	3	NA	-9999	192	222	191	PASS	0	45	NG2	Target	2	NEG	0	2	NA	-9999	203	253	203	PASS	0	45	NG4	Target	3	NEG	0	0	NA	-9999	25	33	25
Xpert CT_NG	3	345474967	27002	Specimen	812086	682788	4.8	10/4/18 13:21	Done	CT NOT DETECTED;NG NOT DETECTED	CT1	Target	1	NEG	0	1	NA	-9999	206	238	205	PASS	0	45	NG2	Target	2	NEG	0	0	NA	-9999	191	233	191	PASS	0	45	NG4	Target	3	NEG	0	-1	NA	-9999	37	46	37
Xpert CT_NG	3	345474979	27002	Specimen	812086	683210	4.8	10/4/18 10:23	Done	CT NOT DETECTED;NG NOT DETECTED	CT1	Target	1	NEG	0	1	NA	-9999	198	229	197	PASS	0	45	NG2	Target	2	NEG	0	-1	NA	-9999	209	260	209	PASS	0	45	NG4	Target	3	NEG	0	-1	NA	-9999	27	35	27
Xpert CT_NG	3	345475006	27002	Specimen	812086	682788	4.8	10/4/18 10:23	Done	CT NOT DETECTED;NG NOT DETECTED	CT1	Target	1	NEG	0	2	NA	-9999	214	248	214	PASS	0	45	NG2	Target	2	NEG	0	1	NA	-9999	197	244	196	PASS	0	45	NG4	Target	3	NEG	0	0	NA	-9999	32	42	33
Xpert CT_NG	3	345474933	27002	Specimen	812086	683222	4.8	10/2/18 14:54	Done	CT DETECTED;NG NOT DETECTED	CT1	Target	1	POS	26.9	271	PASS	-9999	157	175	155	PASS	0	45	NG2	Target	2	NEG	0	3	NA	-9999	187	212	178	PASS	0	45	NG4	Target	3	NEG	0	-1	NA	-9999	59	56	52
Xpert CT_NG	3	345474927	27002	Specimen	812086	683225	4.8	10/2/18 13:49	Done	CT NOT DETECTED;NG NOT DETECTED	CT1	Target	1	NEG	0	2	NA	-9999	220	255	220	PASS	0	45	NG2	Target	2	NEG	0	1	NA	-9999	213	262	213	PASS	0	45	NG4	Target	3	NEG	0	0	NA	-9999	42	51	41
Xpert CT_NG	3	341382736	26904	Specimen	812086	683222	4.8	10/2/18 13:46	Aborted	ERROR	CT1	Target	1	NO RESULT	0	0	NA	-9999	0	0	0	FAIL	0	0	NG2	Target	2	NO RESULT	0	0	NA	-9999	8	8	8	FAIL	0	0	NG4	Target	3	NO RESULT	0	0	NA	-9999	7	7	7
Xpert CT_NG	3	341382735	26904	Specimen	812086	683210	4.8	10/2/18 13:46	Done	CT NOT DETECTED;NG NOT DETECTED	CT1	Target	1	NEG	0	1	NA	-9999	183	214	183	PASS	0	45	NG2	Target	2	NEG	0	-6	NA	-9999	217	265	217	PASS	0	45	NG4	Target	3	NEG	0	0	NA	-9999	21	30	22
Xpert CT_NG	3	341382738	26904	Specimen	812086	682788	4.8	10/2/18 13:46	Done	CT NOT DETECTED;NG NOT DETECTED	CT1	Target	1	NEG	0	4	NA	-9999	225	264	225	PASS	0	45	NG2	Target	2	NEG	0	5	NA	-9999	223	272	223	PASS	0	45	NG4	Target	3	NEG	0	1	NA	-9999	30	40	30
Xpert CT_NG	3	341382726	26904	Specimen	812086	683225	4.8	10/2/18 12:11	Done	CT NOT DETECTED;NG NOT DETECTED	CT1	Target	1	NEG	0	3	NA	-9999	219	256	219	PASS	0	45	NG2	Target	2	NEG	0	4	NA	-9999	226	276	225	PASS	0	45	NG4	Target	3	NEG	0	0	NA	-9999	31	42	31
Xpert CT_NG	3	341382728	26904	Specimen	812086	683222	4.8	10/2/18 12:11	Done	CT NOT DETECTED;NG NOT DETECTED	CT1	Target	1	NEG	0	3	NA	-9999	187	219	187	PASS	0	45	NG2	Target	2	NEG	0	2	NA	-9999	260	319	259	PASS	0	45	NG4	Target	3	NEG	0	-1	NA	-9999	29	38	29
Xpert CT_NG	3	341382727	26904	Specimen	812086	683210	4.8	10/2/18 12:11	Done	CT NOT DETECTED;NG NOT DETECTED	CT1	Target	1	NEG	0	1	NA	-9999	193	224	192	PASS	0	45	NG2	Target	2	NEG	0	0	NA	-9999	216	263	215	PASS	0	45	NG4	Target	3	NEG	0	0	NA	-9999	24	33	24
Xpert CT_NG	3	341382722	26904	Specimen	812086	682788	4.8	10/2/18 11:55	Done	CT NOT DETECTED;NG NOT DETECTED	CT1	Target	1	NEG	0	1	NA	-9999	182	211	182	PASS	0	45	NG2	Target	2	NEG	0	3	NA	-9999	172	204	171	PASS	0	45	NG4	Target	3	NEG	0	0	NA	-9999	42	49	42
Xpert CT_NG	3	345474919	27002	Specimen	812086	683225	4.8	10/2/18 10:29	Done	CT NOT DETECTED;NG NOT DETECTED	CT1	Target	1	NEG	0	2	NA	-9999	215	249	214	PASS	0	45	NG2	Target	2	NEG	0	1	NA	-9999	213	261	212	PASS	0	45	NG4	Target	3	NEG	0	-1	NA	-9999	41	51	41
Xpert CT_NG	3	345474908	27002	Specimen	812086	683222	4.8	10/2/18 10:29	Done	CT NOT DETECTED;NG NOT DETECTED	CT1	Target	1	NEG	0	3	NA	-9999	189	220	188	PASS	0	45	NG2	Target	2	NEG	0	6	NA	-9999	239	296	239	PASS	0	45	NG4	Target	3	NEG	0	-1	NA	-9999	31	40	30
Xpert CT_NG	3	345474903	27002	Specimen	812086	683210	4.8	10/2/18 10:28	Done	CT NOT DETECTED;NG NOT DETECTED	CT1	Target	1	NEG	0	2	NA	-9999	193	223	192	PASS	0	45	NG2	Target	2	NEG	0	1	NA	-9999	199	246	198	PASS	0	45	NG4	Target	3	NEG	0	-1	NA	-9999	27	35	27
Xpert CT_NG	3	345474905	27002	Specimen	812086	682788	4.8	9/27/18 14:14	Done	CT NOT DETECTED;NG NOT DETECTED	CT1	Target	1	NEG	0	1	NA	-9999	215	249	214	PASS	0	45	NG2	Target	2	NEG	0	1	NA	-9999	203	251	203	PASS	0	45	NG4	Target	3	NEG	0	0	NA	-9999	33	43	33
Xpert CT_NG	3	345474901	27002	Specimen	812086	683225	4.8	9/27/18 14:10	Done	CT NOT DETECTED;NG NOT DETECTED	CT1	Target	1	NEG	0	0	NA	-9999	184	213	187	PASS	0	45	NG2	Target	2	NEG	0	1	NA	-9999	180	219	178	PASS	0	45	NG4	Target	3	NEG	0	0	NA	-9999	52	55	45
Xpert CT_NG	3	345474906	27002	Specimen	812086	683222	4.8	9/27/18 14:09	Done	CT NOT DETECTED;NG NOT DETECTED	CT1	Target	1	NEG	0	2	NA	-9999	190	221	189	PASS	0	45	NG2	Target	2	NEG	0	0	NA	-9999	239	294	239	PASS	0	45	NG4	Target	3	NEG	0	-1	NA	-9999	32	41	32
Xpert CT_NG	3	345475286	27002	Specimen	812086	683210	4.8	9/27/18 12:34	Done	CT NOT DETECTED;NG NOT DETECTED	CT1	Target	1	NEG	0	3	NA	-9999	186	214	185	PASS	0	45	NG2	Target	2	NEG	0	2	NA	-9999	190	234	190	PASS	0	45	NG4	Target	3	NEG	0	0	NA	-9999	25	32	25
Xpert CT_NG	3	345474904	27002	Specimen	812086	683225	4.8	9/27/18 12:34	Done	CT NOT DETECTED;NG NOT DETECTED	CT1	Target	1	NEG	0	0	NA	-9999	219	253	218	PASS	0	45	NG2	Target	2	NEG	0	0	NA	-9999	212	260	212	PASS	0	45	NG4	Target	3	NEG	0	-1	NA	-9999	41	51	41
Xpert CT_NG	3	345475283	27002	Specimen	812086	683222	4.8	9/27/18 12:33	Done	CT NOT DETECTED;NG NOT DETECTED	CT1	Target	1	NEG	0	0	NA	-9999	190	221	190	PASS	0	45	NG2	Target	2	NEG	0	0	NA	-9999	242	302	242	PASS	0	45	NG4	Target	3	NEG	0	-2	NA	-9999	32	41	32
Xpert CT_NG	3	345475278	27002	Specimen	812086	682788	4.8	9/27/18 10:47	Done	CT NOT DETECTED;NG NOT DETECTED	CT1	Target	1	NEG	0	3	NA	-9999	208	241	208	PASS	0	45	NG2	Target	2	NEG	0	1	NA	-9999	195	241	195	PASS	0	45	NG4	Target	3	NEG	0	0	NA	-9999	32	41	31
Xpert CT_NG	3	345475307	27002	Specimen	812086	683210	4.8	9/27/18 10:47	Done	CT NOT DETECTED;NG NOT DETECTED	CT1	Target	1	NEG	0	5	NA	-9999	174	197	173	PASS	0	45	NG2	Target	2	NEG	0	8	NA	-9999	144	169	140	PASS	0	45	NG4	Target	3	NEG	0	3	NA	-9999	53	49	48
Xpert CT_NG	3	345475308	27002	Specimen	812086	683225	4.8	9/27/18 10:46	Done	CT NOT DETECTED;NG DETECTED	CT1	Target	1	NEG	0	-3	NA	-9999	189	218	189	PASS	0	45	NG2	Target	2	POS	32.4	429	PASS	-9999	173	210	172	PASS	0	45	NG4	Target	3	POS	32	235	PASS	-9999	46	54	46
Xpert CT_NG	3	345475301	27002	Specimen	812086	683222	4.8	9/27/18 10:46	Done	CT NOT DETECTED;NG DETECTED	CT1	Target	1	NEG	0	-1	NA	-9999	179	208	178	PASS	0	45	NG2	Target	2	POS	33.4	356	PASS	-9999	232	287	232	PASS	0	45	NG4	Target	3	POS	33.5	65	PASS	-9999	33	42	32
Xpert CT_NG	3	345475292	27002	Specimen	812086	683210	4.8	9/25/18 15:23	Done	CT NOT DETECTED;NG NOT DETECTED	CT1	Target	1	NEG	0	1	NA	-9999	172	197	171	PASS	0	45	NG2	Target	2	NEG	0	-2	NA	-9999	155	185	153	PASS	0	45	NG4	Target	3	NEG	0	0	NA	-9999	42	44	41
Xpert CT_NG	3	345475291	27002	Specimen	812086	683225	4.8	9/25/18 15:22	Done	CT NOT DETECTED;NG NOT DETECTED	CT1	Target	1	NEG	0	4	NA	-9999	183	207	182	PASS	0	45	NG2	Target	2	NEG	0	3	NA	-9999	163	196	161	PASS	0	45	NG4	Target	3	NEG	0	-1	NA	-9999	48	49	44
Xpert CT_NG	3	345475302	27002	Specimen	812086	683222	4.8	9/25/18 15:22	Done	CT NOT DETECTED;NG NOT DETECTED	CT1	Target	1	NEG	0	2	NA	-9999	173	201	173	PASS	0	45	NG2	Target	2	NEG	0	1	NA	-9999	223	278	223	PASS	0	45	NG4	Target	3	NEG	0	12	NA	-9999	30	39	30
Xpert CT_NG	3	345475254	27002	Specimen	812086	683210	4.8	9/25/18 13:33	Done	CT NOT DETECTED;NG NOT DETECTED	CT1	Target	1	NEG	0	3	NA	-9999	188	218	188	PASS	0	45	NG2	Target	2	NEG	0	2	NA	-9999	198	245	198	PASS	0	45	NG4	Target	3	NEG	0	0	NA	-9999	27	34	26
Xpert CT_NG	3	345475243	27002	Specimen	812086	682788	4.8	9/25/18 13:03	Done	CT NOT DETECTED;NG NOT DETECTED	CT1	Target	1	NEG	0	2	NA	-9999	203	235	203	PASS	0	45	NG2	Target	2	NEG	0	0	NA	-9999	197	242	197	PASS	0	45	NG4	Target	3	NEG	0	0	NA	-9999	31	41	31
Xpert CT_NG	3	345475249	27002	Specimen	812086	683225	4.8	9/25/18 13:02	Done	CT NOT DETECTED;NG NOT DETECTED	CT1	Target	1	NEG	0	0	NA	-9999	214	249	213	PASS	0	45	NG2	Target	2	NEG	0	0	NA	-9999	210	261	210	PASS	0	45	NG4	Target	3	NEG	0	-1	NA	-9999	35	45	34
Xpert CT_NG	3	345475276	27002	Specimen	812086	683222	4.8	9/25/18 13:02	Done	CT NOT DETECTED;NG NOT DETECTED	CT1	Target	1	NEG	0	4	NA	-9999	189	221	189	PASS	0	45	NG2	Target	2	NEG	0	10	NA	-9999	239	298	239	PASS	0	45	NG4	Target	3	NEG	0	-1	NA	-9999	33	42	32
Xpert CT_NG	3	345474921	27002	Specimen	812086	683210	4.8	9/25/18 11:35	Done	CT NOT DETECTED;NG NOT DETECTED	CT1	Target	1	NEG	0	5	NA	-9999	169	196	169	PASS	0	45	NG2	Target	2	NEG	0	6	NA	-9999	157	188	152	PASS	0	45	NG4	Target	3	POS	39.6	73	PASS	-9999	55	54	48
Xpert CT_NG	3	345474923	27002	Specimen	812086	682788	4.8	9/25/18 11:25	Done	CT NOT DETECTED;NG NOT DETECTED	CT1	Target	1	NEG	0	2	NA	-9999	205	237	204	PASS	0	45	NG2	Target	2	NEG	0	3	NA	-9999	192	236	193	PASS	0	45	NG4	Target	3	POS	37.9	114	PASS	-9999	33	43	33
Xpert CT_NG	3	345474614	27002	Specimen	812086	683222	4.8	9/25/18 10:01	Done	CT DETECTED;NG DETECTED	CT1	Target	1	POS	22.5	294	PASS	-9999	185	216	185	PASS	0	45	NG2	Target	2	POS	20.4	517	PASS	-9999	237	295	237	PASS	0	45	NG4	Target	3	POS	20.1	488	PASS	-9999	30	38	29
Xpert CT_NG	3	345474918	27002	Specimen	812086	683210	4.8	9/25/18 10:01	Done	CT NOT DETECTED;NG NOT DETECTED	CT1	Target	1	NEG	0	2	NA	-9999	193	223	192	PASS	0	45	NG2	Target	2	NEG	0	1	NA	-9999	198	247	198	PASS	0	45	NG4	Target	3	NEG	0	0	NA	-9999	25	33	24
Xpert CT_NG	3	345474912	27002	Specimen	812086	682788	4.8	9/20/18 15:27	Done	CT NOT DETECTED;NG NOT DETECTED	CT1	Target	1	NEG	0	3	NA	-9999	215	248	214	PASS	0	45	NG2	Target	2	NEG	0	4	NA	-9999	197	244	197	PASS	0	45	NG4	Target	3	NEG	0	0	NA	-9999	32	41	33
Xpert CT_NG	3	345474922	27002	Specimen	812086	683225	4.8	9/20/18 15:26	Done	CT NOT DETECTED;NG NOT DETECTED	CT1	Target	1	NEG	0	1	NA	-9999	219	254	218	PASS	0	45	NG2	Target	2	NEG	0	0	NA	-9999	217	268	217	PASS	0	45	NG4	Target	3	NEG	0	0	NA	-9999	35	46	34
Xpert CT_NG	3	345474910	27002	Specimen	812086	683222	4.8	9/20/18 14:34	Done	CT NOT DETECTED;NG NOT DETECTED	CT1	Target	1	NEG	0	-1	NA	-9999	191	223	191	PASS	0	45	NG2	Target	2	NEG	0	2	NA	-9999	235	294	235	PASS	0	45	NG4	Target	3	POS	34.8	121	PASS	-9999	33	42	33
Xpert CT_NG	3	345474899	27002	Specimen	812086	682788	4.8	9/20/18 13:42	Done	CT NOT DETECTED;NG NOT DETECTED	CT1	Target	1	NEG	0	7	NA	-9999	211	244	210	PASS	0	45	NG2	Target	2	NEG	0	11	NA	-9999	191	236	191	PASS	0	45	NG4	Target	3	NEG	0	0	NA	-9999	31	41	31
Xpert CT_NG	3	345474902	27002	Specimen	812086	683225	4.8	9/20/18 13:32	Done	CT NOT DETECTED;NG NOT DETECTED	CT1	Target	1	NEG	0	2	NA	-9999	219	254	219	PASS	0	45	NG2	Target	2	NEG	0	5	NA	-9999	212	261	212	PASS	0	45	NG4	Target	3	POS	37.5	102	PASS	-9999	42	52	42
Xpert CT_NG	3	345474888	27002	Specimen	812086	683222	4.8	9/20/18 12:49	Done	CT NOT DETECTED;NG NOT DETECTED	CT1	Target	1	NEG	0	3	NA	-9999	189	220	189	PASS	0	45	NG2	Target	2	NEG	0	3	NA	-9999	238	296	238	PASS	0	45	NG4	Target	3	NEG	0	-1	NA	-9999	32	42	32
Xpert CT_NG	3	345474885	27002	Specimen	812086	683210	4.8	9/20/18 12:48	Done	CT NOT DETECTED;NG NOT DETECTED	CT1	Target	1	NEG	0	1	NA	-9999	170	194	168	PASS	0	45	NG2	Target	2	NEG	0	1	NA	-9999	156	183	152	PASS	0	45	NG4	Target	3	NEG	0	4	NA	-9999	39	41	37
Xpert CT_NG	3	345474887	27002	Specimen	812086	682788	4.8	9/20/18 11:44	Done	CT NOT DETECTED;NG NOT DETECTED	CT1	Target	1	NEG	0	1	NA	-9999	208	241	207	PASS	0	45	NG2	Target	2	NEG	0	1	NA	-9999	200	247	199	PASS	0	45	NG4	Target	3	NEG	0	-1	NA	-9999	30	40	30
Xpert CT_NG	3	345474886	27002	Specimen	812086	683225	4.8	9/20/18 11:43	Done	CT NOT DETECTED;NG NOT DETECTED	CT1	Target	1	NEG	0	1	NA	-9999	182	206	181	PASS	0	45	NG2	Target	2	NEG	0	0	NA	-9999	169	203	167	PASS	0	45	NG4	Target	3	NEG	0	0	NA	-9999	43	47	42
Xpert CT_NG	3	345474909	27002	Specimen	812086	683222	4.8	9/20/18 9:30	Done	CT NOT DETECTED;NG NOT DETECTED	CT1	Target	1	NEG	0	3	NA	-9999	217	246	216	PASS	0	45	NG2	Target	2	NEG	0	4	NA	-9999	240	296	240	PASS	0	45	NG4	Target	3	NEG	0	-1	NA	-9999	33	41	33
Xpert CT_NG	3	345474884	27002	Specimen	812086	683210	4.8	9/20/18 9:29	Done	CT NOT DETECTED;NG NOT DETECTED	CT1	Target	1	NEG	0	0	NA	-9999	183	212	183	PASS	0	45	NG2	Target	2	NEG	0	1	NA	-9999	203	251	203	PASS	0	45	NG4	Target	3	POS	37.4	65	PASS	-9999	27	35	27
Xpert CT_NG	3	345475391	27002	Specimen	812086	682788	4.8	9/20/18 9:19	Done	CT NOT DETECTED;NG NOT DETECTED	CT1	Target	1	NEG	0	1	NA	-9999	208	241	207	PASS	0	45	NG2	Target	2	NEG	0	2	NA	-9999	196	241	196	PASS	0	45	NG4	Target	3	POS	37.7	50	PASS	-9999	28	38	28
Xpert CT_NG	3	345475390	27002	Specimen	812086	683225	4.8	9/20/18 9:19	Done	CT NOT DETECTED;NG NOT DETECTED	CT1	Target	1	NEG	0	0	NA	-9999	218	253	217	PASS	0	45	NG2	Target	2	NEG	0	-1	NA	-9999	215	266	215	PASS	0	45	NG4	Target	3	NEG	0	-1	NA	-9999	41	51	40
Xpert CT_NG	3	345475389	27002	Specimen	812086	683222	4.8	9/18/18 10:16	Done	CT NOT DETECTED;NG NOT DETECTED	CT1	Target	1	NEG	0	2	NA	-9999	182	212	182	PASS	0	45	NG2	Target	2	NEG	0	0	NA	-9999	236	293	236	PASS	0	45	NG4	Target	3	NEG	0	-1	NA	-9999	30	39	30
Xpert CT_NG	3	345475392	27002	Specimen	812086	683210	4.8	9/18/18 10:15	Done	CT NOT DETECTED;NG NOT DETECTED	CT1	Target	1	NEG	0	4	NA	-9999	198	228	196	PASS	0	45	NG2	Target	2	NEG	0	5	NA	-9999	206	256	206	PASS	0	45	NG4	Target	3	NEG	0	-1	NA	-9999	30	38	30
Xpert CT_NG	3	345475381	27002	Specimen	812086	683225	4.8	9/18/18 10:15	Done	CT NOT DETECTED;NG NOT DETECTED	CT1	Target	1	NEG	0	3	NA	-9999	172	198	172	PASS	0	45	NG2	Target	2	NEG	0	5	NA	-9999	154	185	154	PASS	0	45	NG4	Target	3	NEG	0	-1	NA	-9999	40	46	41
Xpert CT_NG	3	345475387	27002	Specimen	812086	683222	4.8	9/13/18 15:11	Done	CT NOT DETECTED;NG NOT DETECTED	CT1	Target	1	NEG	0	4	NA	-9999	146	167	145	PASS	0	45	NG2	Target	2	POS	39.1	210	PASS	-9999	184	219	182	PASS	0	45	NG4	Target	3	NEG	0	-2	NA	-9999	46	48	44
Xpert CT_NG	3	345475379	27002	Specimen	812086	683210	4.8	9/13/18 15:10	Done	CT NOT DETECTED;NG NOT DETECTED	CT1	Target	1	NEG	0	3	NA	-9999	165	186	163	PASS	0	45	NG2	Target	2	NEG	0	5	NA	-9999	136	158	132	PASS	0	45	NG4	Target	3	NEG	0	2	NA	-9999	45	49	45
Xpert CT_NG	3	345475382	27002	Specimen	812086	682788	4.8	9/13/18 15:10	Done	CT NOT DETECTED;NG NOT DETECTED	CT1	Target	1	NEG	0	9	NA	-9999	165	186	163	PASS	0	45	NG2	Target	2	NEG	0	13	NA	-9999	127	148	124	PASS	0	45	NG4	Target	3	NEG	0	1	NA	-9999	51	53	49
Xpert CT_NG	3	345475388	27002	Specimen	812086	682788	4.8	9/13/18 13:30	Done	CT NOT DETECTED;NG NOT DETECTED	CT1	Target	1	NEG	0	2	NA	-9999	218	254	218	PASS	0	45	NG2	Target	2	NEG	0	-1	NA	-9999	197	243	197	PASS	0	45	NG4	Target	3	NEG	0	-1	NA	-9999	31	42	31
Xpert CT_NG	3	345475385	27002	Specimen	812086	683225	4.8	9/13/18 13:30	Done	CT NOT DETECTED;NG NOT DETECTED	CT1	Target	1	NEG	0	5	NA	-9999	226	263	226	PASS	0	45	NG2	Target	2	NEG	0	9	NA	-9999	221	274	221	PASS	0	45	NG4	Target	3	NEG	0	1	NA	-9999	38	49	38
Xpert CT_NG	3	345474938	27002	Specimen	812086	683222	4.8	9/13/18 13:29	Done	CT NOT DETECTED;NG NOT DETECTED	CT1	Target	1	NEG	0	-1	NA	-9999	162	189	161	PASS	0	45	NG2	Target	2	NEG	0	6	NA	-9999	203	247	201	PASS	0	45	NG4	Target	3	POS	37.7	218	PASS	-9999	47	52	46
Xpert CT_NG	3	345474930	27002	Specimen	812086	683210	4.8	9/11/18 17:02	Done	CT NOT DETECTED;NG NOT DETECTED	CT1	Target	1	NEG	0	3	NA	-9999	195	225	194	PASS	0	45	NG2	Target	2	NEG	0	1	NA	-9999	207	255	207	PASS	0	45	NG4	Target	3	NEG	0	0	NA	-9999	27	35	27
Xpert CT_NG	3	345474955	27002	Specimen	812086	682788	4.8	9/11/18 17:02	Done	CT NOT DETECTED;NG NOT DETECTED	CT1	Target	1	NEG	0	2	NA	-9999	220	256	220	PASS	0	45	NG2	Target	2	NEG	0	1	NA	-9999	201	246	201	PASS	0	45	NG4	Target	3	NEG	0	0	NA	-9999	32	42	31
Xpert CT_NG	3	345474958	27002	Specimen	812086	683225	4.8	9/11/18 17:01	Done	CT NOT DETECTED;NG NOT DETECTED	CT1	Target	1	NEG	0	4	NA	-9999	218	253	217	PASS	0	45	NG2	Target	2	NEG	0	5	NA	-9999	216	268	216	PASS	0	45	NG4	Target	3	NEG	0	0	NA	-9999	34	44	33
Xpert CT_NG	3	345474947	27002	Specimen	812086	683222	4.8	9/11/18 14:02	Done	CT NOT DETECTED;NG NOT DETECTED	CT1	Target	1	NEG	0	1	NA	-9999	177	206	177	PASS	0	45	NG2	Target	2	NEG	0	4	NA	-9999	229	286	229	PASS	0	45	NG4	Target	3	NEG	0	-3	NA	-9999	30	39	30
Xpert CT_NG	3	341384692	26904	Specimen	812086	683210	4.8	9/11/18 13:55	Done	CT NOT DETECTED;NG NOT DETECTED	CT1	Target	1	NEG	0	3	NA	-9999	209	243	208	PASS	0	45	NG2	Target	2	NEG	0	2	NA	-9999	222	271	221	PASS	0	45	NG4	Target	3	NEG	0	0	NA	-9999	29	37	29
Xpert CT_NG	3	345474952	27002	Specimen	812086	682788	4.8	9/11/18 13:54	Aborted	NO RESULT	CT1	Target	1	NO RESULT	0	0	NA	-9999	0	0	0	NA	0	0	NG2	Target	2	NO RESULT	0	0	NA	-9999	0	0	0	NA	0	0	NG4	Target	3	NO RESULT	0	0	NA	-9999	0	0	0
Xpert CT_NG	3	345474940	27002	Specimen	812086	683225	4.8	9/11/18 13:54	Done	CT NOT DETECTED;NG NOT DETECTED	CT1	Target	1	NEG	0	0	NA	-9999	216	252	215	PASS	0	45	NG2	Target	2	NEG	0	-1	NA	-9999	215	267	215	PASS	0	45	NG4	Target	3	NEG	0	-1	NA	-9999	35	46	35
Xpert CT_NG	3	341384698	26904	Specimen	812086	683222	4.8	9/11/18 11:36	Done	CT NOT DETECTED;NG NOT DETECTED	CT1	Target	1	NEG	0	2	NA	-9999	189	220	188	PASS	0	45	NG2	Target	2	NEG	0	0	NA	-9999	254	313	254	PASS	0	45	NG4	Target	3	NEG	0	2	NA	-9999	27	37	27
Xpert CT_NG	3	341384699	26904	Specimen	812086	683225	4.8	9/11/18 11:36	Done	CT NOT DETECTED;NG NOT DETECTED	CT1	Target	1	NEG	0	1	NA	-9999	237	275	237	PASS	0	45	NG2	Target	2	NEG	0	1	NA	-9999	246	301	246	PASS	0	45	NG4	Target	3	NEG	0	0	NA	-9999	40	52	39
Xpert CT_NG	3	341384701	26904	Specimen	812086	683210	4.8	9/11/18 10:23	Done	CT NOT DETECTED;NG NOT DETECTED	CT1	Target	1	NEG	0	4	NA	-9999	200	234	199	PASS	0	45	NG2	Target	2	NEG	0	5	NA	-9999	228	282	228	PASS	0	45	NG4	Target	3	NEG	0	0	NA	-9999	28	35	27
Xpert CT_NG	3	341384695	26904	Specimen	812086	682788	4.8	9/11/18 10:22	Done	CT NOT DETECTED;NG DETECTED	CT1	Target	1	NEG	0	-8	NA	-9999	219	257	219	PASS	0	45	NG2	Target	2	POS	23.6	522	PASS	-9999	216	263	216	PASS	0	45	NG4	Target	3	POS	23.1	525	PASS	-9999	28	39	28
Xpert CT_NG	3	341384694	26904	Specimen	812086	683222	4.8	9/11/18 9:48	Done	CT NOT DETECTED;NG NOT DETECTED	CT1	Target	1	NEG	0	0	NA	-9999	160	187	160	PASS	0	45	NG2	Target	2	NEG	0	1	NA	-9999	206	259	205	PASS	0	45	NG4	Target	3	NEG	0	-1	NA	-9999	45	49	43
Xpert CT_NG	3	341384696	26904	Specimen	812086	683225	4.8	9/11/18 9:48	Done	CT NOT DETECTED;NG NOT DETECTED	CT1	Target	1	NEG	0	2	NA	-9999	232	271	231	PASS	0	45	NG2	Target	2	NEG	0	1	NA	-9999	245	300	245	PASS	0	45	NG4	Target	3	NEG	0	1	NA	-9999	37	49	37
Xpert CT_NG	3	341384691	26904	Specimen	812086	682788	4.8	9/6/18 13:59	Done	CT NOT DETECTED;NG NOT DETECTED	CT1	Target	1	NEG	0	4	NA	-9999	214	249	213	PASS	0	45	NG2	Target	2	NEG	0	5	NA	-9999	215	263	215	PASS	0	45	NG4	Target	3	NEG	0	1	NA	-9999	29	39	29
Xpert CT_NG	3	488236455	25719	Specimen	812086	683210	4.8	9/6/18 12:38	Done	CT NOT DETECTED;NG NOT DETECTED	CT1	Target	1	NEG	0	2	NA	-9999	186	219	185	PASS	0	45	NG2	Target	2	NEG	0	4	NA	-9999	220	274	219	PASS	0	45	NG4	Target	3	NEG	0	0	NA	-9999	27	35	26
Xpert CT_NG	3	488236741	25719	Specimen	812086	683222	4.8	9/6/18 12:37	Done	CT NOT DETECTED;NG NOT DETECTED	CT1	Target	1	NEG	0	1	NA	-9999	187	222	187	PASS	0	45	NG2	Target	2	NEG	0	4	NA	-9999	262	327	262	PASS	0	45	NG4	Target	3	NEG	0	0	NA	-9999	32	42	32
Xpert CT_NG	3	488236439	25719	Specimen	812086	683225	4.8	9/6/18 12:37	Aborted	ERROR	CT1	Target	1	NO RESULT	0	0	NA	-9999	0	0	0	NA	0	0	NG2	Target	2	NO RESULT	0	0	NA	-9999	0	0	0	NA	0	0	NG4	Target	3	NO RESULT	0	0	NA	-9999	0	0	0
Xpert CT_NG	3	488236739	25719	Specimen	812086	682788	4.8	9/6/18 11:48	Done	CT NOT DETECTED;NG NOT DETECTED	CT1	Target	1	NEG	0	4	NA	-9999	206	244	206	PASS	0	45	NG2	Target	2	NEG	0	7	NA	-9999	215	268	215	PASS	0	45	NG4	Target	3	NEG	0	0	NA	-9999	35	45	35
Xpert CT_NG	3	488236440	25719	Specimen	812086	683210	4.8	9/6/18 10:16	Done	CT NOT DETECTED;NG NOT DETECTED	CT1	Target	1	NEG	0	2	NA	-9999	187	221	187	PASS	0	45	NG2	Target	2	NEG	0	4	NA	-9999	219	273	219	PASS	0	45	NG4	Target	3	NEG	0	0	NA	-9999	27	35	27
Xpert CT_NG	3	488236445	25719	Specimen	812086	683222	4.8	9/6/18 10:16	Done	CT NOT DETECTED;NG NOT DETECTED	CT1	Target	1	NEG	0	3	NA	-9999	185	218	184	PASS	0	45	NG2	Target	2	NEG	0	6	NA	-9999	264	329	263	PASS	0	45	NG4	Target	3	NEG	0	-1	NA	-9999	32	42	31
Xpert CT_NG	3	488236438	25719	Specimen	812086	682788	4.8	9/6/18 10:16	Done	INVALID	CT1	Target	1	INVALID	0	0	NA	-9999	220	264	220	PASS	0	45	NG2	Target	2	INVALID	0	1	NA	-9999	199	262	199	PASS	0	45	NG4	Target	3	INVALID	0	0	NA	-9999	34	42	34
Xpert CT_NG	3	488236740	25719	Specimen	812086	682788	4.8	9/4/18 17:23	Done	CT NOT DETECTED;NG NOT DETECTED	CT1	Target	1	NEG	0	2	NA	-9999	206	245	206	PASS	0	45	NG2	Target	2	NEG	0	5	NA	-9999	215	268	214	PASS	0	45	NG4	Target	3	NEG	0	0	NA	-9999	27	38	27
Xpert CT_NG	3	488236735	25719	Specimen	812086	683210	4.8	9/4/18 15:39	Done	CT NOT DETECTED;NG NOT DETECTED	CT1	Target	1	NEG	0	2	NA	-9999	180	213	180	PASS	0	45	NG2	Target	2	NEG	0	4	NA	-9999	210	261	210	PASS	0	45	NG4	Target	3	NEG	0	0	NA	-9999	25	33	25
Xpert CT_NG	3	488236733	25719	Specimen	812086	683225	4.8	9/4/18 15:39	Done	CT NOT DETECTED;NG NOT DETECTED	CT1	Target	1	NEG	0	1	NA	-9999	212	251	212	PASS	0	45	NG2	Target	2	NEG	0	5	NA	-9999	234	291	235	PASS	0	45	NG4	Target	3	NEG	0	0	NA	-9999	36	46	35
Xpert CT_NG	3	488236734	25719	Specimen	812086	682788	4.8	9/4/18 15:39	Done	CT NOT DETECTED;NG DETECTED	CT1	Target	1	NEG	0	1	NA	-9999	200	237	199	PASS	0	45	NG2	Target	2	POS	39.1	23	PASS	-9999	205	254	204	PASS	0	45	NG4	Target	3	POS	37.1	30	PASS	-9999	29	39	29
Xpert CT_NG	3	488236731	25719	Specimen	812086	683222	4.8	9/4/18 13:30	Done	CT NOT DETECTED;NG NOT DETECTED	CT1	Target	1	NEG	0	3	NA	-9999	181	215	181	PASS	0	45	NG2	Target	2	NEG	0	5	NA	-9999	257	321	257	PASS	0	45	NG4	Target	3	NEG	0	-1	NA	-9999	32	41	32
Xpert CT_NG	3	488236736	25719	Specimen	812086	683210	4.8	9/4/18 13:29	Done	CT NOT DETECTED;NG NOT DETECTED	CT1	Target	1	NEG	0	0	NA	-9999	189	224	189	PASS	0	45	NG2	Target	2	NEG	0	3	NA	-9999	218	274	218	PASS	0	45	NG4	Target	3	NEG	0	18	NA	-9999	27	35	26
Xpert CT_NG	3	341384286	26904	Specimen	812086	683225	4.8	9/4/18 13:18	Done	CT NOT DETECTED;NG NOT DETECTED	CT1	Target	1	NEG	0	4	NA	-9999	225	262	224	PASS	0	45	NG2	Target	2	NEG	0	4	NA	-9999	235	287	235	PASS	0	45	NG4	Target	3	NEG	0	0	NA	-9999	36	48	35
Xpert CT_NG	3	341384275	26904	Specimen	812086	682788	4.8	9/4/18 12:38	Done	CT NOT DETECTED;NG NOT DETECTED	CT1	Target	1	NEG	0	2	NA	-9999	229	267	228	PASS	0	45	NG2	Target	2	NEG	0	0	NA	-9999	226	275	226	PASS	0	45	NG4	Target	3	NEG	0	0	NA	-9999	31	41	31
Xpert CT_NG	3	341384282	26904	Specimen	812086	683210	4.8	9/4/18 11:58	Done	CT NOT DETECTED;NG NOT DETECTED	CT1	Target	1	NEG	0	1	NA	-9999	189	221	189	PASS	0	45	NG2	Target	2	NEG	0	-1	NA	-9999	220	271	219	PASS	0	45	NG4	Target	3	NEG	0	-1	NA	-9999	22	30	21
Xpert CT_NG	3	341384284	26904	Specimen	812086	683222	4.8	9/4/18 11:58	Done	CT NOT DETECTED;NG NOT DETECTED	CT1	Target	1	NEG	0	2	NA	-9999	199	232	198	PASS	0	45	NG2	Target	2	NEG	0	2	NA	-9999	262	319	262	PASS	0	45	NG4	Target	3	NEG	0	-1	NA	-9999	28	39	28
Xpert CT_NG	3	341384280	26904	Specimen	812086	683225	4.8	9/4/18 11:57	Aborted	ERROR	CT1	Target	1	NO RESULT	0	-14	NA	-9999	161	179	160	PASS	0	21	NG2	Target	2	NO RESULT	0	-10	NA	-9999	154	174	151	PASS	0	21	NG4	Target	3	NO RESULT	0	0	NA	-9999	46	42	41
Xpert CT_NG	3	341384315	26904	Specimen	812086	683222	4.8	9/4/18 9:38	Done	CT NOT DETECTED;NG NOT DETECTED	CT1	Target	1	NEG	0	0	NA	-9999	189	221	189	PASS	0	45	NG2	Target	2	NEG	0	-1	NA	-9999	261	319	261	PASS	0	45	NG4	Target	3	NEG	0	-2	NA	-9999	28	38	29
Xpert CT_NG	3	341384297	26904	Specimen	812086	683210	4.8	9/4/18 9:38	Done	CT NOT DETECTED;NG NOT DETECTED	CT1	Target	1	NEG	0	1	NA	-9999	170	196	169	PASS	0	45	NG2	Target	2	NEG	0	-2	NA	-9999	171	204	170	PASS	0	45	NG4	Target	3	NEG	0	0	NA	-9999	31	36	31
Xpert CT_NG	3	341384300	26904	Specimen	812086	682788	4.8	9/4/18 9:37	Done	CT NOT DETECTED;NG NOT DETECTED	CT1	Target	1	NEG	0	3	NA	-9999	236	275	235	PASS	0	45	NG2	Target	2	NEG	0	4	NA	-9999	227	279	227	PASS	0	45	NG4	Target	3	NEG	0	0	NA	-9999	33	42	33
Xpert CT_NG	3	341384305	26904	Specimen	812086	683222	4.8	8/30/18 14:15	Done	CT NOT DETECTED;NG NOT DETECTED	CT1	Target	1	NEG	0	2	NA	-9999	185	216	184	PASS	0	45	NG2	Target	2	NEG	0	1	NA	-9999	255	312	254	PASS	0	45	NG4	Target	3	NEG	0	0	NA	-9999	27	37	27
Xpert CT_NG	3	341384299	26904	Specimen	812086	683210	4.8	8/30/18 12:57	Done	CT NOT DETECTED;NG NOT DETECTED	CT1	Target	1	NEG	0	2	NA	-9999	197	229	196	PASS	0	45	NG2	Target	2	NEG	0	1	NA	-9999	220	269	220	PASS	0	45	NG4	Target	3	NEG	0	0	NA	-9999	24	32	24
Xpert CT_NG	3	341384302	26904	Specimen	812086	683225	4.8	8/30/18 12:57	Done	CT NOT DETECTED;NG NOT DETECTED	CT1	Target	1	NEG	0	5	NA	-9999	164	184	162	PASS	0	45	NG2	Target	2	NEG	0	8	NA	-9999	165	189	161	PASS	0	45	NG4	Target	3	NEG	0	1	NA	-9999	40	38	36
Xpert CT_NG	3	341385395	26904	Specimen	812086	682788	4.8	8/30/18 11:36	Done	CT NOT DETECTED;NG NOT DETECTED	CT1	Target	1	NEG	0	2	NA	-9999	164	189	163	PASS	0	45	NG2	Target	2	NEG	0	6	NA	-9999	155	181	152	PASS	0	45	NG4	Target	3	NEG	0	9	NA	-9999	39	43	37
Xpert CT_NG	3	341385393	26904	Specimen	812086	683210	4.8	8/30/18 11:25	Done	CT NOT DETECTED;NG NOT DETECTED	CT1	Target	1	NEG	0	4	NA	-9999	186	216	185	PASS	0	45	NG2	Target	2	NEG	0	2	NA	-9999	215	260	214	PASS	0	45	NG4	Target	3	NEG	0	0	NA	-9999	22	29	21
Xpert CT_NG	3	341385394	26904	Specimen	812086	683222	4.8	8/30/18 11:25	Done	CT NOT DETECTED;NG NOT DETECTED	CT1	Target	1	NEG	0	3	NA	-9999	194	227	193	PASS	0	45	NG2	Target	2	NEG	0	3	NA	-9999	258	316	257	PASS	0	45	NG4	Target	3	NEG	0	-1	NA	-9999	29	38	29
Xpert CT_NG	3	341385401	26904	Specimen	812086	683225	4.8	8/30/18 11:24	Done	CT NOT DETECTED;NG NOT DETECTED	CT1	Target	1	NEG	0	6	NA	-9999	218	253	217	PASS	0	45	NG2	Target	2	NEG	0	9	NA	-9999	232	282	231	PASS	0	45	NG4	Target	3	NEG	0	1	NA	-9999	34	46	34
Xpert CT_NG	3	341385397	26904	Specimen	812086	683222	4.8	8/28/18 15:14	Done	CT NOT DETECTED;NG NOT DETECTED	CT1	Target	1	NEG	0	2	NA	-9999	189	220	188	PASS	0	45	NG2	Target	2	NEG	0	1	NA	-9999	253	308	253	PASS	0	45	NG4	Target	3	NEG	0	-1	NA	-9999	28	38	28
Xpert CT_NG	3	341385036	26904	Specimen	812086	683210	4.8	8/28/18 15:14	Done	CT NOT DETECTED;NG NOT DETECTED	CT1	Target	1	NEG	0	3	NA	-9999	175	202	174	PASS	0	45	NG2	Target	2	NEG	0	0	NA	-9999	171	202	170	PASS	0	45	NG4	Target	3	NEG	0	-1	NA	-9999	39	44	39
Xpert CT_NG	3	341385392	26904	Specimen	812086	682788	4.8	8/28/18 15:13	Done	CT NOT DETECTED;NG NOT DETECTED	CT1	Target	1	NEG	0	4	NA	-9999	151	174	151	PASS	0	45	NG2	Target	2	NEG	0	4	NA	-9999	148	170	145	PASS	0	45	NG4	Target	3	NEG	0	2	NA	-9999	49	50	47
Xpert CT_NG	3	341384706	26904	Specimen	812086	683225	4.8	8/28/18 13:08	Done	CT NOT DETECTED;NG NOT DETECTED	CT1	Target	1	NEG	0	2	NA	-9999	220	256	219	PASS	0	45	NG2	Target	2	NEG	0	2	NA	-9999	226	276	226	PASS	0	45	NG4	Target	3	POS	40.1	86	PASS	-9999	32	43	32
Xpert CT_NG	3	341384653	26904	Specimen	812086	683222	4.8	8/28/18 12:52	Done	CT NOT DETECTED;NG NOT DETECTED	CT1	Target	1	NEG	0	2	NA	-9999	191	223	191	PASS	0	45	NG2	Target	2	NEG	0	1	NA	-9999	258	316	258	PASS	0	45	NG4	Target	3	NEG	0	-1	NA	-9999	29	39	30
Xpert CT_NG	3	341384709	26904	Specimen	812086	683210	4.8	8/28/18 12:51	Done	CT NOT DETECTED;NG NOT DETECTED	CT1	Target	1	NEG	0	5	NA	-9999	155	177	154	PASS	0	45	NG2	Target	2	NEG	0	7	NA	-9999	148	172	146	PASS	0	45	NG4	Target	3	NEG	0	1	NA	-9999	38	40	37
Xpert CT_NG	3	341384681	26904	Specimen	812086	682788	4.8	8/28/18 12:51	Done	CT NOT DETECTED;NG NOT DETECTED	CT1	Target	1	NEG	0	5	NA	-9999	167	195	167	PASS	0	45	NG2	Target	2	NEG	0	5	NA	-9999	171	202	167	PASS	0	45	NG4	Target	3	NEG	0	1	NA	-9999	39	45	38
Xpert CT_NG	3	341384707	26904	Specimen	812086	683225	4.8	8/28/18 10:58	Done	CT NOT DETECTED;NG NOT DETECTED	CT1	Target	1	NEG	0	3	NA	-9999	211	246	210	PASS	0	45	NG2	Target	2	NEG	0	2	NA	-9999	230	280	230	PASS	0	45	NG4	Target	3	NEG	0	0	NA	-9999	32	43	31
Xpert CT_NG	3	341384654	26904	Specimen	812086	683222	4.8	8/28/18 10:56	Done	CT NOT DETECTED;NG NOT DETECTED	CT1	Target	1	NEG	0	4	NA	-9999	184	216	184	PASS	0	45	NG2	Target	2	NEG	0	5	NA	-9999	256	314	256	PASS	0	45	NG4	Target	3	NEG	0	-1	NA	-9999	30	39	30
Xpert CT_NG	3	341384710	26904	Specimen	812086	683210	4.8	8/28/18 10:52	Done	CT NOT DETECTED;NG NOT DETECTED	CT1	Target	1	NEG	0	0	NA	-9999	198	231	197	PASS	0	45	NG2	Target	2	NEG	0	1	NA	-9999	223	275	223	PASS	0	45	NG4	Target	3	POS	39	117	PASS	-9999	24	32	24
Xpert CT_NG	3	341384700	26904	Specimen	812086	682788	4.8	8/23/18 15:03	Done	CT NOT DETECTED;NG NOT DETECTED	CT1	Target	1	NEG	0	4	NA	-9999	200	234	199	PASS	0	45	NG2	Target	2	NEG	0	3	NA	-9999	210	254	210	PASS	0	45	NG4	Target	3	NEG	0	0	NA	-9999	26	36	25
Xpert CT_NG	3	341385442	26904	Specimen	812086	683225	4.8	8/23/18 13:40	Done	CT NOT DETECTED;NG NOT DETECTED	CT1	Target	1	NEG	0	4	NA	-9999	210	245	209	PASS	0	45	NG2	Target	2	NEG	0	7	NA	-9999	235	287	235	PASS	0	45	NG4	Target	3	NEG	0	1	NA	-9999	36	48	36
Xpert CT_NG	3	341385434	26904	Specimen	812086	683222	4.8	8/23/18 13:34	Done	CT NOT DETECTED;NG NOT DETECTED	CT1	Target	1	NEG	0	1	NA	-9999	196	229	195	PASS	0	45	NG2	Target	2	NEG	0	6	NA	-9999	266	328	266	PASS	0	45	NG4	Target	3	NEG	0	-1	NA	-9999	30	40	30
Xpert CT_NG	3	341385439	26904	Specimen	812086	683210	4.8	8/23/18 13:33	Done	CT NOT DETECTED;NG NOT DETECTED	CT1	Target	1	NEG	0	5	NA	-9999	180	207	178	PASS	0	45	NG2	Target	2	NEG	0	7	NA	-9999	190	228	188	PASS	0	45	NG4	Target	3	NEG	0	1	NA	-9999	35	41	34
Xpert CT_NG	3	341385433	26904	Specimen	812086	682788	4.8	8/23/18 13:33	Done	CT NOT DETECTED;NG NOT DETECTED	CT1	Target	1	NEG	0	-2	NA	-9999	183	212	183	PASS	0	45	NG2	Target	2	NEG	0	-1	NA	-9999	173	205	174	PASS	0	45	NG4	Target	3	POS	40.7	59	PASS	-9999	37	45	38
Xpert CT_NG	3	341385443	26904	Specimen	812086	683225	4.8	8/23/18 11:56	Done	CT NOT DETECTED;NG NOT DETECTED	CT1	Target	1	NEG	0	3	NA	-9999	215	250	214	PASS	0	45	NG2	Target	2	POS	36.9	301	PASS	-9999	239	293	238	PASS	0	45	NG4	Target	3	NEG	0	0	NA	-9999	30	41	30
Xpert CT_NG	3	341385440	26904	Specimen	812086	683222	4.8	8/23/18 11:55	Done	CT NOT DETECTED;NG DETECTED	CT1	Target	1	NEG	0	-5	NA	-9999	184	216	184	PASS	0	45	NG2	Target	2	POS	36.8	331	PASS	-9999	249	303	248	PASS	0	45	NG4	Target	3	POS	36.4	230	PASS	-9999	30	40	29
Xpert CT_NG	3	341384311	26904	Specimen	812086	683210	4.8	8/23/18 11:51	Done	CT NOT DETECTED;NG DETECTED	CT1	Target	1	NEG	0	-5	NA	-9999	250	282	250	PASS	0	45	NG2	Target	2	POS	24.3	444	PASS	-9999	240	296	241	PASS	0	45	NG4	Target	3	POS	23.8	317	PASS	-9999	25	34	25
Xpert CT_NG	3	341384361	26904	Specimen	812086	682788	4.8	8/23/18 10:36	Done	CT NOT DETECTED;NG NOT DETECTED	CT1	Target	1	NEG	0	2	NA	-9999	199	233	198	PASS	0	45	NG2	Target	2	NEG	0	2	NA	-9999	222	271	221	PASS	0	45	NG4	Target	3	NEG	0	0	NA	-9999	26	36	26
Xpert CT_NG	3	341384330	26904	Specimen	812086	683225	4.8	8/23/18 9:24	Done	CT NOT DETECTED;NG NOT DETECTED	CT1	Target	1	NEG	0	4	NA	-9999	217	254	217	PASS	0	45	NG2	Target	2	NEG	0	4	NA	-9999	234	286	234	PASS	0	45	NG4	Target	3	NEG	0	0	NA	-9999	33	44	32
Xpert CT_NG	3	341384332	26904	Specimen	812086	683222	4.8	8/23/18 9:24	Done	CT NOT DETECTED;NG NOT DETECTED	CT1	Target	1	NEG	0	2	NA	-9999	195	227	194	PASS	0	45	NG2	Target	2	NEG	0	2	NA	-9999	260	318	260	PASS	0	45	NG4	Target	3	NEG	0	-1	NA	-9999	29	39	29
Xpert CT_NG	3	341384331	26904	Specimen	812086	683210	4.8	8/23/18 9:23	Done	CT NOT DETECTED;NG NOT DETECTED	CT1	Target	1	NEG	0	2	NA	-9999	186	216	185	PASS	0	45	NG2	Target	2	NEG	0	0	NA	-9999	213	259	212	PASS	0	45	NG4	Target	3	NEG	0	0	NA	-9999	22	31	22
Xpert CT_NG	3	341384334	26904	Specimen	812086	682788	4.8	8/21/18 15:48	Done	CT NOT DETECTED;NG NOT DETECTED	CT1	Target	1	NEG	0	3	NA	-9999	207	242	206	PASS	0	45	NG2	Target	2	NEG	0	2	NA	-9999	223	272	223	PASS	0	45	NG4	Target	3	NEG	0	0	NA	-9999	27	37	27
Xpert CT_NG	3	341384308	26904	Specimen	812086	683225	4.8	8/21/18 15:48	Done	CT NOT DETECTED;NG NOT DETECTED	CT1	Target	1	NEG	0	1	NA	-9999	219	255	218	PASS	0	45	NG2	Target	2	NEG	0	1	NA	-9999	233	285	232	PASS	0	45	NG4	Target	3	NEG	0	-1	NA	-9999	35	47	36
Xpert CT_NG	3	341384307	26904	Specimen	812086	683210	4.8	8/21/18 15:48	Done	CT NOT DETECTED;NG NOT DETECTED	CT1	Target	1	NEG	0	3	NA	-9999	160	182	158	PASS	0	45	NG2	Target	2	NEG	0	0	NA	-9999	142	163	139	PASS	0	45	NG4	Target	3	NEG	0	1	NA	-9999	39	43	39
Xpert CT_NG	3	345474738	27002	Specimen	812086	683222	4.8	8/21/18 10:55	Done	CT NOT DETECTED;NG NOT DETECTED	CT1	Target	1	NEG	0	2	NA	-9999	186	217	186	PASS	0	45	NG2	Target	2	NEG	0	1	NA	-9999	235	291	235	PASS	0	45	NG4	Target	3	NEG	0	-2	NA	-9999	32	42	32
Xpert CT_NG	3	345474751	27002	Specimen	812086	683225	4.8	8/21/18 10:54	Done	CT NOT DETECTED;NG NOT DETECTED	CT1	Target	1	NEG	0	0	NA	-9999	207	239	206	PASS	0	45	NG2	Target	2	NEG	0	0	NA	-9999	208	257	209	PASS	0	45	NG4	Target	3	NEG	0	-1	NA	-9999	36	47	36
Xpert CT_NG	3	345474746	27002	Specimen	812086	683222	4.8	8/16/18 15:11	Done	CT NOT DETECTED;NG NOT DETECTED	CT1	Target	1	NEG	0	1	NA	-9999	194	226	194	PASS	0	45	NG2	Target	2	NEG	0	3	NA	-9999	245	307	245	PASS	0	45	NG4	Target	3	NEG	0	-3	NA	-9999	31	41	31
Xpert CT_NG	3	345474752	27002	Specimen	812086	682788	4.8	8/16/18 14:06	Done	CT NOT DETECTED;NG NOT DETECTED	CT1	Target	1	NEG	0	-4	NA	-9999	197	229	196	PASS	0	45	NG2	Target	2	NEG	0	1	NA	-9999	200	246	200	PASS	0	45	NG4	Target	3	POS	39.1	222	PASS	-9999	30	40	30
Xpert CT_NG	3	341384419	26904	Specimen	812086	683210	4.8	8/16/18 13:41	Done	CT NOT DETECTED;NG NOT DETECTED	CT1	Target	1	NEG	0	3	NA	-9999	185	215	185	PASS	0	45	NG2	Target	2	NEG	0	2	NA	-9999	220	270	221	PASS	0	45	NG4	Target	3	NEG	0	0	NA	-9999	24	33	24
Xpert CT_NG	3	341384427	26904	Specimen	812086	683225	4.8	8/16/18 13:41	Done	CT NOT DETECTED;NG NOT DETECTED	CT1	Target	1	NEG	0	3	NA	-9999	189	219	185	PASS	0	45	NG2	Target	2	NEG	0	2	NA	-9999	203	243	186	PASS	0	45	NG4	Target	3	NEG	0	0	NA	-9999	69	74	42
Xpert CT_NG	3	341384423	26904	Specimen	812086	683222	4.8	8/16/18 13:40	Done	CT NOT DETECTED;NG NOT DETECTED	CT1	Target	1	NEG	0	3	NA	-9999	194	227	193	PASS	0	45	NG2	Target	2	NEG	0	3	NA	-9999	256	313	256	PASS	0	45	NG4	Target	3	NEG	0	-1	NA	-9999	28	38	28
Xpert CT_NG	3	341384417	26904	Specimen	812086	683210	4.8	8/16/18 11:17	Done	CT NOT DETECTED;NG NOT DETECTED	CT1	Target	1	NEG	0	2	NA	-9999	161	185	159	PASS	0	45	NG2	Target	2	NEG	0	1	NA	-9999	161	188	156	PASS	0	45	NG4	Target	3	NEG	0	0	NA	-9999	33	37	32
Xpert CT_NG	3	341384418	26904	Specimen	812086	683225	4.8	8/16/18 11:16	Done	CT NOT DETECTED;NG NOT DETECTED	CT1	Target	1	NEG	0	0	NA	-9999	220	256	219	PASS	0	45	NG2	Target	2	NEG	0	1	NA	-9999	228	280	228	PASS	0	45	NG4	Target	3	NEG	0	-1	NA	-9999	36	47	36
Xpert CT_NG	3	341384422	26904	Specimen	812086	683222	4.8	8/16/18 11:16	Done	CT NOT DETECTED;NG NOT DETECTED	CT1	Target	1	NEG	0	2	NA	-9999	197	230	197	PASS	0	45	NG2	Target	2	NEG	0	1	NA	-9999	257	317	257	PASS	0	45	NG4	Target	3	NEG	0	-2	NA	-9999	27	38	28
Xpert CT_NG	3	341384360	26904	Specimen	812086	682788	4.8	8/14/18 13:41	Done	CT NOT DETECTED;NG NOT DETECTED	CT1	Target	1	NEG	0	4	NA	-9999	153	179	140	PASS	0	45	NG2	Target	2	NEG	0	6	NA	-9999	157	188	131	PASS	0	45	NG4	Target	3	NEG	0	0	NA	-9999	30	37	34
Xpert CT_NG	3	341384357	26904	Specimen	812086	683210	4.8	8/14/18 13:29	Done	CT NOT DETECTED;NG NOT DETECTED	CT1	Target	1	NEG	0	2	NA	-9999	213	246	212	PASS	0	45	NG2	Target	2	NEG	0	0	NA	-9999	235	287	234	PASS	0	45	NG4	Target	3	NEG	0	-1	NA	-9999	24	34	23
Xpert CT_NG	3	341384333	26904	Specimen	812086	683225	4.8	8/14/18 13:28	Done	CT NOT DETECTED;NG NOT DETECTED	CT1	Target	1	NEG	0	6	NA	-9999	223	260	222	PASS	0	45	NG2	Target	2	NEG	0	10	NA	-9999	238	290	237	PASS	0	45	NG4	Target	3	NEG	0	0	NA	-9999	32	44	32
Xpert CT_NG	3	341384335	26904	Specimen	812086	683222	4.8	8/14/18 13:27	Done	CT NOT DETECTED;NG NOT DETECTED	CT1	Target	1	NEG	0	1	NA	-9999	189	221	189	PASS	0	45	NG2	Target	2	NEG	0	1	NA	-9999	251	308	251	PASS	0	45	NG4	Target	3	NEG	0	-1	NA	-9999	27	36	27
Xpert CT_NG	3	328118616	26627	Specimen	812086	682788	4.8	8/14/18 10:15	Done	CT NOT DETECTED;NG NOT DETECTED	CT1	Target	1	NEG	0	1	NA	-9999	203	239	203	PASS	0	45	NG2	Target	2	NEG	0	0	NA	-9999	239	294	239	PASS	0	45	NG4	Target	3	NEG	0	-1	NA	-9999	28	40	28
Xpert CT_NG	3	328118624	26627	Specimen	812086	683210	4.8	8/14/18 9:47	Done	CT NOT DETECTED;NG NOT DETECTED	CT1	Target	1	NEG	0	1	NA	-9999	199	232	198	PASS	0	45	NG2	Target	2	NEG	0	-1	NA	-9999	232	288	232	PASS	0	45	NG4	Target	3	NEG	0	0	NA	-9999	28	36	27
Xpert CT_NG	3	328118635	26627	Specimen	812086	683225	4.8	8/14/18 9:47	Done	CT NOT DETECTED;NG NOT DETECTED	CT1	Target	1	NEG	0	2	NA	-9999	218	256	217	PASS	0	45	NG2	Target	2	NEG	0	2	NA	-9999	229	285	229	PASS	0	45	NG4	Target	3	NEG	0	-1	NA	-9999	39	49	39
Xpert CT_NG	3	328118634	26627	Specimen	812086	683222	4.8	8/14/18 9:45	Aborted	ERROR	CT1	Target	1	NO RESULT	0	0	NA	-9999	111	78	86	FAIL	0	0	NG2	Target	2	NO RESULT	0	0	NA	-9999	140	117	105	FAIL	0	0	NG4	Target	3	NO RESULT	0	0	NA	-9999	40	27	31
Xpert CT_NG	3	328118628	26627	Specimen	812086	682788	4.8	8/10/18 13:39	Done	CT NOT DETECTED;NG NOT DETECTED	CT1	Target	1	NEG	0	1	NA	-9999	199	233	198	PASS	0	45	NG2	Target	2	NEG	0	0	NA	-9999	231	285	230	PASS	0	45	NG4	Target	3	NEG	0	0	NA	-9999	27	38	28
Xpert CT_NG	3	328118612	26627	Specimen	812086	683210	4.8	8/10/18 13:19	Done	CT NOT DETECTED;NG NOT DETECTED	CT1	Target	1	NEG	0	2	NA	-9999	195	228	195	PASS	0	45	NG2	Target	2	NEG	0	1	NA	-9999	219	270	219	PASS	0	45	NG4	Target	3	NEG	0	0	NA	-9999	27	35	27
Xpert CT_NG	3	328118611	26627	Specimen	812086	683225	4.8	8/10/18 13:17	Done	CT DETECTED;NG DETECTED	CT1	Target	1	POS	33	312	PASS	-9999	168	197	168	PASS	0	45	NG2	Target	2	POS	22.6	433	PASS	-9999	183	222	181	PASS	0	45	NG4	Target	3	POS	23.1	317	PASS	-9999	50	52	43
Xpert CT_NG	3	328118333	26627	Specimen	812086	683210	4.8	8/9/18 15:22	Done	CT NOT DETECTED;NG NOT DETECTED	CT1	Target	1	NEG	0	1	NA	-9999	186	218	186	PASS	0	45	NG2	Target	2	NEG	0	0	NA	-9999	221	271	220	PASS	0	45	NG4	Target	3	NEG	0	0	NA	-9999	28	36	28
Xpert CT_NG	3	328118632	26627	Specimen	812086	683225	4.8	8/9/18 15:22	Done	CT NOT DETECTED;NG NOT DETECTED	CT1	Target	1	NEG	0	2	NA	-9999	217	254	216	PASS	0	45	NG2	Target	2	NEG	0	4	NA	-9999	234	287	234	PASS	0	45	NG4	Target	3	POS	37.6	39	PASS	-9999	38	49	38
Xpert CT_NG	3	328118607	26627	Specimen	812086	683222	4.8	8/9/18 15:22	Done	CT NOT DETECTED;NG NOT DETECTED	CT1	Target	1	NEG	0	3	NA	-9999	145	169	146	PASS	0	45	NG2	Target	2	NEG	0	2	NA	-9999	211	251	208	PASS	0	45	NG4	Target	3	NEG	0	0	NA	-9999	57	62	56
Xpert CT_NG	3	328118343	26627	Specimen	812086	682788	4.8	8/9/18 15:21	Done	CT NOT DETECTED;NG DETECTED	CT1	Target	1	NEG	0	-22	NA	-9999	205	241	205	PASS	0	45	NG2	Target	2	POS	31	420	PASS	-9999	229	282	228	PASS	0	45	NG4	Target	3	POS	30.4	517	PASS	-9999	28	39	28
Xpert CT_NG	3	328118326	26627	Specimen	812086	683225	4.8	8/9/18 13:36	Done	CT NOT DETECTED;NG DETECTED	CT1	Target	1	NEG	0	3	NA	-9999	214	251	213	PASS	0	45	NG2	Target	2	POS	18.1	459	PASS	-9999	235	288	235	PASS	0	45	NG4	Target	3	POS	17.7	482	PASS	-9999	35	44	35
Xpert CT_NG	3	328118328	26627	Specimen	812086	682788	4.8	8/9/18 13:36	Aborted	ERROR	CT1	Target	1	NO RESULT	0	0	NA	-9999	54	54	49	FAIL	0	0	NG2	Target	2	NO RESULT	0	0	NA	-9999	59	49	46	FAIL	0	0	NG4	Target	3	NO RESULT	0	0	NA	-9999	47	29	28
Xpert CT_NG	3	328118330	26627	Specimen	812086	683222	4.8	8/9/18 11:04	Done	CT DETECTED;NG DETECTED	CT1	Target	1	POS	16.2	270	PASS	-9999	177	208	177	PASS	0	45	NG2	Target	2	POS	18.1	499	PASS	-9999	252	308	251	PASS	0	45	NG4	Target	3	POS	17.8	452	PASS	-9999	34	41	34
Xpert CT_NG	3	328118331	26627	Specimen	812086	683210	4.8	8/9/18 11:04	Done	CT DETECTED;NG DETECTED	CT1	Target	1	POS	35.1	297	PASS	-9999	209	243	208	PASS	0	45	NG2	Target	2	POS	33	559	PASS	-9999	235	293	234	PASS	0	45	NG4	Target	3	POS	32.3	443	PASS	-9999	31	40	31
Xpert CT_NG	3	328118327	26627	Specimen	812086	682788	4.8	8/9/18 11:03	Done	CT DETECTED;NG DETECTED	CT1	Target	1	POS	36.5	348	PASS	-9999	191	225	192	PASS	0	45	NG2	Target	2	POS	34.2	190	PASS	-9999	211	260	211	PASS	0	45	NG4	Target	3	POS	33.2	186	PASS	-9999	26	36	27
Xpert CT_NG	3	341384650	26904	Specimen	812086	683222	4.8	8/7/18 13:54	Done	CT DETECTED;NG NOT DETECTED	CT1	Target	1	POS	37.6	177	PASS	-9999	186	217	186	PASS	0	45	NG2	Target	2	NEG	0	3	NA	-9999	252	307	252	PASS	0	45	NG4	Target	3	NEG	0	-1	NA	-9999	31	39	30
Xpert CT_NG	3	341384687	26904	Specimen	812086	683210	4.8	8/7/18 13:53	Done	CT NOT DETECTED;NG NOT DETECTED	CT1	Target	1	NEG	0	4	NA	-9999	190	221	189	PASS	0	45	NG2	Target	2	NEG	0	2	NA	-9999	219	265	218	PASS	0	45	NG4	Target	3	NEG	0	0	NA	-9999	24	32	24
Xpert CT_NG	3	341384686	26904	Specimen	812086	683225	4.8	8/7/18 13:53	Done	CT DETECTED;NG NOT DETECTED	CT1	Target	1	POS	27.2	316	PASS	-9999	221	259	221	PASS	0	45	NG2	Target	2	NEG	0	2	NA	-9999	237	288	236	PASS	0	45	NG4	Target	3	NEG	0	1	NA	-9999	33	44	32
Xpert CT_NG	3	341384675	26904	Specimen	812086	682788	4.8	8/7/18 12:55	Done	CT NOT DETECTED;NG NOT DETECTED	CT1	Target	1	NEG	0	5	NA	-9999	227	263	227	PASS	0	45	NG2	Target	2	NEG	0	7	NA	-9999	226	277	226	PASS	0	45	NG4	Target	3	NEG	0	1	NA	-9999	28	37	28
Xpert CT_NG	3	341384690	26904	Specimen	812086	683222	4.8	8/7/18 12:24	Done	CT NOT DETECTED;NG NOT DETECTED	CT1	Target	1	NEG	0	2	NA	-9999	195	229	195	PASS	0	45	NG2	Target	2	NEG	0	2	NA	-9999	267	327	267	PASS	0	45	NG4	Target	3	NEG	0	-1	NA	-9999	29	40	30
Xpert CT_NG	3	341384678	26904	Specimen	812086	683210	4.8	8/7/18 12:23	Done	CT NOT DETECTED;NG NOT DETECTED	CT1	Target	1	NEG	0	3	NA	-9999	191	222	190	PASS	0	45	NG2	Target	2	NEG	0	2	NA	-9999	220	270	220	PASS	0	45	NG4	Target	3	NEG	0	0	NA	-9999	23	31	23
Xpert CT_NG	3	341384680	26904	Specimen	812086	683225	4.8	8/7/18 12:21	Done	CT NOT DETECTED;NG NOT DETECTED	CT1	Target	1	NEG	0	1	NA	-9999	224	262	224	PASS	0	45	NG2	Target	2	NEG	0	0	NA	-9999	237	291	237	PASS	0	45	NG4	Target	3	NEG	0	-1	NA	-9999	39	51	39
Xpert CT_NG	3	341384673	26904	Specimen	812086	682788	4.8	8/7/18 11:21	Done	CT NOT DETECTED;NG NOT DETECTED	CT1	Target	1	NEG	0	2	NA	-9999	201	235	200	PASS	0	45	NG2	Target	2	NEG	0	3	NA	-9999	218	265	217	PASS	0	45	NG4	Target	3	NEG	0	-1	NA	-9999	27	37	27
Xpert CT_NG	3	341384656	26904	Specimen	812086	683210	4.8	8/7/18 10:52	Done	CT NOT DETECTED;NG NOT DETECTED	CT1	Target	1	NEG	0	2	NA	-9999	170	198	172	PASS	0	45	NG2	Target	2	NEG	0	1	NA	-9999	186	222	170	PASS	0	45	NG4	Target	3	NEG	0	-1	NA	-9999	32	40	34
Xpert CT_NG	3	328118645	26627	Specimen	812086	683222	4.8	8/7/18 10:52	Done	CT NOT DETECTED;NG NOT DETECTED	CT1	Target	1	NEG	0	2	NA	-9999	175	206	175	PASS	0	45	NG2	Target	2	NEG	0	5	NA	-9999	251	309	251	PASS	0	45	NG4	Target	3	NEG	0	0	NA	-9999	31	40	31
Xpert CT_NG	3	341384712	26904	Specimen	812086	683225	4.8	8/7/18 10:50	Done	CT NOT DETECTED;NG NOT DETECTED	CT1	Target	1	NEG	0	2	NA	-9999	185	213	185	PASS	0	45	NG2	Target	2	NEG	0	2	NA	-9999	187	222	185	PASS	0	45	NG4	Target	3	NEG	0	1	NA	-9999	54	54	48
Xpert CT_NG	3	328118393	26627	Specimen	812086	682788	4.8	8/2/18 13:52	Done	CT NOT DETECTED;NG NOT DETECTED	CT1	Target	1	NEG	0	2	NA	-9999	201	237	201	PASS	0	45	NG2	Target	2	NEG	0	-1	NA	-9999	228	279	227	PASS	0	45	NG4	Target	3	NEG	0	-1	NA	-9999	26	36	26
Xpert CT_NG	3	328118396	26627	Specimen	812086	683225	4.8	8/2/18 13:52	Done	CT NOT DETECTED;NG NOT DETECTED	CT1	Target	1	NEG	0	4	NA	-9999	220	258	219	PASS	0	45	NG2	Target	2	NEG	0	3	NA	-9999	226	278	226	PASS	0	45	NG4	Target	3	POS	39	75	PASS	-9999	37	47	37
Xpert CT_NG	3	328118335	26627	Specimen	812086	682788	4.8	8/2/18 12:00	Done	CT NOT DETECTED;NG NOT DETECTED	CT1	Target	1	NEG	0	5	NA	-9999	197	231	197	PASS	0	45	NG2	Target	2	NEG	0	5	NA	-9999	218	267	218	PASS	0	45	NG4	Target	3	NEG	0	0	NA	-9999	27	37	27
Xpert CT_NG	3	328118398	26627	Specimen	812086	683210	4.8	8/2/18 11:57	Done	CT NOT DETECTED;NG NOT DETECTED	CT1	Target	1	NEG	0	2	NA	-9999	196	228	195	PASS	0	45	NG2	Target	2	NEG	0	2	NA	-9999	231	287	230	PASS	0	45	NG4	Target	3	NEG	0	0	NA	-9999	26	35	26
Xpert CT_NG	3	328118108	26627	Specimen	812086	683222	4.8	8/2/18 11:56	Done	CT NOT DETECTED;NG NOT DETECTED	CT1	Target	1	NEG	0	4	NA	-9999	175	205	175	PASS	0	45	NG2	Target	2	NEG	0	5	NA	-9999	249	306	249	PASS	0	45	NG4	Target	3	NEG	0	0	NA	-9999	33	41	32
Xpert CT_NG	3	328118399	26627	Specimen	812086	683225	4.8	8/2/18 11:55	Done	CT NOT DETECTED;NG NOT DETECTED	CT1	Target	1	NEG	0	1	NA	-9999	214	250	214	PASS	0	45	NG2	Target	2	NEG	0	1	NA	-9999	241	296	241	PASS	0	45	NG4	Target	3	NEG	0	0	NA	-9999	37	47	36
Xpert CT_NG	3	328118334	26627	Specimen	812086	683222	4.8	8/2/18 9:32	Done	CT NOT DETECTED;NG NOT DETECTED	CT1	Target	1	NEG	0	1	NA	-9999	193	225	192	PASS	0	45	NG2	Target	2	NEG	0	0	NA	-9999	272	332	271	PASS	0	45	NG4	Target	3	NEG	0	-1	NA	-9999	31	40	31
Xpert CT_NG	3	328118342	26627	Specimen	812086	683210	4.8	8/2/18 9:31	Done	CT NOT DETECTED;NG NOT DETECTED	CT1	Target	1	NEG	0	2	NA	-9999	207	241	206	PASS	0	45	NG2	Target	2	NEG	0	1	NA	-9999	237	297	237	PASS	0	45	NG4	Target	3	NEG	0	0	NA	-9999	27	35	27
Xpert CT_NG	3	328118349	26627	Specimen	812086	682788	4.8	8/2/18 9:31	Done	CT NOT DETECTED;NG NOT DETECTED	CT1	Target	1	NEG	0	6	NA	-9999	145	166	144	PASS	0	45	NG2	Target	2	NEG	0	9	NA	-9999	148	170	143	PASS	0	45	NG4	Target	3	NEG	0	1	NA	-9999	50	51	47
Xpert CT_NG	3	328118347	26627	Specimen	812086	683210	4.8	7/31/18 15:48	Done	CT NOT DETECTED;NG NOT DETECTED	CT1	Target	1	NEG	0	1	NA	-9999	195	229	194	PASS	0	45	NG2	Target	2	NEG	0	1	NA	-9999	228	286	227	PASS	0	45	NG4	Target	3	NEG	0	0	NA	-9999	28	37	28
Xpert CT_NG	3	328118344	26627	Specimen	812086	683225	4.8	7/31/18 15:48	Done	CT NOT DETECTED;NG NOT DETECTED	CT1	Target	1	NEG	0	3	NA	-9999	221	258	221	PASS	0	45	NG2	Target	2	NEG	0	4	NA	-9999	240	294	239	PASS	0	45	NG4	Target	3	NEG	0	0	NA	-9999	37	48	37
Xpert CT_NG	3	328118340	26627	Specimen	812086	682788	4.8	7/31/18 15:47	Done	CT NOT DETECTED;NG NOT DETECTED	CT1	Target	1	NEG	0	2	NA	-9999	203	238	202	PASS	0	45	NG2	Target	2	NEG	0	0	NA	-9999	224	276	224	PASS	0	45	NG4	Target	3	NEG	0	0	NA	-9999	27	38	27
Xpert CT_NG	3	328117921	26627	Specimen	812086	683222	4.8	7/26/18 14:48	Done	CT NOT DETECTED;NG NOT DETECTED	CT1	Target	1	NEG	0	3	NA	-9999	191	223	190	PASS	0	45	NG2	Target	2	NEG	0	3	NA	-9999	265	325	265	PASS	0	45	NG4	Target	3	NEG	0	-1	NA	-9999	30	40	30
Xpert CT_NG	3	328117791	26627	Specimen	812086	683210	4.8	7/26/18 14:48	Done	CT NOT DETECTED;NG NOT DETECTED	CT1	Target	1	NEG	0	4	NA	-9999	192	224	191	PASS	0	45	NG2	Target	2	NEG	0	4	NA	-9999	226	275	225	PASS	0	45	NG4	Target	3	NEG	0	0	NA	-9999	29	37	29
Xpert CT_NG	3	328117923	26627	Specimen	812086	683225	4.8	7/26/18 14:48	Done	CT NOT DETECTED;NG NOT DETECTED	CT1	Target	1	NEG	0	3	NA	-9999	211	247	210	PASS	0	45	NG2	Target	2	NEG	0	3	NA	-9999	234	286	233	PASS	0	45	NG4	Target	3	NEG	0	-1	NA	-9999	33	44	33
Xpert CT_NG	3	328117925	26627	Specimen	812086	682788	4.8	7/26/18 13:32	Done	CT NOT DETECTED;NG DETECTED	CT1	Target	1	NEG	0	-16	NA	-9999	213	249	212	PASS	0	45	NG2	Target	2	POS	35.7	439	PASS	-9999	222	272	222	PASS	0	45	NG4	Target	3	POS	35.6	423	PASS	-9999	29	40	29
Xpert CT_NG	3	328117726	26627	Specimen	812086	683210	4.8	7/26/18 13:12	Done	CT NOT DETECTED;NG NOT DETECTED	CT1	Target	1	NEG	0	5	NA	-9999	189	221	189	PASS	0	45	NG2	Target	2	NEG	0	7	NA	-9999	223	273	222	PASS	0	45	NG4	Target	3	NEG	0	0	NA	-9999	24	33	24
Xpert CT_NG	3	328117721	26627	Specimen	812086	683222	4.8	7/26/18 13:11	Done	CT NOT DETECTED;NG NOT DETECTED	CT1	Target	1	NEG	0	1	NA	-9999	184	216	184	PASS	0	45	NG2	Target	2	NEG	0	1	NA	-9999	259	317	259	PASS	0	45	NG4	Target	3	NEG	0	11	NA	-9999	30	39	30
Xpert CT_NG	3	328117924	26627	Specimen	812086	683225	4.8	7/26/18 13:11	Done	CT NOT DETECTED;NG NOT DETECTED	CT1	Target	1	NEG	0	0	NA	-9999	216	253	216	PASS	0	45	NG2	Target	2	NEG	0	-1	NA	-9999	231	285	231	PASS	0	45	NG4	Target	3	NEG	0	-1	NA	-9999	39	51	40
Xpert CT_NG	3	328118475	26627	Specimen	812086	683222	4.8	7/24/18 14:26	Done	CT NOT DETECTED;NG DETECTED	CT1	Target	1	NEG	0	2	NA	-9999	121	141	120	PASS	0	45	NG2	Target	2	POS	21.4	400	PASS	-9999	182	210	176	PASS	0	45	NG4	Target	3	POS	22.2	207	PASS	-9999	57	54	50
Xpert CT_NG	3	328118451	26627	Specimen	812086	683210	4.8	7/24/18 14:26	Done	CT NOT DETECTED;NG NOT DETECTED	CT1	Target	1	NEG	0	2	NA	-9999	189	221	189	PASS	0	45	NG2	Target	2	NEG	0	-2	NA	-9999	225	277	225	PASS	0	45	NG4	Target	3	NEG	0	0	NA	-9999	28	36	28
Xpert CT_NG	3	328118453	26627	Specimen	812086	682788	4.8	7/24/18 13:59	Done	CT NOT DETECTED;NG NOT DETECTED	CT1	Target	1	NEG	0	3	NA	-9999	188	220	188	PASS	0	45	NG2	Target	2	NEG	0	2	NA	-9999	216	266	216	PASS	0	45	NG4	Target	3	NEG	0	0	NA	-9999	27	36	26
Xpert CT_NG	3	328118477	26627	Specimen	812086	683225	4.8	7/24/18 13:59	Done	CT NOT DETECTED;NG NOT DETECTED	CT1	Target	1	NEG	0	3	NA	-9999	217	256	217	PASS	0	45	NG2	Target	2	NEG	0	0	NA	-9999	239	294	239	PASS	0	45	NG4	Target	3	NEG	0	2	NA	-9999	37	49	37
Xpert CT_NG	3	328118440	26627	Specimen	812086	683222	4.8	7/24/18 12:20	Done	CT NOT DETECTED;NG NOT DETECTED	CT1	Target	1	NEG	0	4	NA	-9999	141	166	140	PASS	0	45	NG2	Target	2	NEG	0	6	NA	-9999	205	244	196	PASS	0	45	NG4	Target	3	NEG	0	-1	NA	-9999	56	57	50
Xpert CT_NG	3	328118459	26627	Specimen	812086	683210	4.8	7/24/18 12:20	Done	CT NOT DETECTED;NG NOT DETECTED	CT1	Target	1	NEG	0	1	NA	-9999	192	225	192	PASS	0	45	NG2	Target	2	NEG	0	-1	NA	-9999	220	271	220	PASS	0	45	NG4	Target	3	NEG	0	0	NA	-9999	27	36	27
Xpert CT_NG	3	328118443	26627	Specimen	812086	683225	4.8	7/24/18 12:19	Done	CT NOT DETECTED;NG NOT DETECTED	CT1	Target	1	NEG	0	4	NA	-9999	225	264	225	PASS	0	45	NG2	Target	2	NEG	0	7	NA	-9999	242	297	242	PASS	0	45	NG4	Target	3	NEG	0	-1	NA	-9999	41	52	41
Xpert CT_NG	3	328118460	26627	Specimen	812086	682788	4.8	7/24/18 11:12	Done	CT NOT DETECTED;NG NOT DETECTED	CT1	Target	1	NEG	0	3	NA	-9999	207	243	206	PASS	0	45	NG2	Target	2	NEG	0	2	NA	-9999	240	291	239	PASS	0	45	NG4	Target	3	NEG	0	0	NA	-9999	27	38	28
Xpert CT_NG	3	328117910	26627	Specimen	812086	683222	4.8	7/24/18 10:48	Done	CT NOT DETECTED;NG NOT DETECTED	CT1	Target	1	NEG	0	5	NA	-9999	182	211	181	PASS	0	45	NG2	Target	2	NEG	0	6	NA	-9999	253	309	253	PASS	0	45	NG4	Target	3	NEG	0	-1	NA	-9999	31	41	31
Xpert CT_NG	3	328117913	26627	Specimen	812086	683210	4.8	7/24/18 10:48	Done	CT NOT DETECTED;NG NOT DETECTED	CT1	Target	1	NEG	0	-2	NA	-9999	183	214	182	PASS	0	45	NG2	Target	2	NEG	0	3	NA	-9999	220	270	219	PASS	0	45	NG4	Target	3	POS	38.5	88	PASS	-9999	29	37	29
Xpert CT_NG	3	328118441	26627	Specimen	812086	683225	4.8	7/24/18 10:48	Done	CT NOT DETECTED;NG NOT DETECTED	CT1	Target	1	NEG	0	1	NA	-9999	228	266	227	PASS	0	45	NG2	Target	2	NEG	0	2	NA	-9999	250	308	250	PASS	0	45	NG4	Target	3	NEG	0	0	NA	-9999	41	53	41
Xpert CT_NG	3	328117884	26627	Specimen	812086	683222	4.8	7/19/18 13:31	Done	CT NOT DETECTED;NG NOT DETECTED	CT1	Target	1	NEG	0	4	NA	-9999	149	172	147	PASS	0	45	NG2	Target	2	NEG	0	4	NA	-9999	200	235	195	PASS	0	45	NG4	Target	3	NEG	0	0	NA	-9999	53	53	48
Xpert CT_NG	3	328117885	26627	Specimen	812086	682788	4.8	7/19/18 13:31	Done	CT NOT DETECTED;NG NOT DETECTED	CT1	Target	1	NEG	0	7	NA	-9999	205	240	204	PASS	0	45	NG2	Target	2	NEG	0	10	NA	-9999	228	280	228	PASS	0	45	NG4	Target	3	NEG	0	0	NA	-9999	28	39	28
Xpert CT_NG	3	328117911	26627	Specimen	812086	683210	4.8	7/19/18 13:30	Done	CT NOT DETECTED;NG NOT DETECTED	CT1	Target	1	NEG	0	3	NA	-9999	198	231	198	PASS	0	45	NG2	Target	2	NEG	0	2	NA	-9999	226	277	225	PASS	0	45	NG4	Target	3	NEG	0	0	NA	-9999	26	35	26
Xpert CT_NG	3	328117917	26627	Specimen	812086	682788	4.8	7/17/18 14:19	Done	CT NOT DETECTED;NG NOT DETECTED	CT1	Target	1	NEG	0	2	NA	-9999	203	239	203	PASS	0	45	NG2	Target	2	NEG	0	3	NA	-9999	231	285	231	PASS	0	45	NG4	Target	3	NEG	0	0	NA	-9999	30	41	31
Xpert CT_NG	3	328117912	26627	Specimen	812086	683210	4.8	7/17/18 14:19	Done	CT NOT DETECTED;NG NOT DETECTED	CT1	Target	1	NEG	0	5	NA	-9999	187	219	187	PASS	0	45	NG2	Target	2	NEG	0	4	NA	-9999	223	275	222	PASS	0	45	NG4	Target	3	NEG	0	0	NA	-9999	28	36	28
Xpert CT_NG	3	328118467	26627	Specimen	812086	683222	4.8	7/17/18 12:51	Done	CT NOT DETECTED;NG NOT DETECTED	CT1	Target	1	NEG	0	1	NA	-9999	186	218	186	PASS	0	45	NG2	Target	2	NEG	0	-1	NA	-9999	263	324	262	PASS	0	45	NG4	Target	3	NEG	0	-1	NA	-9999	31	41	31
Xpert CT_NG	3	328118479	26627	Specimen	812086	683225	4.8	7/17/18 12:50	Done	CT NOT DETECTED;NG NOT DETECTED	CT1	Target	1	NEG	0	2	NA	-9999	155	181	155	PASS	0	45	NG2	Target	2	NEG	0	2	NA	-9999	160	194	158	PASS	0	45	NG4	Target	3	POS	38.1	54	PASS	-9999	53	54	47
Xpert CT_NG	3	328118470	26627	Specimen	812086	683222	4.8	7/12/18 15:34	Done	CT NOT DETECTED;NG NOT DETECTED	CT1	Target	1	NEG	0	2	NA	-9999	178	209	178	PASS	0	45	NG2	Target	2	NEG	0	1	NA	-9999	251	308	250	PASS	0	45	NG4	Target	3	NEG	0	-1	NA	-9999	29	39	29
Xpert CT_NG	3	328118478	26627	Specimen	812086	682788	4.8	7/12/18 14:59	Done	CT NOT DETECTED;NG NOT DETECTED	CT1	Target	1	NEG	0	2	NA	-9999	216	253	215	PASS	0	45	NG2	Target	2	NEG	0	1	NA	-9999	231	284	231	PASS	0	45	NG4	Target	3	NEG	0	0	NA	-9999	29	40	29
Xpert CT_NG	3	328118283	26627	Specimen	812086	683210	4.8	7/12/18 14:53	Done	CT NOT DETECTED;NG NOT DETECTED	CT1	Target	1	NEG	0	0	NA	-9999	210	245	209	PASS	0	45	NG2	Target	2	NEG	0	-1	NA	-9999	226	281	226	PASS	0	45	NG4	Target	3	NEG	0	-1	NA	-9999	27	36	27
Xpert CT_NG	3	328118288	26627	Specimen	812086	683225	4.8	7/12/18 14:42	Done	CT DETECTED;NG NOT DETECTED	CT1	Target	1	POS	35.7	254	PASS	-9999	222	259	222	PASS	0	45	NG2	Target	2	NEG	0	10	NA	-9999	233	284	232	PASS	0	45	NG4	Target	3	NEG	0	0	NA	-9999	40	51	40
Xpert CT_NG	3	328118280	26627	Specimen	812086	683222	4.8	7/12/18 14:04	Done	CT DETECTED;NG NOT DETECTED	CT1	Target	1	POS	36	345	PASS	-9999	147	168	146	PASS	0	45	NG2	Target	2	NEG	0	2	NA	-9999	211	248	210	PASS	0	45	NG4	Target	3	NEG	0	-2	NA	-9999	48	51	47
Xpert CT_NG	3	328118256	26627	Specimen	812086	682788	4.8	7/12/18 13:22	Done	CT DETECTED;NG NOT DETECTED	CT1	Target	1	POS	24.4	304	PASS	-9999	205	240	204	PASS	0	45	NG2	Target	2	NEG	0	2	NA	-9999	231	285	230	PASS	0	45	NG4	Target	3	NEG	0	1	NA	-9999	29	40	29
Xpert CT_NG	3	328118282	26627	Specimen	812086	683210	4.8	7/12/18 13:22	Done	CT DETECTED;NG NOT DETECTED	CT1	Target	1	POS	29.8	327	PASS	-9999	195	229	195	PASS	0	45	NG2	Target	2	NEG	0	4	NA	-9999	223	274	222	PASS	0	45	NG4	Target	3	NEG	0	0	NA	-9999	30	39	30
Xpert CT_NG	3	328117779	26627	Specimen	812086	683225	4.8	7/12/18 12:52	Done	CT NOT DETECTED;NG NOT DETECTED	CT1	Target	1	NEG	0	2	NA	-9999	210	245	210	PASS	0	45	NG2	Target	2	NEG	0	3	NA	-9999	227	277	227	PASS	0	45	NG4	Target	3	NEG	0	0	NA	-9999	37	48	38
Xpert CT_NG	3	328117777	26627	Specimen	812086	683222	4.8	7/12/18 11:57	Done	CT NOT DETECTED;NG NOT DETECTED	CT1	Target	1	NEG	0	0	NA	-9999	188	221	188	PASS	0	45	NG2	Target	2	NEG	0	0	NA	-9999	259	320	259	PASS	0	45	NG4	Target	3	NEG	0	-2	NA	-9999	32	42	32
Xpert CT_NG	3	328117803	26627	Specimen	812086	682788	4.8	7/12/18 11:22	Done	CT NOT DETECTED;NG NOT DETECTED	CT1	Target	1	NEG	0	3	NA	-9999	206	242	206	PASS	0	45	NG2	Target	2	NEG	0	3	NA	-9999	226	276	226	PASS	0	45	NG4	Target	3	NEG	0	-1	NA	-9999	28	39	28
Xpert CT_NG	3	328117782	26627	Specimen	812086	683210	4.8	7/12/18 11:22	Done	CT NOT DETECTED;NG NOT DETECTED	CT1	Target	1	NEG	0	2	NA	-9999	157	179	156	PASS	0	45	NG2	Target	2	NEG	0	4	NA	-9999	153	173	148	PASS	0	45	NG4	Target	3	NEG	0	-1	NA	-9999	59	52	51
Xpert CT_NG	3	328117772	26627	Specimen	812086	683225	4.8	7/12/18 11:21	Done	CT NOT DETECTED;NG NOT DETECTED	CT1	Target	1	NEG	0	1	NA	-9999	204	238	204	PASS	0	45	NG2	Target	2	NEG	0	1	NA	-9999	242	297	242	PASS	0	45	NG4	Target	3	NEG	0	-1	NA	-9999	41	52	41
Xpert CT_NG	3	328117697	26627	Specimen	812086	683222	4.8	7/12/18 10:25	Done	CT NOT DETECTED;NG NOT DETECTED	CT1	Target	1	NEG	0	-1	NA	-9999	181	213	181	PASS	0	45	NG2	Target	2	NEG	0	2	NA	-9999	258	317	258	PASS	0	45	NG4	Target	3	POS	40.6	116	PASS	-9999	30	39	29
Xpert CT_NG	3	328117696	26627	Specimen	812086	682788	4.8	7/12/18 9:34	Done	CT NOT DETECTED;NG NOT DETECTED	CT1	Target	1	NEG	0	0	NA	-9999	188	222	188	PASS	0	45	NG2	Target	2	NEG	0	0	NA	-9999	215	263	215	PASS	0	45	NG4	Target	3	NEG	0	0	NA	-9999	25	36	25
Xpert CT_NG	3	328117717	26627	Specimen	812086	683210	4.8	7/12/18 9:34	Done	CT NOT DETECTED;NG NOT DETECTED	CT1	Target	1	NEG	0	4	NA	-9999	189	221	188	PASS	0	45	NG2	Target	2	NEG	0	5	NA	-9999	218	268	218	PASS	0	45	NG4	Target	3	NEG	0	0	NA	-9999	25	33	25
Xpert CT_NG	3	328117699	26627	Specimen	812086	683225	4.8	7/12/18 9:34	Done	CT NOT DETECTED;NG NOT DETECTED	CT1	Target	1	NEG	0	2	NA	-9999	202	237	202	PASS	0	45	NG2	Target	2	NEG	0	0	NA	-9999	229	279	228	PASS	0	45	NG4	Target	3	NEG	0	-1	NA	-9999	36	48	36
Xpert CT_NG	3	328117724	26627	Specimen	812086	682788	4.8	7/10/18 13:28	Done	CT NOT DETECTED;NG NOT DETECTED	CT1	Target	1	NEG	0	4	NA	-9999	202	237	201	PASS	0	45	NG2	Target	2	NEG	0	7	NA	-9999	223	274	223	PASS	0	45	NG4	Target	3	NEG	0	0	NA	-9999	29	39	29
Xpert CT_NG	3	341384858	26904	Specimen	812086	683210	4.8	7/10/18 13:28	Done	CT NOT DETECTED;NG NOT DETECTED	CT1	Target	1	NEG	0	0	NA	-9999	192	224	191	PASS	0	45	NG2	Target	2	NEG	0	2	NA	-9999	219	268	218	PASS	0	45	NG4	Target	3	POS	39.2	76	PASS	-9999	22	31	22
Xpert CT_NG	3	328117722	26627	Specimen	812086	683225	4.8	7/10/18 13:27	Done	CT NOT DETECTED;NG NOT DETECTED	CT1	Target	1	NEG	0	1	NA	-9999	206	241	206	PASS	0	45	NG2	Target	2	NEG	0	-1	NA	-9999	230	283	230	PASS	0	45	NG4	Target	3	NEG	0	0	NA	-9999	34	44	33
Xpert CT_NG	3	341384862	26904	Specimen	812086	683222	4.8	7/10/18 12:35	Done	CT NOT DETECTED;NG NOT DETECTED	CT1	Target	1	NEG	0	4	NA	-9999	185	217	185	PASS	0	45	NG2	Target	2	NEG	0	5	NA	-9999	258	316	258	PASS	0	45	NG4	Target	3	NEG	0	-2	NA	-9999	28	38	29
Xpert CT_NG	3	341384872	26904	Specimen	812086	682788	4.8	7/10/18 11:53	Done	CT NOT DETECTED;NG NOT DETECTED	CT1	Target	1	NEG	0	4	NA	-9999	204	239	204	PASS	0	45	NG2	Target	2	NEG	0	4	NA	-9999	225	275	225	PASS	0	45	NG4	Target	3	NEG	0	0	NA	-9999	25	36	26
Xpert CT_NG	3	341384804	26904	Specimen	812086	683210	4.8	7/10/18 11:49	Done	CT NOT DETECTED;NG NOT DETECTED	CT1	Target	1	NEG	0	2	NA	-9999	161	185	160	PASS	0	45	NG2	Target	2	NEG	0	2	NA	-9999	159	185	158	PASS	0	45	NG4	Target	3	NEG	0	0	NA	-9999	45	49	44
Xpert CT_NG	3	341384863	26904	Specimen	812086	683225	4.8	7/10/18 11:43	Done	CT NOT DETECTED;NG NOT DETECTED	CT1	Target	1	NEG	0	0	NA	-9999	211	247	211	PASS	0	45	NG2	Target	2	NEG	0	3	NA	-9999	236	288	235	PASS	0	45	NG4	Target	3	POS	39.2	137	PASS	-9999	31	43	31
Xpert CT_NG	3	341384806	26904	Specimen	812086	683222	4.8	7/10/18 11:03	Done	CT NOT DETECTED;NG NOT DETECTED	CT1	Target	1	NEG	0	5	NA	-9999	186	219	186	PASS	0	45	NG2	Target	2	NEG	0	5	NA	-9999	252	309	252	PASS	0	45	NG4	Target	3	NEG	0	-1	NA	-9999	27	37	26
Xpert CT_NG	3	341384805	26904	Specimen	812086	682788	4.8	7/10/18 10:21	Done	CT DETECTED;NG NOT DETECTED	CT1	Target	1	POS	28	290	PASS	-9999	176	206	175	PASS	0	45	NG2	Target	2	NEG	0	3	NA	-9999	188	224	179	PASS	0	45	NG4	Target	3	NEG	0	1	NA	-9999	33	42	35
Xpert CT_NG	3	341384808	26904	Specimen	812086	683210	4.8	7/10/18 10:19	Done	CT NOT DETECTED;NG DETECTED	CT1	Target	1	NEG	0	-2	NA	-9999	198	230	197	PASS	0	45	NG2	Target	2	POS	22.1	495	PASS	-9999	207	250	207	PASS	0	45	NG4	Target	3	POS	22.2	364	PASS	-9999	35	43	35
Xpert CT_NG	3	341384807	26904	Specimen	812086	683225	4.8	7/10/18 10:14	Done	CT NOT DETECTED;NG NOT DETECTED	CT1	Target	1	NEG	0	2	NA	-9999	208	242	207	PASS	0	45	NG2	Target	2	NEG	0	3	NA	-9999	233	284	232	PASS	0	45	NG4	Target	3	NEG	0	-1	NA	-9999	30	42	30
Xpert CT_NG	3	341384803	26904	Specimen	812086	683222	4.8	7/5/18 13:28	Done	CT NOT DETECTED;NG NOT DETECTED	CT1	Target	1	NEG	0	5	NA	-9999	154	180	156	PASS	0	45	NG2	Target	2	NEG	0	7	NA	-9999	206	246	204	PASS	0	45	NG4	Target	3	NEG	0	0	NA	-9999	49	55	49
Xpert CT_NG	3	341384809	26904	Specimen	812086	682788	4.8	7/5/18 13:25	Done	CT NOT DETECTED;NG NOT DETECTED	CT1	Target	1	NEG	0	2	NA	-9999	194	227	194	PASS	0	45	NG2	Target	2	NEG	0	3	NA	-9999	220	270	220	PASS	0	45	NG4	Target	3	NEG	0	-2	NA	-9999	24	35	24
Xpert CT_NG	3	328118650	26627	Specimen	812086	683210	4.8	7/5/18 12:18	Done	CT NOT DETECTED;NG NOT DETECTED	CT1	Target	1	NEG	0	2	NA	-9999	188	220	187	PASS	0	45	NG2	Target	2	NEG	0	-1	NA	-9999	223	276	223	PASS	0	45	NG4	Target	3	NEG	0	-1	NA	-9999	26	35	26
Xpert CT_NG	3	328118664	26627	Specimen	812086	683225	4.8	7/5/18 12:17	Done	CT NOT DETECTED;NG NOT DETECTED	CT1	Target	1	NEG	0	2	NA	-9999	212	246	211	PASS	0	45	NG2	Target	2	NEG	0	1	NA	-9999	239	294	239	PASS	0	45	NG4	Target	3	NEG	0	0	NA	-9999	38	49	38
Xpert CT_NG	3	328118688	26627	Specimen	812086	683222	4.8	7/3/18 12:47	Done	CT NOT DETECTED;NG NOT DETECTED	CT1	Target	1	NEG	0	3	NA	-9999	188	220	187	PASS	0	45	NG2	Target	2	NEG	0	4	NA	-9999	265	327	264	PASS	0	45	NG4	Target	3	NEG	0	0	NA	-9999	31	40	30
Xpert CT_NG	3	341384830	26904	Specimen	812086	683210	4.8	7/3/18 12:46	Done	CT NOT DETECTED;NG NOT DETECTED	CT1	Target	1	NEG	0	1	NA	-9999	199	230	198	PASS	0	45	NG2	Target	2	NEG	0	1	NA	-9999	221	271	221	PASS	0	45	NG4	Target	3	NEG	0	0	NA	-9999	25	34	25
Xpert CT_NG	3	328118684	26627	Specimen	812086	682788	4.8	7/3/18 12:46	Done	CT NOT DETECTED;NG NOT DETECTED	CT1	Target	1	NEG	0	2	NA	-9999	208	244	207	PASS	0	45	NG2	Target	2	NEG	0	2	NA	-9999	234	287	234	PASS	0	45	NG4	Target	3	NEG	0	0	NA	-9999	30	41	30
Xpert CT_NG	3	341384829	26904	Specimen	812086	683222	4.8	7/3/18 11:04	Done	CT NOT DETECTED;NG NOT DETECTED	CT1	Target	1	NEG	0	3	NA	-9999	157	182	156	PASS	0	45	NG2	Target	2	NEG	0	3	NA	-9999	205	243	204	PASS	0	45	NG4	Target	3	NEG	0	0	NA	-9999	49	54	49
Xpert CT_NG	3	341384833	26904	Specimen	812086	683225	4.8	7/3/18 11:03	Done	CT NOT DETECTED;NG NOT DETECTED	CT1	Target	1	NEG	0	0	NA	-9999	215	251	215	PASS	0	45	NG2	Target	2	NEG	0	1	NA	-9999	243	297	243	PASS	0	45	NG4	Target	3	NEG	0	-1	NA	-9999	39	50	38
Xpert CT_NG	3	341384816	26904	Specimen	812086	683222	4.8	7/3/18 9:27	Done	CT NOT DETECTED;NG DETECTED	CT1	Target	1	NEG	0	-12	NA	-9999	151	171	147	PASS	0	45	NG2	Target	2	POS	32.3	476	PASS	-9999	216	232	195	PASS	0	45	NG4	Target	3	POS	32.4	317	PASS	-9999	39	46	40
Xpert CT_NG	3	341384834	26904	Specimen	812086	683210	4.8	7/3/18 9:26	Done	CT NOT DETECTED;NG NOT DETECTED	CT1	Target	1	NEG	0	4	NA	-9999	183	213	182	PASS	0	45	NG2	Target	2	NEG	0	4	NA	-9999	214	261	214	PASS	0	45	NG4	Target	3	NEG	0	-1	NA	-9999	23	31	22
Xpert CT_NG	3	341384820	26904	Specimen	812086	683225	4.8	7/3/18 9:26	Done	CT NOT DETECTED;NG DETECTED	CT1	Target	1	NEG	0	-8	NA	-9999	208	242	207	PASS	0	45	NG2	Target	2	POS	33.3	460	PASS	-9999	234	285	234	PASS	0	45	NG4	Target	3	POS	32.9	400	PASS	-9999	38	50	38
Xpert CT_NG	3	328118649	26627	Specimen	812086	682788	4.8	6/28/18 14:25	Done	CT NOT DETECTED;NG NOT DETECTED	CT1	Target	1	NEG	0	3	NA	-9999	200	235	200	PASS	0	45	NG2	Target	2	NEG	0	2	NA	-9999	224	273	224	PASS	0	45	NG4	Target	3	NEG	0	0	NA	-9999	27	37	27
Xpert CT_NG	3	328118621	26627	Specimen	812086	683222	4.8	6/28/18 14:25	Done	CT NOT DETECTED;NG NOT DETECTED	CT1	Target	1	NEG	0	7	NA	-9999	182	214	182	PASS	0	45	NG2	Target	2	NEG	0	11	NA	-9999	254	311	253	PASS	0	45	NG4	Target	3	NEG	0	0	NA	-9999	32	42	32
Xpert CT_NG	3	328118627	26627	Specimen	812086	683225	4.8	6/28/18 14:24	Done	CT NOT DETECTED;NG NOT DETECTED	CT1	Target	1	NEG	0	2	NA	-9999	211	248	211	PASS	0	45	NG2	Target	2	NEG	0	1	NA	-9999	241	297	240	PASS	0	45	NG4	Target	3	NEG	0	0	NA	-9999	38	49	37
Xpert CT_NG	3	328118646	26627	Specimen	812086	683210	4.8	6/28/18 12:03	Done	CT NOT DETECTED;NG NOT DETECTED	CT1	Target	1	NEG	0	3	NA	-9999	190	222	189	PASS	0	45	NG2	Target	2	NEG	0	1	NA	-9999	217	267	217	PASS	0	45	NG4	Target	3	NEG	0	0	NA	-9999	24	32	24
Xpert CT_NG	3	328118682	26627	Specimen	812086	682788	4.8	6/28/18 11:22	Done	CT NOT DETECTED;NG NOT DETECTED	CT1	Target	1	NEG	0	4	NA	-9999	201	232	201	PASS	0	45	NG2	Target	2	NEG	0	4	NA	-9999	204	244	203	PASS	0	45	NG4	Target	3	NEG	0	-1	NA	-9999	41	47	41
Xpert CT_NG	3	328118690	26627	Specimen	812086	683222	4.8	6/28/18 11:21	Done	CT NOT DETECTED;NG NOT DETECTED	CT1	Target	1	NEG	0	2	NA	-9999	180	210	180	PASS	0	45	NG2	Target	2	NEG	0	1	NA	-9999	259	318	259	PASS	0	45	NG4	Target	3	NEG	0	-1	NA	-9999	31	40	31
Xpert CT_NG	3	328118693	26627	Specimen	812086	683225	4.8	6/28/18 11:14	Done	CT NOT DETECTED;NG NOT DETECTED	CT1	Target	1	NEG	0	2	NA	-9999	213	248	212	PASS	0	45	NG2	Target	2	NEG	0	7	NA	-9999	244	299	243	PASS	0	45	NG4	Target	3	NEG	0	0	NA	-9999	43	54	42
Xpert CT_NG	3	328118685	26627	Specimen	812086	683222	4.8	6/26/18 11:00	Done	CT NOT DETECTED;NG NOT DETECTED	CT1	Target	1	NEG	0	1	NA	-9999	195	229	195	PASS	0	45	NG2	Target	2	NEG	0	1	NA	-9999	267	327	267	PASS	0	45	NG4	Target	3	NEG	0	-1	NA	-9999	32	41	31
Xpert CT_NG	3	328118689	26627	Specimen	812086	683210	4.8	6/26/18 10:59	Done	CT NOT DETECTED;NG NOT DETECTED	CT1	Target	1	NEG	0	3	NA	-9999	211	245	210	PASS	0	45	NG2	Target	2	NEG	0	3	NA	-9999	235	292	235	PASS	0	45	NG4	Target	3	NEG	0	-1	NA	-9999	30	39	29
Xpert CT_NG	3	328118668	26627	Specimen	812086	682788	4.8	6/26/18 10:59	Done	CT NOT DETECTED;NG NOT DETECTED	CT1	Target	1	NEG	0	7	NA	-9999	197	231	197	PASS	0	45	NG2	Target	2	NEG	0	7	NA	-9999	224	274	223	PASS	0	45	NG4	Target	3	NEG	0	0	NA	-9999	27	37	27
Xpert CT_NG	3	328118638	26627	Specimen	812086	683210	4.8	6/21/18 16:29	Done	CT NOT DETECTED;NG NOT DETECTED	CT1	Target	1	NEG	0	1	NA	-9999	194	226	193	PASS	0	45	NG2	Target	2	NEG	0	-1	NA	-9999	226	280	225	PASS	0	45	NG4	Target	3	NEG	0	-1	NA	-9999	22	31	22
Xpert CT_NG	3	328118637	26627	Specimen	812086	682788	4.8	6/21/18 16:29	Done	CT NOT DETECTED;NG NOT DETECTED	CT1	Target	1	NEG	0	1	NA	-9999	198	233	198	PASS	0	45	NG2	Target	2	NEG	0	1	NA	-9999	224	273	224	PASS	0	45	NG4	Target	3	POS	34.9	80	PASS	-9999	27	37	27
Xpert CT_NG	3	328118636	26627	Specimen	812086	683225	4.8	6/21/18 16:29	Done	CT NOT DETECTED;NG NOT DETECTED	CT1	Target	1	NEG	0	5	NA	-9999	205	241	205	PASS	0	45	NG2	Target	2	NEG	0	6	NA	-9999	231	284	231	PASS	0	45	NG4	Target	3	NEG	0	0	NA	-9999	42	52	41
Xpert CT_NG	3	341385452	26904	Specimen	812086	683210	4.8	6/21/18 14:36	Done	CT NOT DETECTED;NG NOT DETECTED	CT1	Target	1	NEG	0	5	NA	-9999	201	233	199	PASS	0	45	NG2	Target	2	NEG	0	10	NA	-9999	223	273	222	PASS	0	45	NG4	Target	3	NEG	0	1	NA	-9999	25	33	25
Xpert CT_NG	3	341385455	26904	Specimen	812086	682788	4.8	6/21/18 14:35	Done	CT NOT DETECTED;NG NOT DETECTED	CT1	Target	1	NEG	0	0	NA	-9999	202	237	201	PASS	0	45	NG2	Target	2	NEG	0	1	NA	-9999	213	259	213	PASS	0	45	NG4	Target	3	NEG	0	-1	NA	-9999	26	36	26
Xpert CT_NG	3	341385458	26904	Specimen	812086	683225	4.8	6/21/18 14:16	Done	CT NOT DETECTED;NG NOT DETECTED	CT1	Target	1	NEG	0	2	NA	-9999	217	252	215	PASS	0	45	NG2	Target	2	NEG	0	2	NA	-9999	240	294	240	PASS	0	45	NG4	Target	3	NEG	0	-1	NA	-9999	36	48	36
Xpert CT_NG	3	341385451	26904	Specimen	812086	683222	4.8	6/21/18 13:03	Done	CT NOT DETECTED;NG NOT DETECTED	CT1	Target	1	NEG	0	1	NA	-9999	167	195	168	PASS	0	45	NG2	Target	2	NEG	0	2	NA	-9999	228	276	227	PASS	0	45	NG4	Target	3	NEG	0	-2	NA	-9999	44	53	45
Xpert CT_NG	3	341384840	26904	Specimen	812086	683210	4.8	6/21/18 13:03	Done	CT NOT DETECTED;NG NOT DETECTED	CT1	Target	1	NEG	0	1	NA	-9999	192	224	191	PASS	0	45	NG2	Target	2	NEG	0	2	NA	-9999	219	270	219	PASS	0	45	NG4	Target	3	NEG	0	-1	NA	-9999	24	32	23
Xpert CT_NG	3	341384827	26904	Specimen	812086	682788	4.8	6/21/18 13:02	Done	CT NOT DETECTED;NG NOT DETECTED	CT1	Target	1	NEG	0	3	NA	-9999	202	237	201	PASS	0	45	NG2	Target	2	NEG	0	8	NA	-9999	214	260	214	PASS	0	45	NG4	Target	3	NEG	0	-1	NA	-9999	24	35	25
Xpert CT_NG	3	341384839	26904	Specimen	812086	683225	4.8	6/21/18 12:25	Done	CT NOT DETECTED;NG NOT DETECTED	CT1	Target	1	NEG	0	-2	NA	-9999	204	237	202	PASS	0	45	NG2	Target	2	NEG	0	-2	NA	-9999	231	284	231	PASS	0	45	NG4	Target	3	NEG	0	-2	NA	-9999	30	41	30
Xpert CT_NG	3	341384825	26904	Specimen	812086	683222	4.8	6/21/18 10:49	Done	CT NOT DETECTED;NG NOT DETECTED	CT1	Target	1	NEG	0	2	NA	-9999	192	224	191	PASS	0	45	NG2	Target	2	NEG	0	3	NA	-9999	259	315	259	PASS	0	45	NG4	Target	3	NEG	0	-2	NA	-9999	28	37	27
Xpert CT_NG	3	341384826	26904	Specimen	812086	682788	4.8	6/21/18 10:48	Done	INVALID	CT1	Target	1	INVALID	0	0	NA	-9999	200	234	199	PASS	0	45	NG2	Target	2	INVALID	0	0	NA	-9999	218	266	217	PASS	0	45	NG4	Target	3	INVALID	0	-1	NA	-9999	25	36	25
Xpert CT_NG	3	341384828	26904	Specimen	812086	683225	4.8	6/21/18 10:48	Done	CT NOT DETECTED;NG NOT DETECTED	CT1	Target	1	NEG	0	2	NA	-9999	212	247	211	PASS	0	45	NG2	Target	2	NEG	0	3	NA	-9999	234	286	234	PASS	0	45	NG4	Target	3	NEG	0	-1	NA	-9999	33	44	32
Xpert CT_NG	3	341384170	26904	Specimen	812086	683210	4.8	6/19/18 15:11	Done	CT NOT DETECTED;NG NOT DETECTED	CT1	Target	1	NEG	0	2	NA	-9999	200	233	199	PASS	0	45	NG2	Target	2	NEG	0	4	NA	-9999	217	266	217	PASS	0	45	NG4	Target	3	NEG	0	-1	NA	-9999	24	33	24
Xpert CT_NG	3	341384171	26904	Specimen	812086	683222	4.8	6/19/18 15:09	Done	CT NOT DETECTED;NG NOT DETECTED	CT1	Target	1	NEG	0	1	NA	-9999	192	225	192	PASS	0	45	NG2	Target	2	NEG	0	2	NA	-9999	255	312	255	PASS	0	45	NG4	Target	3	NEG	0	-2	NA	-9999	28	39	28
Xpert CT_NG	3	341384172	26904	Specimen	812086	682788	4.8	6/19/18 15:08	Done	CT NOT DETECTED;NG NOT DETECTED	CT1	Target	1	NEG	0	2	NA	-9999	197	231	196	PASS	0	45	NG2	Target	2	NEG	0	3	NA	-9999	214	261	214	PASS	0	45	NG4	Target	3	NEG	0	-1	NA	-9999	26	36	26
Xpert CT_NG	3	341384155	26904	Specimen	812086	683225	4.8	6/19/18 15:08	Done	CT NOT DETECTED;NG NOT DETECTED	CT1	Target	1	NEG	0	1	NA	-9999	220	258	220	PASS	0	45	NG2	Target	2	NEG	0	3	NA	-9999	247	304	247	PASS	0	45	NG4	Target	3	NEG	0	-1	NA	-9999	36	48	36
Xpert CT_NG	3	341384164	26904	Specimen	812086	683210	4.8	6/19/18 13:41	Done	CT NOT DETECTED;NG NOT DETECTED	CT1	Target	1	NEG	0	4	NA	-9999	198	231	198	PASS	0	45	NG2	Target	2	NEG	0	6	NA	-9999	221	271	221	PASS	0	45	NG4	Target	3	NEG	0	0	NA	-9999	24	32	23
Xpert CT_NG	3	341384160	26904	Specimen	812086	683222	4.8	6/19/18 13:37	Done	CT NOT DETECTED;NG NOT DETECTED	CT1	Target	1	NEG	0	1	NA	-9999	196	228	195	PASS	0	45	NG2	Target	2	NEG	0	1	NA	-9999	260	317	260	PASS	0	45	NG4	Target	3	NEG	0	-2	NA	-9999	31	40	31
Xpert CT_NG	3	341384165	26904	Specimen	812086	683225	4.8	6/19/18 13:36	Done	INVALID	CT1	Target	1	NEG	0	3	NA	-9999	207	242	207	PASS	0	45	NG2	Target	2	NEG	0	6	NA	-9999	238	289	238	PASS	0	45	NG4	Target	3	INVALID	43	20	FAIL	-9999	35	46	35
Xpert CT_NG	3	328118570	26627	Specimen	812086	682788	4.8	6/19/18 13:36	Done	CT NOT DETECTED;NG NOT DETECTED	CT1	Target	1	NEG	0	-1	NA	-9999	204	239	203	PASS	0	45	NG2	Target	2	NEG	0	3	NA	-9999	229	281	229	PASS	0	45	NG4	Target	3	POS	38.3	140	PASS	-9999	28	38	28
Xpert CT_NG	3	328118586	26627	Specimen	812086	683210	4.8	6/19/18 12:10	Done	CT NOT DETECTED;NG NOT DETECTED	CT1	Target	1	NEG	0	1	NA	-9999	203	237	202	PASS	0	45	NG2	Target	2	NEG	0	-1	NA	-9999	241	298	241	PASS	0	45	NG4	Target	3	NEG	0	-1	NA	-9999	31	39	31
Xpert CT_NG	3	328118574	26627	Specimen	812086	683222	4.8	6/19/18 12:05	Done	CT NOT DETECTED;NG NOT DETECTED	CT1	Target	1	NEG	0	2	NA	-9999	197	232	197	PASS	0	45	NG2	Target	2	NEG	0	1	NA	-9999	268	328	267	PASS	0	45	NG4	Target	3	NEG	0	-1	NA	-9999	31	40	31
Xpert CT_NG	3	328118567	26627	Specimen	812086	682788	4.8	6/19/18 12:04	Done	CT NOT DETECTED;NG NOT DETECTED	CT1	Target	1	NEG	0	1	NA	-9999	189	221	188	PASS	0	45	NG2	Target	2	NEG	0	-1	NA	-9999	216	266	216	PASS	0	45	NG4	Target	3	NEG	0	-1	NA	-9999	26	36	25
Xpert CT_NG	3	328118572	26627	Specimen	812086	683225	4.8	6/19/18 12:04	Done	CT NOT DETECTED;NG NOT DETECTED	CT1	Target	1	NEG	0	3	NA	-9999	213	248	213	PASS	0	45	NG2	Target	2	NEG	0	5	NA	-9999	239	293	239	PASS	0	45	NG4	Target	3	NEG	0	1	NA	-9999	39	49	39
Xpert CT_NG	3	328118494	26627	Specimen	812086	683210	4.8	6/19/18 10:41	Done	CT NOT DETECTED;NG NOT DETECTED	CT1	Target	1	NEG	0	2	NA	-9999	195	228	195	PASS	0	45	NG2	Target	2	NEG	0	-1	NA	-9999	217	265	216	PASS	0	45	NG4	Target	3	NEG	0	-1	NA	-9999	28	36	28
Xpert CT_NG	3	328118513	26627	Specimen	812086	683222	4.8	6/19/18 10:23	Done	CT NOT DETECTED;NG NOT DETECTED	CT1	Target	1	NEG	0	3	NA	-9999	174	204	174	PASS	0	45	NG2	Target	2	NEG	0	3	NA	-9999	245	300	244	PASS	0	45	NG4	Target	3	NEG	0	-1	NA	-9999	31	39	30
Xpert CT_NG	3	328118512	26627	Specimen	812086	683225	4.8	6/19/18 10:22	Done	CT NOT DETECTED;NG NOT DETECTED	CT1	Target	1	NEG	0	3	NA	-9999	209	245	209	PASS	0	45	NG2	Target	2	NEG	0	4	NA	-9999	233	286	233	PASS	0	45	NG4	Target	3	NEG	0	15	NA	-9999	43	54	43
Xpert CT_NG	3	328118491	26627	Specimen	812086	683225	4.8	6/14/18 15:02	Done	CT NOT DETECTED;NG NOT DETECTED	CT1	Target	1	NEG	0	1	NA	-9999	214	250	214	PASS	0	45	NG2	Target	2	NEG	0	1	NA	-9999	251	308	251	PASS	0	45	NG4	Target	3	NEG	0	0	NA	-9999	41	52	41
Xpert CT_NG	3	328118299	26627	Specimen	812086	683210	4.8	6/14/18 14:40	Done	CT NOT DETECTED;NG NOT DETECTED	CT1	Target	1	NEG	0	6	NA	-9999	210	245	209	PASS	0	45	NG2	Target	2	NEG	0	7	NA	-9999	243	300	243	PASS	0	45	NG4	Target	3	NEG	0	2	NA	-9999	27	36	27
Xpert CT_NG	3	328118303	26627	Specimen	812086	682788	4.8	6/14/18 13:29	Done	CT NOT DETECTED;NG NOT DETECTED	CT1	Target	1	NEG	0	2	NA	-9999	200	234	199	PASS	0	45	NG2	Target	2	NEG	0	3	NA	-9999	220	269	220	PASS	0	45	NG4	Target	3	NEG	0	16	NA	-9999	30	40	30
Xpert CT_NG	3	328118281	26627	Specimen	812086	683222	4.8	6/14/18 13:28	Done	CT NOT DETECTED;NG NOT DETECTED	CT1	Target	1	NEG	0	3	NA	-9999	188	221	188	PASS	0	45	NG2	Target	2	NEG	0	3	NA	-9999	270	330	270	PASS	0	45	NG4	Target	3	NEG	0	-1	NA	-9999	32	42	32
Xpert CT_NG	3	328118279	26627	Specimen	812086	683225	4.8	6/14/18 13:27	Done	CT NOT DETECTED;NG NOT DETECTED	CT1	Target	1	NEG	0	2	NA	-9999	176	202	174	PASS	0	45	NG2	Target	2	NEG	0	2	NA	-9999	180	209	172	PASS	0	45	NG4	Target	3	NEG	0	0	NA	-9999	54	54	46
Xpert CT_NG	3	328118278	26627	Specimen	812086	683210	4.8	6/14/18 13:08	Done	CT NOT DETECTED;NG NOT DETECTED	CT1	Target	1	NEG	0	2	NA	-9999	192	224	191	PASS	0	45	NG2	Target	2	NEG	0	-2	NA	-9999	219	269	218	PASS	0	45	NG4	Target	3	NEG	0	0	NA	-9999	26	34	25
Xpert CT_NG	3	328118699	26627	Specimen	812086	682788	4.8	6/14/18 11:55	Done	CT NOT DETECTED;NG NOT DETECTED	CT1	Target	1	NEG	0	3	NA	-9999	200	235	200	PASS	0	45	NG2	Target	2	NEG	0	1	NA	-9999	231	283	231	PASS	0	45	NG4	Target	3	NEG	0	-1	NA	-9999	28	39	28
Xpert CT_NG	3	328118715	26627	Specimen	812086	683222	4.8	6/14/18 11:54	Done	CT NOT DETECTED;NG NOT DETECTED	CT1	Target	1	NEG	0	5	NA	-9999	183	214	183	PASS	0	45	NG2	Target	2	NEG	0	6	NA	-9999	252	309	252	PASS	0	45	NG4	Target	3	NEG	0	-1	NA	-9999	28	37	28
Xpert CT_NG	3	328118698	26627	Specimen	812086	683225	4.8	6/14/18 11:54	Done	CT NOT DETECTED;NG NOT DETECTED	CT1	Target	1	NEG	0	1	NA	-9999	203	238	203	PASS	0	45	NG2	Target	2	NEG	0	2	NA	-9999	231	283	231	PASS	0	45	NG4	Target	3	POS	38.7	146	PASS	-9999	37	49	37
Xpert CT_NG	3	341385247	26904	Specimen	812086	683210	4.8	6/14/18 9:38	Done	CT NOT DETECTED;NG NOT DETECTED	CT1	Target	1	NEG	0	1	NA	-9999	194	227	194	PASS	0	45	NG2	Target	2	NEG	0	1	NA	-9999	223	273	223	PASS	0	45	NG4	Target	3	NEG	0	-1	NA	-9999	23	31	23
Xpert CT_NG	3	341385257	26904	Specimen	812086	683222	4.8	6/14/18 9:38	Done	CT NOT DETECTED;NG NOT DETECTED	CT1	Target	1	NEG	0	1	NA	-9999	203	237	203	PASS	0	45	NG2	Target	2	NEG	0	2	NA	-9999	267	327	267	PASS	0	45	NG4	Target	3	NEG	0	-2	NA	-9999	30	41	30
Xpert CT_NG	3	341385269	26904	Specimen	812086	683225	4.8	6/14/18 9:37	Done	CT NOT DETECTED;NG NOT DETECTED	CT1	Target	1	NEG	0	2	NA	-9999	228	267	228	PASS	0	45	NG2	Target	2	NEG	0	7	NA	-9999	244	298	244	PASS	0	45	NG4	Target	3	NEG	0	-2	NA	-9999	36	48	36
Xpert CT_NG	3	341385267	26904	Specimen	812086	683210	4.8	6/12/18 12:42	Done	CT NOT DETECTED;NG NOT DETECTED	CT1	Target	1	NEG	0	-1	NA	-9999	173	199	171	PASS	0	45	NG2	Target	2	NEG	0	0	NA	-9999	190	226	188	PASS	0	45	NG4	Target	3	NEG	0	-1	NA	-9999	36	41	36
Xpert CT_NG	3	341385271	26904	Specimen	812086	683222	4.8	6/12/18 9:30	Done	CT NOT DETECTED;NG NOT DETECTED	CT1	Target	1	NEG	0	1	NA	-9999	200	233	199	PASS	0	45	NG2	Target	2	NEG	0	4	NA	-9999	256	316	256	PASS	0	45	NG4	Target	3	NEG	0	-2	NA	-9999	30	39	30
Xpert CT_NG	3	341385308	26904	Specimen	812086	683210	4.8	6/12/18 9:29	Done	CT NOT DETECTED;NG NOT DETECTED	CT1	Target	1	NEG	0	3	NA	-9999	154	179	154	PASS	0	45	NG2	Target	2	NEG	0	2	NA	-9999	142	166	139	PASS	0	45	NG4	Target	3	NEG	0	0	NA	-9999	52	50	46
Xpert CT_NG	3	341385282	26904	Specimen	812086	682788	4.8	6/12/18 9:29	Done	CT NOT DETECTED;NG NOT DETECTED	CT1	Target	1	NEG	0	1	NA	-9999	206	242	205	PASS	0	45	NG2	Target	2	NEG	0	2	NA	-9999	228	277	228	PASS	0	45	NG4	Target	3	NEG	0	-2	NA	-9999	27	38	27
Xpert CT_NG	3	341385238	26904	Specimen	812086	682788	4.8	6/7/18 15:04	Done	CT NOT DETECTED;NG NOT DETECTED	CT1	Target	1	NEG	0	1	NA	-9999	170	195	169	PASS	0	45	NG2	Target	2	NEG	0	5	NA	-9999	167	197	165	PASS	0	45	NG4	Target	3	NEG	0	-2	NA	-9999	38	44	38
Xpert CT_NG	3	341385240	26904	Specimen	812086	683222	4.8	6/7/18 15:04	Done	CT NOT DETECTED;NG NOT DETECTED	CT1	Target	1	NEG	0	0	NA	-9999	140	161	139	PASS	0	45	NG2	Target	2	NEG	0	3	NA	-9999	195	225	191	PASS	0	45	NG4	Target	3	NEG	0	-1	NA	-9999	48	50	46
Xpert CT_NG	3	341385307	26904	Specimen	812086	683210	4.8	6/7/18 15:03	Done	CT NOT DETECTED;NG NOT DETECTED	CT1	Target	1	NEG	0	1	NA	-9999	195	228	195	PASS	0	45	NG2	Target	2	NEG	0	1	NA	-9999	222	272	221	PASS	0	45	NG4	Target	3	NEG	0	-1	NA	-9999	22	31	22
Xpert CT_NG	3	341385305	26904	Specimen	812086	682788	4.8	6/5/18 11:00	Done	CT NOT DETECTED;NG NOT DETECTED	CT1	Target	1	NEG	0	1	NA	-9999	207	242	206	PASS	0	45	NG2	Target	2	NEG	0	3	NA	-9999	221	269	221	PASS	0	45	NG4	Target	3	NEG	0	-1	NA	-9999	28	38	27
Xpert CT_NG	3	341385236	26904	Specimen	812086	683222	4.8	6/5/18 11:00	Done	CT NOT DETECTED;NG NOT DETECTED	CT1	Target	1	NEG	0	2	NA	-9999	170	200	170	PASS	0	45	NG2	Target	2	NEG	0	3	NA	-9999	276	335	276	PASS	0	45	NG4	Target	3	NEG	0	-2	NA	-9999	25	35	25
Xpert CT_NG	3	341385246	26904	Specimen	812086	683210	4.8	6/5/18 11:00	Done	CT NOT DETECTED;NG NOT DETECTED	CT1	Target	1	NEG	0	2	NA	-9999	202	235	201	PASS	0	45	NG2	Target	2	NEG	0	4	NA	-9999	228	279	228	PASS	0	45	NG4	Target	3	NEG	0	-1	NA	-9999	25	33	25
Xpert CT_NG	3	341385283	26904	Specimen	812086	682788	4.8	6/5/18 9:24	Done	CT NOT DETECTED;NG NOT DETECTED	CT1	Target	1	NEG	0	3	NA	-9999	201	235	200	PASS	0	45	NG2	Target	2	NEG	0	7	NA	-9999	216	263	215	PASS	0	45	NG4	Target	3	NEG	0	-2	NA	-9999	27	38	27
Xpert CT_NG	3	341385289	26904	Specimen	812086	683222	4.8	6/5/18 9:23	Done	CT NOT DETECTED;NG NOT DETECTED	CT1	Target	1	NEG	0	0	NA	-9999	204	238	204	PASS	0	45	NG2	Target	2	NEG	0	2	NA	-9999	261	320	261	PASS	0	45	NG4	Target	3	NEG	0	-3	NA	-9999	31	41	31
Xpert CT_NG	3	341385290	26904	Specimen	812086	683210	4.8	6/5/18 9:23	Done	CT NOT DETECTED;NG DETECTED	CT1	Target	1	NEG	0	-9	NA	-9999	188	219	187	PASS	0	45	NG2	Target	2	POS	30.6	403	PASS	-9999	223	272	222	PASS	0	45	NG4	Target	3	POS	30.6	227	PASS	-9999	22	30	22
Xpert CT_NG	3	341385274	26904	Specimen	812086	683222	4.8	5/31/18 11:57	Done	CT NOT DETECTED;NG NOT DETECTED	CT1	Target	1	NEG	0	2	NA	-9999	192	225	192	PASS	0	45	NG2	Target	2	NEG	0	6	NA	-9999	260	318	260	PASS	0	45	NG4	Target	3	NEG	0	-2	NA	-9999	28	38	27
Xpert CT_NG	3	341385293	26904	Specimen	812086	683210	4.8	5/31/18 11:57	Done	CT NOT DETECTED;NG NOT DETECTED	CT1	Target	1	NEG	0	0	NA	-9999	190	222	189	PASS	0	45	NG2	Target	2	NEG	0	0	NA	-9999	216	265	216	PASS	0	45	NG4	Target	3	NEG	0	-2	NA	-9999	24	32	23
Xpert CT_NG	3	341385296	26904	Specimen	812086	682788	4.8	5/31/18 11:53	Done	CT NOT DETECTED;NG NOT DETECTED	CT1	Target	1	NEG	0	1	NA	-9999	216	253	216	PASS	0	45	NG2	Target	2	NEG	0	4	NA	-9999	227	278	228	PASS	0	45	NG4	Target	3	NEG	0	-3	NA	-9999	26	38	26
Xpert CT_NG	3	341385287	26904	Specimen	812086	683222	4.8	5/29/18 13:54	Done	CT DETECTED;NG NOT DETECTED	CT1	Target	1	POS	23.3	276	PASS	-9999	145	166	146	PASS	0	45	NG2	Target	2	NEG	0	4	NA	-9999	191	224	192	PASS	0	45	NG4	Target	3	NEG	0	-1	NA	-9999	46	50	46
Xpert CT_NG	3	341385288	26904	Specimen	812086	683210	4.8	5/29/18 13:54	Done	CT NOT DETECTED;NG NOT DETECTED	CT1	Target	1	NEG	0	2	NA	-9999	199	231	198	PASS	0	45	NG2	Target	2	NEG	0	4	NA	-9999	216	265	216	PASS	0	45	NG4	Target	3	NEG	0	-1	NA	-9999	25	33	24
Xpert CT_NG	3	341385285	26904	Specimen	812086	682788	4.8	5/29/18 13:53	Done	CT NOT DETECTED;NG NOT DETECTED	CT1	Target	1	NEG	0	2	NA	-9999	190	223	189	PASS	0	45	NG2	Target	2	NEG	0	3	NA	-9999	217	265	217	PASS	0	45	NG4	Target	3	NEG	0	-2	NA	-9999	26	36	25
Xpert CT_NG	3	341385286	26904	Specimen	812086	683222	4.8	5/29/18 11:29	Done	CT NOT DETECTED;NG NOT DETECTED	CT1	Target	1	NEG	0	0	NA	-9999	199	233	198	PASS	0	45	NG2	Target	2	NEG	0	2	NA	-9999	262	321	262	PASS	0	45	NG4	Target	3	POS	35.7	102	PASS	-9999	29	39	28
Xpert CT_NG	3	341385495	26904	Specimen	812086	683210	4.8	5/29/18 10:33	Done	CT NOT DETECTED;NG NOT DETECTED	CT1	Target	1	NEG	0	1	NA	-9999	203	237	203	PASS	0	45	NG2	Target	2	NEG	0	4	NA	-9999	228	280	228	PASS	0	45	NG4	Target	3	NEG	0	-2	NA	-9999	23	31	23
Xpert CT_NG	3	341385530	26904	Specimen	812086	683225	4.8	5/29/18 10:33	Done	CT NOT DETECTED;NG NOT DETECTED	CT1	Target	1	NEG	0	4	NA	-9999	211	246	210	PASS	0	45	NG2	Target	2	NEG	0	11	NA	-9999	237	290	237	PASS	0	45	NG4	Target	3	NEG	0	12	NA	-9999	33	44	32
Xpert CT_NG	3	341385527	26904	Specimen	812086	683222	4.8	5/29/18 10:32	Aborted	ERROR	CT1	Target	1	NO RESULT	0	0	NA	-9999	21	17	19	FAIL	0	0	NG2	Target	2	NO RESULT	0	0	NA	-9999	46	34	40	FAIL	0	0	NG4	Target	3	NO RESULT	0	0	NA	-9999	23	15	19
Xpert CT_NG	3	341385508	26904	Specimen	812086	683210	4.8	5/24/18 14:44	Done	CT NOT DETECTED;NG NOT DETECTED	CT1	Target	1	NEG	0	1	NA	-9999	207	241	206	PASS	0	45	NG2	Target	2	NEG	0	4	NA	-9999	222	272	222	PASS	0	45	NG4	Target	3	NEG	0	-1	NA	-9999	25	34	25
Xpert CT_NG	3	341385531	26904	Specimen	812086	683225	4.8	5/24/18 14:44	Done	CT NOT DETECTED;NG NOT DETECTED	CT1	Target	1	NEG	0	-1	NA	-9999	210	244	209	PASS	0	45	NG2	Target	2	NEG	0	2	NA	-9999	244	298	243	PASS	0	45	NG4	Target	3	NEG	0	-2	NA	-9999	36	48	36
Xpert CT_NG	3	341385512	26904	Specimen	812086	683222	4.8	5/24/18 14:43	Done	CT NOT DETECTED;NG NOT DETECTED	CT1	Target	1	NEG	0	4	NA	-9999	149	175	150	PASS	0	45	NG2	Target	2	NEG	0	7	NA	-9999	208	246	201	PASS	0	45	NG4	Target	3	NEG	0	-1	NA	-9999	48	53	45
Xpert CT_NG	3	341384198	26904	Specimen	812086	682788	4.8	5/24/18 13:06	Done	CT NOT DETECTED;NG NOT DETECTED	CT1	Target	1	NEG	0	-1	NA	-9999	208	243	208	PASS	0	45	NG2	Target	2	NEG	0	1	NA	-9999	219	267	219	PASS	0	45	NG4	Target	3	NEG	0	-3	NA	-9999	26	37	26
Xpert CT_NG	3	341384199	26904	Specimen	812086	683210	4.8	5/24/18 12:55	Done	CT NOT DETECTED;NG NOT DETECTED	CT1	Target	1	NEG	0	5	NA	-9999	196	229	195	PASS	0	45	NG2	Target	2	NEG	0	12	NA	-9999	215	263	215	PASS	0	45	NG4	Target	3	NEG	0	1	NA	-9999	23	31	23
Xpert CT_NG	3	341384200	26904	Specimen	812086	683225	4.8	5/24/18 12:55	Done	CT NOT DETECTED;NG NOT DETECTED	CT1	Target	1	NEG	0	-1	NA	-9999	189	219	187	PASS	0	45	NG2	Target	2	NEG	0	2	NA	-9999	196	236	193	PASS	0	45	NG4	Target	3	NEG	0	-1	NA	-9999	46	53	45
Xpert CT_NG	3	341385487	26904	Specimen	812086	682788	4.8	5/24/18 10:02	Done	CT NOT DETECTED;NG NOT DETECTED	CT1	Target	1	NEG	0	1	NA	-9999	204	239	203	PASS	0	45	NG2	Target	2	NEG	0	5	NA	-9999	223	274	223	PASS	0	45	NG4	Target	3	NEG	0	-2	NA	-9999	27	37	27
Xpert CT_NG	3	341385496	26904	Specimen	812086	683210	4.8	5/24/18 10:02	Done	CT NOT DETECTED;NG NOT DETECTED	CT1	Target	1	NEG	0	3	NA	-9999	199	232	198	PASS	0	45	NG2	Target	2	NEG	0	4	NA	-9999	225	274	225	PASS	0	45	NG4	Target	3	NEG	0	-1	NA	-9999	25	34	25
Xpert CT_NG	3	341384191	26904	Specimen	812086	683222	4.8	5/24/18 10:01	Done	CT NOT DETECTED;NG NOT DETECTED	CT1	Target	1	NEG	0	6	NA	-9999	194	227	194	PASS	0	45	NG2	Target	2	NEG	0	9	NA	-9999	262	323	261	PASS	0	45	NG4	Target	3	NEG	0	3	NA	-9999	25	35	25
Xpert CT_NG	3	341385491	26904	Specimen	812086	682788	4.8	5/22/18 17:12	Done	CT NOT DETECTED;NG NOT DETECTED	CT1	Target	1	NEG	0	2	NA	-9999	210	246	210	PASS	0	45	NG2	Target	2	NEG	0	5	NA	-9999	225	275	225	PASS	0	45	NG4	Target	3	NEG	0	-3	NA	-9999	27	38	27
Xpert CT_NG	3	341385516	26904	Specimen	812086	683210	4.8	5/22/18 16:07	Done	CT NOT DETECTED;NG NOT DETECTED	CT1	Target	1	NEG	0	2	NA	-9999	203	236	202	PASS	0	45	NG2	Target	2	NEG	0	4	NA	-9999	227	280	227	PASS	0	45	NG4	Target	3	NEG	0	0	NA	-9999	25	33	24
Xpert CT_NG	3	341385515	26904	Specimen	812086	683225	4.8	5/22/18 16:07	Done	CT NOT DETECTED;NG NOT DETECTED	CT1	Target	1	NEG	0	4	NA	-9999	218	251	217	PASS	0	45	NG2	Target	2	NEG	0	12	NA	-9999	230	280	229	PASS	0	45	NG4	Target	3	NEG	0	-2	NA	-9999	33	43	32
Xpert CT_NG	3	341385493	26904	Specimen	812086	683222	4.8	5/22/18 16:06	Done	CT NOT DETECTED;NG NOT DETECTED	CT1	Target	1	NEG	0	-1	NA	-9999	189	221	188	PASS	0	45	NG2	Target	2	NEG	0	2	NA	-9999	257	315	257	PASS	0	45	NG4	Target	3	NEG	0	-3	NA	-9999	28	39	28
Xpert CT_NG	3	341382762	26904	Specimen	812086	683210	4.8	5/22/18 14:35	Done	CT NOT DETECTED;NG NOT DETECTED	CT1	Target	1	NEG	0	8	NA	-9999	191	222	191	PASS	0	45	NG2	Target	2	NEG	0	11	NA	-9999	216	263	215	PASS	0	45	NG4	Target	3	NEG	0	6	NA	-9999	21	30	21
Xpert CT_NG	3	341382760	26904	Specimen	812086	683225	4.8	5/22/18 14:34	Done	CT NOT DETECTED;NG NOT DETECTED	CT1	Target	1	NEG	0	2	NA	-9999	227	265	226	PASS	0	45	NG2	Target	2	NEG	0	4	NA	-9999	239	291	239	PASS	0	45	NG4	Target	3	POS	39.5	32	PASS	-9999	36	48	36
Xpert CT_NG	3	341382742	26904	Specimen	812086	683210	4.8	5/22/18 12:52	Done	CT NOT DETECTED;NG NOT DETECTED	CT1	Target	1	NEG	0	1	NA	-9999	196	229	195	PASS	0	45	NG2	Target	2	NEG	0	4	NA	-9999	219	270	219	PASS	0	45	NG4	Target	3	NEG	0	-2	NA	-9999	24	32	23
Xpert CT_NG	3	341382758	26904	Specimen	812086	683225	4.8	5/22/18 12:51	Done	CT NOT DETECTED;NG NOT DETECTED	CT1	Target	1	NEG	0	0	NA	-9999	225	261	225	PASS	0	45	NG2	Target	2	NEG	0	4	NA	-9999	251	305	250	PASS	0	45	NG4	Target	3	NEG	0	-2	NA	-9999	38	50	38
Xpert CT_NG	3	341382743	26904	Specimen	812086	683222	4.8	5/22/18 12:51	Done	CT NOT DETECTED;NG NOT DETECTED	CT1	Target	1	NEG	0	3	NA	-9999	194	226	194	PASS	0	45	NG2	Target	2	NEG	0	6	NA	-9999	217	264	217	PASS	0	45	NG4	Target	3	NEG	0	3	NA	-9999	28	39	28
Xpert CT_NG	3	341384211	26904	Specimen	812086	682788	4.8	5/22/18 10:18	Done	CT NOT DETECTED;NG NOT DETECTED	CT1	Target	1	NEG	0	1	NA	-9999	207	241	206	PASS	0	45	NG2	Target	2	NEG	0	4	NA	-9999	222	271	222	PASS	0	45	NG4	Target	3	NEG	0	-1	NA	-9999	25	35	25
Xpert CT_NG	3	341384208	26904	Specimen	812086	683210	4.8	5/17/18 15:59	Done	CT NOT DETECTED;NG NOT DETECTED	CT1	Target	1	NEG	0	1	NA	-9999	196	228	195	PASS	0	45	NG2	Target	2	NEG	0	5	NA	-9999	222	272	221	PASS	0	45	NG4	Target	3	POS	43.7	21	PASS	-9999	21	29	20
Xpert CT_NG	3	341384195	26904	Specimen	812086	683222	4.8	5/17/18 15:56	Done	CT NOT DETECTED;NG NOT DETECTED	CT1	Target	1	NEG	0	5	NA	-9999	181	208	180	PASS	0	45	NG2	Target	2	NEG	0	14	NA	-9999	212	255	212	PASS	0	45	NG4	Target	3	NEG	0	11	NA	-9999	49	55	48
Xpert CT_NG	3	341384203	26904	Specimen	812086	682788	4.8	5/17/18 15:55	Done	CT NOT DETECTED;NG NOT DETECTED	CT1	Target	1	NEG	0	3	NA	-9999	167	193	166	PASS	0	45	NG2	Target	2	NEG	0	7	NA	-9999	161	191	161	PASS	0	45	NG4	Target	3	NEG	0	0	NA	-9999	35	41	34
Xpert CT_NG	3	341384196	26904	Specimen	812086	683225	4.8	5/17/18 15:55	Done	CT NOT DETECTED;NG NOT DETECTED	CT1	Target	1	NEG	0	-1	NA	-9999	217	253	217	PASS	0	45	NG2	Target	2	NEG	0	4	NA	-9999	242	298	242	PASS	0	45	NG4	Target	3	NEG	0	-3	NA	-9999	39	51	39
Xpert CT_NG	3	341384194	26904	Specimen	812086	683222	4.8	5/17/18 14:26	Done	CT NOT DETECTED;NG NOT DETECTED	CT1	Target	1	NEG	0	1	NA	-9999	194	228	194	PASS	0	45	NG2	Target	2	NEG	0	4	NA	-9999	265	324	265	PASS	0	45	NG4	Target	3	NEG	0	-2	NA	-9999	27	37	27
Xpert CT_NG	3	341382948	26904	Specimen	812086	682788	4.8	5/17/18 14:25	Done	CT NOT DETECTED;NG NOT DETECTED	CT1	Target	1	NEG	0	0	NA	-9999	215	251	214	PASS	0	45	NG2	Target	2	NEG	0	5	NA	-9999	218	267	217	PASS	0	45	NG4	Target	3	NEG	0	-3	NA	-9999	26	36	26
Xpert CT_NG	3	341382954	26904	Specimen	812086	682788	4.8	5/17/18 12:55	Done	CT NOT DETECTED;NG NOT DETECTED	CT1	Target	1	NEG	0	1	NA	-9999	200	234	199	PASS	0	45	NG2	Target	2	NEG	0	5	NA	-9999	218	266	218	PASS	0	45	NG4	Target	3	NEG	0	-2	NA	-9999	27	37	27
Xpert CT_NG	3	341382944	26904	Specimen	812086	683222	4.8	5/17/18 12:54	Done	CT NOT DETECTED;NG NOT DETECTED	CT1	Target	1	NEG	0	4	NA	-9999	206	241	206	PASS	0	45	NG2	Target	2	NEG	0	5	NA	-9999	271	333	271	PASS	0	45	NG4	Target	3	NEG	0	12	NA	-9999	31	41	31
Xpert CT_NG	3	341382949	26904	Specimen	812086	683210	4.8	5/17/18 12:54	Done	CT NOT DETECTED;NG NOT DETECTED	CT1	Target	1	NEG	0	0	NA	-9999	194	226	194	PASS	0	45	NG2	Target	2	NEG	0	3	NA	-9999	225	277	226	PASS	0	45	NG4	Target	3	NEG	0	-3	NA	-9999	20	29	20
Xpert CT_NG	3	341384373	26904	Specimen	812086	683222	4.8	5/17/18 11:13	Done	CT NOT DETECTED;NG NOT DETECTED	CT1	Target	1	NEG	0	-1	NA	-9999	200	233	199	PASS	0	45	NG2	Target	2	NEG	0	3	NA	-9999	258	319	258	PASS	0	45	NG4	Target	3	NEG	0	-3	NA	-9999	25	35	25
Xpert CT_NG	3	341384369	26904	Specimen	812086	683225	4.8	5/17/18 9:54	Done	CT NOT DETECTED;NG NOT DETECTED	CT1	Target	1	NEG	0	4	NA	-9999	221	258	221	PASS	0	45	NG2	Target	2	NEG	0	5	NA	-9999	233	284	233	PASS	0	45	NG4	Target	3	NEG	0	0	NA	-9999	38	48	37
Xpert CT_NG	3	341384372	26904	Specimen	812086	683210	4.8	5/17/18 9:54	Done	CT NOT DETECTED;NG NOT DETECTED	CT1	Target	1	NEG	0	0	NA	-9999	202	236	201	PASS	0	45	NG2	Target	2	NEG	0	1	NA	-9999	223	273	223	PASS	0	45	NG4	Target	3	NEG	0	-2	NA	-9999	28	36	27
Xpert CT_NG	3	341384370	26904	Specimen	812086	682788	4.8	5/17/18 9:50	Done	CT NOT DETECTED;NG NOT DETECTED	CT1	Target	1	NEG	0	2	NA	-9999	212	247	211	PASS	0	45	NG2	Target	2	NEG	0	5	NA	-9999	226	275	226	PASS	0	45	NG4	Target	3	NEG	0	-1	NA	-9999	27	36	26
Xpert CT_NG	3	341384375	26904	Specimen	812086	683210	4.8	5/15/18 15:09	Done	CT NOT DETECTED;NG NOT DETECTED	CT1	Target	1	NEG	0	2	NA	-9999	193	225	193	PASS	0	45	NG2	Target	2	NEG	0	6	NA	-9999	221	273	221	PASS	0	45	NG4	Target	3	NEG	0	-2	NA	-9999	25	34	25
Xpert CT_NG	3	341384374	26904	Specimen	812086	682788	4.8	5/15/18 15:09	Done	CT NOT DETECTED;NG NOT DETECTED	CT1	Target	1	NEG	0	2	NA	-9999	202	237	202	PASS	0	45	NG2	Target	2	NEG	0	7	NA	-9999	219	268	219	PASS	0	45	NG4	Target	3	NEG	0	-2	NA	-9999	27	38	27
Xpert CT_NG	3	341385480	26904	Specimen	812086	683225	4.8	5/15/18 14:28	Done	CT NOT DETECTED;NG NOT DETECTED	CT1	Target	1	NEG	0	1	NA	-9999	220	256	219	PASS	0	45	NG2	Target	2	NEG	0	5	NA	-9999	233	284	233	PASS	0	45	NG4	Target	3	NEG	0	-2	NA	-9999	38	49	38
Xpert CT_NG	3	341385476	26904	Specimen	812086	683222	4.8	5/15/18 13:38	Done	CT NOT DETECTED;NG NOT DETECTED	CT1	Target	1	NEG	0	1	NA	-9999	193	226	193	PASS	0	45	NG2	Target	2	NEG	0	6	NA	-9999	257	314	257	PASS	0	45	NG4	Target	3	POS	39.1	53	PASS	-9999	28	38	28
Xpert CT_NG	3	341385467	26904	Specimen	812086	683210	4.8	5/15/18 13:37	Done	CT NOT DETECTED;NG NOT DETECTED	CT1	Target	1	NEG	0	0	NA	-9999	205	239	204	PASS	0	45	NG2	Target	2	NEG	0	4	NA	-9999	227	278	227	PASS	0	45	NG4	Target	3	NEG	0	-2	NA	-9999	26	35	26
Xpert CT_NG	3	341385473	26904	Specimen	812086	682788	4.8	5/15/18 13:36	Done	CT NOT DETECTED;NG NOT DETECTED	CT1	Target	1	NEG	0	0	NA	-9999	217	254	217	PASS	0	45	NG2	Target	2	NEG	0	4	NA	-9999	224	274	224	PASS	0	45	NG4	Target	3	NEG	0	-2	NA	-9999	26	38	27
Xpert CT_NG	3	341385470	26904	Specimen	812086	683225	4.8	5/15/18 12:57	Done	CT NOT DETECTED;NG NOT DETECTED	CT1	Target	1	NEG	0	2	NA	-9999	221	257	220	PASS	0	45	NG2	Target	2	NEG	0	8	NA	-9999	248	303	248	PASS	0	45	NG4	Target	3	NEG	0	-3	NA	-9999	38	50	38
Xpert CT_NG	3	341384230	26904	Specimen	812086	682788	4.8	5/15/18 12:05	Done	CT NOT DETECTED;NG NOT DETECTED	CT1	Target	1	NEG	0	1	NA	-9999	207	243	206	PASS	0	45	NG2	Target	2	NEG	0	6	NA	-9999	223	276	223	PASS	0	45	NG4	Target	3	NEG	0	-3	NA	-9999	30	39	30
Xpert CT_NG	3	341385481	26904	Specimen	812086	683222	4.8	5/15/18 12:04	Done	CT DETECTED;NG NOT DETECTED	CT1	Target	1	POS	27.1	286	PASS	-9999	190	223	190	PASS	0	45	NG2	Target	2	NEG	0	4	NA	-9999	259	318	259	PASS	0	45	NG4	Target	3	NEG	0	-3	NA	-9999	29	38	29
Xpert CT_NG	3	341384259	26904	Specimen	812086	683225	4.8	5/15/18 11:21	Done	CT NOT DETECTED;NG NOT DETECTED	CT1	Target	1	NEG	0	4	NA	-9999	221	258	221	PASS	0	45	NG2	Target	2	NEG	0	13	NA	-9999	248	304	248	PASS	0	45	NG4	Target	3	NEG	0	-2	NA	-9999	37	48	36
Xpert CT_NG	3	341384236	26904	Specimen	812086	683225	4.8	5/15/18 9:47	Done	CT NOT DETECTED;NG NOT DETECTED	CT1	Target	1	NEG	0	0	NA	-9999	215	250	214	PASS	0	45	NG2	Target	2	NEG	0	4	NA	-9999	239	292	239	PASS	0	45	NG4	Target	3	NEG	0	-3	NA	-9999	38	50	37
Xpert CT_NG	3	341384233	26904	Specimen	812086	683222	4.8	5/15/18 9:46	Done	CT NOT DETECTED;NG NOT DETECTED	CT1	Target	1	NEG	0	5	NA	-9999	138	159	134	PASS	0	45	NG2	Target	2	NEG	0	13	NA	-9999	198	225	181	PASS	0	45	NG4	Target	3	NEG	0	-1	NA	-9999	51	58	47
Xpert CT_NG	3	341384240	26904	Specimen	812086	683210	4.8	5/15/18 9:46	Done	CT NOT DETECTED;NG NOT DETECTED	CT1	Target	1	NEG	0	0	NA	-9999	205	239	205	PASS	0	45	NG2	Target	2	NEG	0	2	NA	-9999	238	291	237	PASS	0	45	NG4	Target	3	NEG	0	-3	NA	-9999	27	35	27
Xpert CT_NG	3	341384229	26904	Specimen	812086	683225	4.8	5/10/18 14:56	Done	CT NOT DETECTED;NG NOT DETECTED	CT1	Target	1	NEG	0	1	NA	-9999	225	263	225	PASS	0	45	NG2	Target	2	NEG	0	6	NA	-9999	244	300	244	PASS	0	45	NG4	Target	3	NEG	0	-3	NA	-9999	37	48	36
Xpert CT_NG	3	341384235	26904	Specimen	812086	683222	4.8	5/10/18 14:55	Done	CT NOT DETECTED;NG NOT DETECTED	CT1	Target	1	NEG	0	-1	NA	-9999	193	225	193	PASS	0	45	NG2	Target	2	NEG	0	3	NA	-9999	260	320	259	PASS	0	45	NG4	Target	3	NEG	0	-3	NA	-9999	29	39	28
Xpert CT_NG	3	328117424	26627	Specimen	812086	683210	4.8	5/10/18 14:05	Done	INVALID	CT1	Target	1	INVALID	0	0	NA	-9999	192	225	191	PASS	0	45	NG2	Target	2	INVALID	0	-2	NA	-9999	219	269	219	PASS	0	45	NG4	Target	3	INVALID	0	-1	NA	-9999	29	37	29
Xpert CT_NG	3	328117397	26627	Specimen	812086	682788	4.8	5/10/18 13:17	Done	CT NOT DETECTED;NG NOT DETECTED	CT1	Target	1	NEG	0	3	NA	-9999	162	186	160	PASS	0	45	NG2	Target	2	NEG	0	3	NA	-9999	160	188	158	PASS	0	45	NG4	Target	3	NEG	0	0	NA	-9999	41	45	40
Xpert CT_NG	3	328117398	26627	Specimen	812086	683225	4.8	5/10/18 13:16	Done	CT NOT DETECTED;NG NOT DETECTED	CT1	Target	1	NEG	0	3	NA	-9999	203	237	203	PASS	0	45	NG2	Target	2	NEG	0	4	NA	-9999	232	285	232	PASS	0	45	NG4	Target	3	NEG	0	0	NA	-9999	43	53	42
Xpert CT_NG	3	328117399	26627	Specimen	812086	683222	4.8	5/10/18 13:16	Done	CT NOT DETECTED;NG NOT DETECTED	CT1	Target	1	NEG	0	-1	NA	-9999	182	214	182	PASS	0	45	NG2	Target	2	NEG	0	4	NA	-9999	252	310	252	PASS	0	45	NG4	Target	3	POS	40	65	PASS	-9999	31	40	31
Xpert CT_NG	3	318780782	26524	Specimen	812086	683210	4.8	5/10/18 11:33	Done	CT NOT DETECTED;NG NOT DETECTED	CT1	Target	1	NEG	0	3	NA	-9999	186	218	186	PASS	0	45	NG2	Target	2	NEG	0	1	NA	-9999	225	277	225	PASS	0	45	NG4	Target	3	NEG	0	0	NA	-9999	27	36	28
Xpert CT_NG	3	318780780	26524	Specimen	812086	683222	4.8	5/10/18 11:32	Done	CT NOT DETECTED;NG NOT DETECTED	CT1	Target	1	NEG	0	-1	NA	-9999	176	208	176	PASS	0	45	NG2	Target	2	NEG	0	-1	NA	-9999	255	314	255	PASS	0	45	NG4	Target	3	NEG	0	-2	NA	-9999	32	41	32
Xpert CT_NG	3	318780781	26524	Specimen	812086	683225	4.8	5/10/18 11:32	Done	CT NOT DETECTED;NG NOT DETECTED	CT1	Target	1	NEG	0	1	NA	-9999	198	232	198	PASS	0	45	NG2	Target	2	NEG	0	0	NA	-9999	229	282	228	PASS	0	45	NG4	Target	3	NEG	0	-1	NA	-9999	40	50	40
Xpert CT_NG	3	318780776	26524	Specimen	812086	683210	4.8	5/10/18 10:02	Done	CT NOT DETECTED;NG DETECTED	CT1	Target	1	NEG	0	2	NA	-9999	159	183	158	PASS	0	45	NG2	Target	2	POS	29.6	449	PASS	-9999	139	161	137	PASS	0	45	NG4	Target	3	POS	30.8	178	PASS	-9999	50	49	49
Xpert CT_NG	3	318781057	26524	Specimen	812086	682788	4.8	5/10/18 10:02	Done	CT NOT DETECTED;NG NOT DETECTED	CT1	Target	1	NEG	0	8	NA	-9999	193	226	192	PASS	0	45	NG2	Target	2	NEG	0	11	NA	-9999	219	268	219	PASS	0	45	NG4	Target	3	NEG	0	1	NA	-9999	28	37	28
Xpert CT_NG	3	318780774	26524	Specimen	812086	683225	4.8	5/10/18 10:02	Done	CT NOT DETECTED;NG NOT DETECTED	CT1	Target	1	NEG	0	2	NA	-9999	197	232	197	PASS	0	45	NG2	Target	2	NEG	0	0	NA	-9999	236	291	235	PASS	0	45	NG4	Target	3	NEG	0	0	NA	-9999	37	48	37
Xpert CT_NG	3	318781060	26524	Specimen	812086	683210	4.8	5/8/18 17:00	Done	CT NOT DETECTED;NG NOT DETECTED	CT1	Target	1	NEG	0	2	NA	-9999	168	195	168	PASS	0	45	NG2	Target	2	NEG	0	2	NA	-9999	185	221	184	PASS	0	45	NG4	Target	3	NEG	0	1	NA	-9999	46	51	46
Xpert CT_NG	3	328117835	26627	Specimen	812086	682788	4.8	5/8/18 16:59	Done	CT NOT DETECTED;NG NOT DETECTED	CT1	Target	1	NEG	0	9	NA	-9999	155	181	154	PASS	0	45	NG2	Target	2	NEG	0	13	NA	-9999	155	187	155	PASS	0	45	NG4	Target	3	NEG	0	1	NA	-9999	34	41	35
Xpert CT_NG	3	328117852	26627	Specimen	812086	683222	4.8	5/8/18 16:59	Done	CT NOT DETECTED;NG NOT DETECTED	CT1	Target	1	NEG	0	0	NA	-9999	185	217	185	PASS	0	45	NG2	Target	2	NEG	0	0	NA	-9999	260	319	259	PASS	0	45	NG4	Target	3	NEG	0	-1	NA	-9999	30	40	30
Xpert CT_NG	3	328117821	26627	Specimen	812086	683210	4.8	5/8/18 10:30	Done	CT NOT DETECTED;NG NOT DETECTED	CT1	Target	1	NEG	0	2	NA	-9999	170	199	170	PASS	0	45	NG2	Target	2	NEG	0	1	NA	-9999	185	222	184	PASS	0	45	NG4	Target	3	NEG	0	0	NA	-9999	40	46	41
Xpert CT_NG	3	328117820	26627	Specimen	812086	682788	4.8	5/8/18 10:30	Done	CT NOT DETECTED;NG NOT DETECTED	CT1	Target	1	NEG	0	4	NA	-9999	193	227	193	PASS	0	45	NG2	Target	2	NEG	0	6	NA	-9999	220	269	219	PASS	0	45	NG4	Target	3	NEG	0	0	NA	-9999	28	38	28
Xpert CT_NG	3	328117823	26627	Specimen	812086	683225	4.8	5/8/18 10:29	Done	CT NOT DETECTED;NG NOT DETECTED	CT1	Target	1	NEG	0	5	NA	-9999	213	248	212	PASS	0	45	NG2	Target	2	NEG	0	7	NA	-9999	229	279	229	PASS	0	45	NG4	Target	3	NEG	0	-1	NA	-9999	38	49	38
Xpert CT_NG	3	328117832	26627	Positive Control 1	812086	683222	4.8	5/4/18 14:39	Done	CT DETECTED;NG DETECTED	CT1	Target	1	POS	32.8	284	PASS	-9999	180	211	180	PASS	0	45	NG2	Target	2	POS	22.5	475	PASS	-9999	259	316	258	PASS	0	45	NG4	Target	3	POS	22.4	434	PASS	-9999	30	40	30
Xpert CT_NG	3	328117837	26627	Negative Control 1	812086	682788	4.8	5/4/18 14:38	Done	CT NOT DETECTED;NG NOT DETECTED	CT1	Target	1	NEG	0	0	NA	-9999	178	208	178	PASS	0	45	NG2	Target	2	NEG	0	0	NA	-9999	200	243	200	PASS	0	45	NG4	Target	3	NEG	0	0	NA	-9999	28	37	27
Xpert CT_NG	3	328118044	26627	Specimen	812086	683210	4.8	5/3/18 14:04	Done	CT NOT DETECTED;NG NOT DETECTED	CT1	Target	1	NEG	0	1	NA	-9999	176	205	177	PASS	0	45	NG2	Target	2	NEG	0	2	NA	-9999	185	224	184	PASS	0	45	NG4	Target	3	NEG	0	0	NA	-9999	35	40	34
Xpert CT_NG	3	328118039	26627	Specimen	812086	683225	4.8	5/3/18 13:33	Done	CT NOT DETECTED;NG NOT DETECTED	CT1	Target	1	NEG	0	1	NA	-9999	216	251	215	PASS	0	45	NG2	Target	2	NEG	0	1	NA	-9999	239	290	239	PASS	0	45	NG4	Target	3	NEG	0	-1	NA	-9999	44	56	44
Xpert CT_NG	3	328118036	26627	Specimen	812086	682788	4.8	5/3/18 13:32	Done	CT NOT DETECTED;NG NOT DETECTED	CT1	Target	1	NEG	0	1	NA	-9999	196	230	195	PASS	0	45	NG2	Target	2	NEG	0	0	NA	-9999	219	269	218	PASS	0	45	NG4	Target	3	NEG	0	-1	NA	-9999	25	36	25
Xpert CT_NG	3	328118054	26627	Specimen	812086	683210	4.8	5/1/18 12:34	Done	CT NOT DETECTED;NG NOT DETECTED	CT1	Target	1	NEG	0	6	NA	-9999	198	232	197	PASS	0	45	NG2	Target	2	NEG	0	9	NA	-9999	228	279	227	PASS	0	45	NG4	Target	3	NEG	0	0	NA	-9999	25	34	25
Xpert CT_NG	3	328118053	26627	Specimen	812086	683222	4.8	5/1/18 12:34	Done	CT NOT DETECTED;NG NOT DETECTED	CT1	Target	1	NEG	0	3	NA	-9999	143	168	143	PASS	0	45	NG2	Target	2	NEG	0	3	NA	-9999	206	243	201	PASS	0	45	NG4	Target	3	NEG	0	0	NA	-9999	47	54	49
Xpert CT_NG	3	328118057	26627	Specimen	812086	683225	4.8	5/1/18 12:33	Done	CT NOT DETECTED;NG NOT DETECTED	CT1	Target	1	NEG	0	1	NA	-9999	213	249	212	PASS	0	45	NG2	Target	2	NEG	0	1	NA	-9999	229	281	229	PASS	0	45	NG4	Target	3	NEG	0	-1	NA	-9999	40	50	39
Xpert CT_NG	3	318780784	26524	Specimen	812086	683222	4.8	4/26/18 14:40	Done	CT DETECTED;NG NOT DETECTED	CT1	Target	1	POS	35.9	325	PASS	-9999	182	214	181	PASS	0	45	NG2	Target	2	NEG	0	3	NA	-9999	257	318	257	PASS	0	45	NG4	Target	3	NEG	0	-2	NA	-9999	29	38	29
Xpert CT_NG	3	318780770	26524	Specimen	812086	683210	4.8	4/26/18 14:40	Done	CT NOT DETECTED;NG NOT DETECTED	CT1	Target	1	NEG	0	2	NA	-9999	149	172	148	PASS	0	45	NG2	Target	2	NEG	0	-2	NA	-9999	149	173	147	PASS	0	45	NG4	Target	3	NEG	0	0	NA	-9999	51	51	49
Xpert CT_NG	3	328118045	26627	Specimen	812086	683225	4.8	4/26/18 14:39	Done	CT DETECTED;NG NOT DETECTED	CT1	Target	1	POS	34.6	346	PASS	-9999	197	227	196	PASS	0	45	NG2	Target	2	NEG	0	5	NA	-9999	214	256	213	PASS	0	45	NG4	Target	3	NEG	0	0	NA	-9999	46	54	45
Xpert CT_NG	3	318780756	26524	Specimen	812086	683222	4.8	4/26/18 10:52	Done	CT NOT DETECTED;NG NOT DETECTED	CT1	Target	1	NEG	0	2	NA	-9999	179	210	179	PASS	0	45	NG2	Target	2	NEG	0	2	NA	-9999	256	315	255	PASS	0	45	NG4	Target	3	NEG	0	-1	NA	-9999	30	40	30
Xpert CT_NG	3	318780758	26524	Specimen	812086	683210	4.8	4/26/18 10:52	Done	CT NOT DETECTED;NG NOT DETECTED	CT1	Target	1	NEG	0	2	NA	-9999	160	188	160	PASS	0	45	NG2	Target	2	NEG	0	-1	NA	-9999	239	293	239	PASS	0	45	NG4	Target	3	NEG	0	-1	NA	-9999	20	28	20
Xpert CT_NG	3	318781053	26524	Specimen	812086	682788	4.8	4/19/18 14:34	Done	CT NOT DETECTED;NG NOT DETECTED	CT1	Target	1	NEG	0	3	NA	-9999	195	229	195	PASS	0	45	NG2	Target	2	NEG	0	3	NA	-9999	222	270	222	PASS	0	45	NG4	Target	3	NEG	0	0	NA	-9999	28	39	28
Xpert CT_NG	3	318781054	26524	Specimen	812086	683225	4.8	4/19/18 13:48	Done	CT NOT DETECTED;NG NOT DETECTED	CT1	Target	1	NEG	0	1	NA	-9999	203	237	202	PASS	0	45	NG2	Target	2	NEG	0	0	NA	-9999	226	277	226	PASS	0	45	NG4	Target	3	NEG	0	0	NA	-9999	38	48	37
Xpert CT_NG	3	318781040	26524	Specimen	812086	683222	4.8	4/19/18 13:47	Done	CT NOT DETECTED;NG NOT DETECTED	CT1	Target	1	NEG	0	3	NA	-9999	186	219	186	PASS	0	45	NG2	Target	2	NEG	0	5	NA	-9999	262	323	262	PASS	0	45	NG4	Target	3	NEG	0	-1	NA	-9999	29	38	29
Xpert CT_NG	3	318781056	26524	Specimen	812086	683210	4.8	4/19/18 13:47	Done	CT NOT DETECTED;NG NOT DETECTED	CT1	Target	1	NEG	0	-1	NA	-9999	191	225	191	PASS	0	45	NG2	Target	2	NEG	0	1	NA	-9999	222	272	222	PASS	0	45	NG4	Target	3	POS	39.3	155	PASS	-9999	29	37	29
Xpert CT_NG	3	318781039	26524	Specimen	812086	682788	4.8	4/19/18 9:48	Done	CT DETECTED;NG NOT DETECTED	CT1	Target	1	POS	34.9	248	PASS	-9999	207	241	207	PASS	0	45	NG2	Target	2	NEG	0	2	NA	-9999	231	280	231	PASS	0	45	NG4	Target	3	NEG	0	1	NA	-9999	31	43	31
Xpert CT_NG	3	318781038	26524	Specimen	812086	683225	4.8	4/19/18 9:48	Done	CT NOT DETECTED;NG NOT DETECTED	CT1	Target	1	NEG	0	2	NA	-9999	208	243	208	PASS	0	45	NG2	Target	2	NEG	0	1	NA	-9999	238	291	238	PASS	0	45	NG4	Target	3	NEG	0	0	NA	-9999	41	52	41
Xpert CT_NG	3	318781055	26524	Specimen	812086	683222	4.8	4/19/18 9:48	Done	CT DETECTED;NG NOT DETECTED	CT1	Target	1	POS	38.8	281	PASS	-9999	191	224	190	PASS	0	45	NG2	Target	2	NEG	0	4	NA	-9999	263	324	263	PASS	0	45	NG4	Target	3	NEG	0	-2	NA	-9999	33	43	33
Xpert CT_NG	3	318781049	26524	Specimen	812086	683225	4.8	4/17/18 16:01	Done	CT NOT DETECTED;NG NOT DETECTED	CT1	Target	1	NEG	0	4	NA	-9999	193	225	192	PASS	0	45	NG2	Target	2	NEG	0	4	NA	-9999	232	283	232	PASS	0	45	NG4	Target	3	NEG	0	0	NA	-9999	39	50	39
Xpert CT_NG	3	318780806	26524	Specimen	812086	683222	4.8	4/17/18 16:00	Done	CT NOT DETECTED;NG NOT DETECTED	CT1	Target	1	NEG	0	2	NA	-9999	189	223	189	PASS	0	45	NG2	Target	2	NEG	0	4	NA	-9999	280	344	279	PASS	0	45	NG4	Target	3	POS	39.2	166	PASS	-9999	28	38	28
Xpert CT_NG	3	318780811	26524	Specimen	812086	682788	4.8	4/17/18 14:25	Done	CT NOT DETECTED;NG NOT DETECTED	CT1	Target	1	NEG	0	3	NA	-9999	180	209	180	PASS	0	45	NG2	Target	2	NEG	0	3	NA	-9999	183	217	182	PASS	0	45	NG4	Target	3	NEG	0	0	NA	-9999	40	46	39
Xpert CT_NG	3	318780797	26524	Specimen	812086	683225	4.8	4/17/18 14:25	Done	CT NOT DETECTED;NG NOT DETECTED	CT1	Target	1	NEG	0	5	NA	-9999	205	240	205	PASS	0	45	NG2	Target	2	NEG	0	8	NA	-9999	230	282	229	PASS	0	45	NG4	Target	3	NEG	0	0	NA	-9999	36	46	36
Xpert CT_NG	3	318780798	26524	Specimen	812086	683222	4.8	4/17/18 14:24	Done	CT NOT DETECTED;NG NOT DETECTED	CT1	Target	1	NEG	0	0	NA	-9999	186	219	186	PASS	0	45	NG2	Target	2	NEG	0	-1	NA	-9999	266	329	266	PASS	0	45	NG4	Target	3	NEG	0	-2	NA	-9999	29	38	29
Xpert CT_NG	3	318780814	26524	Specimen	812086	682788	4.8	4/17/18 10:02	Done	CT NOT DETECTED;NG NOT DETECTED	CT1	Target	1	NEG	0	8	NA	-9999	194	228	193	PASS	0	45	NG2	Target	2	NEG	0	10	NA	-9999	225	277	225	PASS	0	45	NG4	Target	3	NEG	0	1	NA	-9999	29	39	30
Xpert CT_NG	3	318780801	26524	Specimen	812086	683225	4.8	4/17/18 10:02	Done	CT NOT DETECTED;NG NOT DETECTED	CT1	Target	1	NEG	0	2	NA	-9999	206	242	206	PASS	0	45	NG2	Target	2	NEG	0	2	NA	-9999	238	294	238	PASS	0	45	NG4	Target	3	NEG	0	-1	NA	-9999	35	47	35
Xpert CT_NG	3	318780804	26524	Specimen	812086	683222	4.8	4/17/18 10:01	Done	CT NOT DETECTED;NG NOT DETECTED	CT1	Target	1	NEG	0	1	NA	-9999	181	213	180	PASS	0	45	NG2	Target	2	NEG	0	1	NA	-9999	266	327	265	PASS	0	45	NG4	Target	3	NEG	0	-1	NA	-9999	28	38	28
Xpert CT_NG	3	318781115	26524	Specimen	812086	682788	4.8	4/12/18 13:09	Done	CT NOT DETECTED;NG NOT DETECTED	CT1	Target	1	NEG	0	5	NA	-9999	212	247	212	PASS	0	45	NG2	Target	2	NEG	0	7	NA	-9999	219	268	219	PASS	0	45	NG4	Target	3	NEG	0	1	NA	-9999	30	39	29
Xpert CT_NG	3	318781109	26524	Specimen	812086	683225	4.8	4/12/18 13:09	Done	CT NOT DETECTED;NG NOT DETECTED	CT1	Target	1	NEG	0	4	NA	-9999	201	236	200	PASS	0	45	NG2	Target	2	NEG	0	3	NA	-9999	234	287	233	PASS	0	45	NG4	Target	3	NEG	0	0	NA	-9999	36	47	36
Xpert CT_NG	3	318781110	26524	Specimen	812086	683222	4.8	4/12/18 13:08	Done	CT NOT DETECTED;NG NOT DETECTED	CT1	Target	1	NEG	0	2	NA	-9999	175	207	175	PASS	0	45	NG2	Target	2	NEG	0	1	NA	-9999	253	310	252	PASS	0	45	NG4	Target	3	NEG	0	-1	NA	-9999	30	40	30
Xpert CT_NG	3	318781107	26524	Specimen	812086	683225	4.8	4/10/18 13:13	Done	CT NOT DETECTED;NG NOT DETECTED	CT1	Target	1	NEG	0	3	NA	-9999	159	180	157	PASS	0	45	NG2	Target	2	NEG	0	3	NA	-9999	174	201	171	PASS	0	45	NG4	Target	3	NEG	0	1	NA	-9999	44	44	41
Xpert CT_NG	3	328117785	26627	Specimen	812086	683222	4.8	4/10/18 13:12	Done	CT NOT DETECTED;NG NOT DETECTED	CT1	Target	1	NEG	0	1	NA	-9999	191	224	190	PASS	0	45	NG2	Target	2	NEG	0	0	NA	-9999	261	319	261	PASS	0	45	NG4	Target	3	NEG	0	-2	NA	-9999	31	41	31
Xpert CT_NG	3	328117781	26627	Specimen	812086	683210	4.8	4/10/18 13:12	Done	CT NOT DETECTED;NG NOT DETECTED	CT1	Target	1	NEG	0	6	NA	-9999	193	226	192	PASS	0	45	NG2	Target	2	NEG	0	7	NA	-9999	223	274	222	PASS	0	45	NG4	Target	3	NEG	0	0	NA	-9999	27	34	26
Xpert CT_NG	3	328117784	26627	Specimen	812086	682788	4.8	4/5/18 17:40	Done	CT NOT DETECTED;NG NOT DETECTED	CT1	Target	1	NEG	0	6	NA	-9999	193	226	191	PASS	0	45	NG2	Target	2	NEG	0	8	NA	-9999	210	257	209	PASS	0	45	NG4	Target	3	NEG	0	0	NA	-9999	29	39	29
Xpert CT_NG	3	328117787	26627	Specimen	812086	683225	4.8	4/5/18 17:39	Done	CT NOT DETECTED;NG NOT DETECTED	CT1	Target	1	NEG	0	-5	NA	-9999	226	264	226	PASS	0	45	NG2	Target	2	NEG	0	-5	NA	-9999	248	304	249	PASS	0	45	NG4	Target	3	NEG	0	-1	NA	-9999	42	54	42
Xpert CT_NG	3	328117780	26627	Specimen	812086	683222	4.8	4/5/18 17:39	Done	CT NOT DETECTED;NG NOT DETECTED	CT1	Target	1	NEG	0	-6	NA	-9999	180	212	180	PASS	0	45	NG2	Target	2	NEG	0	2	NA	-9999	251	307	251	PASS	0	45	NG4	Target	3	POS	39.4	206	PASS	-9999	29	39	29
Xpert CT_NG	3	328117778	26627	Specimen	812086	683210	4.8	4/5/18 15:27	Done	CT NOT DETECTED;NG NOT DETECTED	CT1	Target	1	NEG	0	2	NA	-9999	204	239	204	PASS	0	45	NG2	Target	2	NEG	0	1	NA	-9999	230	282	230	PASS	0	45	NG4	Target	3	NEG	0	0	NA	-9999	29	38	29
Xpert CT_NG	3	328117786	26627	Specimen	812086	682788	4.8	4/5/18 13:49	Done	CT NOT DETECTED;NG NOT DETECTED	CT1	Target	1	NEG	0	3	NA	-9999	210	245	209	PASS	0	45	NG2	Target	2	NEG	0	2	NA	-9999	222	270	222	PASS	0	45	NG4	Target	3	NEG	0	-1	NA	-9999	31	42	31
Xpert CT_NG	3	328117789	26627	Specimen	812086	683225	4.8	4/5/18 13:49	Aborted	ERROR	CT1	Target	1	NO RESULT	0	0	NA	-9999	15	22	17	FAIL	0	0	NG2	Target	2	NO RESULT	0	0	NA	-9999	24	29	23	FAIL	0	0	NG4	Target	3	NO RESULT	0	0	NA	-9999	15	10	8
Xpert CT_NG	3	328117788	26627	Specimen	812086	683222	4.8	4/5/18 13:48	Done	CT NOT DETECTED;NG DETECTED	CT1	Target	1	NEG	0	-9	NA	-9999	192	226	192	PASS	0	45	NG2	Target	2	POS	34.8	403	PASS	-9999	260	318	260	PASS	0	45	NG4	Target	3	POS	34	351	PASS	-9999	32	42	32
Xpert CT_NG	3	328117809	26627	Specimen	812086	683210	4.8	4/3/18 17:34	Done	CT NOT DETECTED;NG NOT DETECTED	CT1	Target	1	NEG	0	0	NA	-9999	189	221	188	PASS	0	45	NG2	Target	2	NEG	0	-1	NA	-9999	219	270	219	PASS	0	45	NG4	Target	3	NEG	0	-2	NA	-9999	26	35	26
Xpert CT_NG	3	328117790	26627	Specimen	812086	683225	4.8	4/3/18 16:12	Done	CT NOT DETECTED;NG NOT DETECTED	CT1	Target	1	NEG	0	4	NA	-9999	197	230	197	PASS	0	45	NG2	Target	2	NEG	0	3	NA	-9999	224	274	224	PASS	0	45	NG4	Target	3	NEG	0	-1	NA	-9999	40	50	40
Xpert CT_NG	3	328117870	26627	Specimen	812086	683222	4.8	4/3/18 16:12	Done	CT NOT DETECTED;NG NOT DETECTED	CT1	Target	1	NEG	0	1	NA	-9999	183	216	182	PASS	0	45	NG2	Target	2	NEG	0	1	NA	-9999	258	318	257	PASS	0	45	NG4	Target	3	NEG	0	-2	NA	-9999	28	37	28
Xpert CT_NG	3	328117869	26627	Specimen	812086	682788	4.8	4/3/18 16:10	Done	CT NOT DETECTED;NG NOT DETECTED	CT1	Target	1	NEG	0	1	NA	-9999	204	241	204	PASS	0	45	NG2	Target	2	NEG	0	1	NA	-9999	217	267	217	PASS	0	45	NG4	Target	3	NEG	0	-1	NA	-9999	29	39	29
Xpert CT_NG	3	328117807	26627	Specimen	812086	682788	4.8	4/3/18 14:31	Done	CT NOT DETECTED;NG NOT DETECTED	CT1	Target	1	NEG	0	3	NA	-9999	149	173	148	PASS	0	45	NG2	Target	2	NEG	0	5	NA	-9999	137	162	135	PASS	0	45	NG4	Target	3	NEG	0	0	NA	-9999	39	44	39
Xpert CT_NG	3	328118215	26627	Specimen	812086	683225	4.8	4/3/18 14:31	Done	CT NOT DETECTED;NG NOT DETECTED	CT1	Target	1	NEG	0	4	NA	-9999	203	237	202	PASS	0	45	NG2	Target	2	NEG	0	5	NA	-9999	232	284	232	PASS	0	45	NG4	Target	3	NEG	0	-1	NA	-9999	39	50	38
Xpert CT_NG	3	328117806	26627	Specimen	812086	683222	4.8	4/3/18 14:30	Done	CT NOT DETECTED;NG NOT DETECTED	CT1	Target	1	NEG	0	2	NA	-9999	198	233	198	PASS	0	45	NG2	Target	2	NEG	0	2	NA	-9999	266	328	266	PASS	0	45	NG4	Target	3	NEG	0	-1	NA	-9999	32	42	32
Xpert CT_NG	3	328118226	26627	Specimen	812086	682788	4.8	4/3/18 12:46	Done	CT NOT DETECTED;NG NOT DETECTED	CT1	Target	1	NEG	0	2	NA	-9999	206	241	205	PASS	0	45	NG2	Target	2	NEG	0	1	NA	-9999	224	275	224	PASS	0	45	NG4	Target	3	NEG	0	-1	NA	-9999	30	40	29
Xpert CT_NG	3	328118221	26627	Specimen	812086	683225	4.8	4/3/18 12:45	Done	CT NOT DETECTED;NG NOT DETECTED	CT1	Target	1	NEG	0	-4	NA	-9999	212	250	212	PASS	0	45	NG2	Target	2	NEG	0	3	NA	-9999	242	297	242	PASS	0	45	NG4	Target	3	POS	37.5	275	PASS	-9999	42	54	42
Xpert CT_NG	3	328118230	26627	Specimen	812086	683222	4.8	4/3/18 12:44	Done	CT DETECTED;NG NOT DETECTED	CT1	Target	1	POS	30.3	310	PASS	-9999	179	210	178	PASS	0	45	NG2	Target	2	NEG	0	3	NA	-9999	249	305	249	PASS	0	45	NG4	Target	3	NEG	0	-2	NA	-9999	29	39	29
Xpert CT_NG	3	328118694	26627	Specimen	812086	682788	4.8	4/3/18 10:49	Done	CT NOT DETECTED;NG NOT DETECTED	CT1	Target	1	NEG	0	2	NA	-9999	201	237	200	PASS	0	45	NG2	Target	2	NEG	0	2	NA	-9999	220	269	220	PASS	0	45	NG4	Target	3	NEG	0	0	NA	-9999	27	38	26
Xpert CT_NG	3	328118697	26627	Specimen	812086	683225	4.8	4/3/18 10:49	Done	CT NOT DETECTED;NG NOT DETECTED	CT1	Target	1	NEG	0	2	NA	-9999	224	262	224	PASS	0	45	NG2	Target	2	NEG	0	2	NA	-9999	244	298	244	PASS	0	45	NG4	Target	3	NEG	0	-1	NA	-9999	44	56	44
Xpert CT_NG	3	328118686	26627	Specimen	812086	683210	4.8	3/29/18 15:43	Done	CT NOT DETECTED;NG NOT DETECTED	CT1	Target	1	NEG	0	1	NA	-9999	203	237	202	PASS	0	45	NG2	Target	2	NEG	0	0	NA	-9999	227	281	226	PASS	0	45	NG4	Target	3	NEG	0	-1	NA	-9999	28	36	28
Xpert CT_NG	3	328118692	26627	Specimen	812086	683222	4.8	3/29/18 15:43	Done	CT NOT DETECTED;NG NOT DETECTED	CT1	Target	1	NEG	0	-1	NA	-9999	185	217	185	PASS	0	45	NG2	Target	2	NEG	0	-1	NA	-9999	262	322	261	PASS	0	45	NG4	Target	3	NEG	0	-2	NA	-9999	28	38	28
Xpert CT_NG	3	328118687	26627	Specimen	812086	683225	4.8	3/29/18 15:42	Done	CT NOT DETECTED;NG NOT DETECTED	CT1	Target	1	NEG	0	3	NA	-9999	201	236	200	PASS	0	45	NG2	Target	2	NEG	0	5	NA	-9999	219	267	219	PASS	0	45	NG4	Target	3	NEG	0	-1	NA	-9999	39	50	39
Xpert CT_NG	3	328118696	26627	Specimen	812086	682788	4.8	3/29/18 14:00	Done	CT NOT DETECTED;NG NOT DETECTED	CT1	Target	1	NEG	0	1	NA	-9999	205	241	204	PASS	0	45	NG2	Target	2	NEG	0	0	NA	-9999	218	267	218	PASS	0	45	NG4	Target	3	NEG	0	-1	NA	-9999	28	39	28
Xpert CT_NG	3	328118719	26627	Specimen	812086	683222	4.8	3/29/18 13:59	Done	CT NOT DETECTED;NG NOT DETECTED	CT1	Target	1	NEG	0	-1	NA	-9999	180	212	180	PASS	0	45	NG2	Target	2	NEG	0	0	NA	-9999	251	309	251	PASS	0	45	NG4	Target	3	NEG	0	-3	NA	-9999	30	39	30
Xpert CT_NG	3	328118681	26627	Specimen	812086	683210	4.8	3/29/18 13:58	Done	CT NOT DETECTED;NG NOT DETECTED	CT1	Target	1	NEG	0	1	NA	-9999	195	229	195	PASS	0	45	NG2	Target	2	NEG	0	1	NA	-9999	227	280	226	PASS	0	45	NG4	Target	3	NEG	0	-1	NA	-9999	27	34	27
Xpert CT_NG	3	488236200	25719	Specimen	812086	683225	4.8	3/29/18 13:58	Done	CT NOT DETECTED;NG NOT DETECTED	CT1	Target	1	NEG	0	7	NA	-9999	221	261	221	PASS	0	45	NG2	Target	2	NEG	0	12	NA	-9999	248	308	248	PASS	0	45	NG4	Target	3	NEG	0	1	NA	-9999	42	53	42
Xpert CT_NG	3	488236164	25719	Specimen	812086	682788	4.8	3/29/18 12:04	Done	CT NOT DETECTED;NG NOT DETECTED	CT1	Target	1	NEG	0	6	NA	-9999	200	238	200	PASS	0	45	NG2	Target	2	NEG	0	5	NA	-9999	216	268	216	PASS	0	45	NG4	Target	3	NEG	0	0	NA	-9999	32	43	32
Xpert CT_NG	3	488236144	25719	Specimen	812086	683222	4.8	3/29/18 12:04	Done	CT NOT DETECTED;NG NOT DETECTED	CT1	Target	1	NEG	0	3	NA	-9999	179	212	179	PASS	0	45	NG2	Target	2	NEG	0	3	NA	-9999	250	310	249	PASS	0	45	NG4	Target	3	NEG	0	-1	NA	-9999	30	39	30
Xpert CT_NG	3	488236165	25719	Specimen	812086	683210	4.8	3/29/18 12:03	Done	CT NOT DETECTED;NG NOT DETECTED	CT1	Target	1	NEG	0	3	NA	-9999	194	229	194	PASS	0	45	NG2	Target	2	NEG	0	3	NA	-9999	229	281	228	PASS	0	45	NG4	Target	3	NEG	0	0	NA	-9999	26	35	26
Xpert CT_NG	3	488236187	25719	Specimen	812086	683222	4.8	3/29/18 10:02	Done	CT NOT DETECTED;NG NOT DETECTED	CT1	Target	1	NEG	0	2	NA	-9999	197	234	197	PASS	0	45	NG2	Target	2	NEG	0	5	NA	-9999	272	342	273	PASS	0	45	NG4	Target	3	NEG	0	-1	NA	-9999	35	45	35
Xpert CT_NG	3	488236162	25719	Specimen	812086	683225	4.8	3/29/18 10:01	Done	CT NOT DETECTED;NG NOT DETECTED	CT1	Target	1	NEG	0	1	NA	-9999	218	257	218	PASS	0	45	NG2	Target	2	NEG	0	3	NA	-9999	239	297	239	PASS	0	45	NG4	Target	3	NEG	0	0	NA	-9999	41	52	41
Xpert CT_NG	3	318780919	26524	Specimen	812086	683222	4.8	3/27/18 11:35	Done	CT DETECTED;NG DETECTED	CT1	Target	1	POS	27.8	321	PASS	-9999	145	172	159	PASS	0	45	NG2	Target	2	POS	37.4	115	PASS	-9999	217	264	222	PASS	0	45	NG4	Target	3	POS	34.9	289	PASS	-9999	36	49	45
Xpert CT_NG	3	488234743	25719	Specimen	812086	682788	4.8	3/27/18 10:09	Done	CT NOT DETECTED;NG NOT DETECTED	CT1	Target	1	NEG	0	1	NA	-9999	204	241	204	PASS	0	45	NG2	Target	2	NEG	0	4	NA	-9999	225	281	225	PASS	0	45	NG4	Target	3	NEG	0	0	NA	-9999	32	42	32
Xpert CT_NG	3	488236425	25719	Specimen	812086	683210	4.8	3/27/18 10:08	Done	CT NOT DETECTED;NG NOT DETECTED	CT1	Target	1	NEG	0	3	NA	-9999	193	228	193	PASS	0	45	NG2	Target	2	NEG	0	4	NA	-9999	221	274	221	PASS	0	45	NG4	Target	3	NEG	0	0	NA	-9999	27	35	26
Xpert CT_NG	3	488234744	25719	Specimen	812086	683225	4.8	3/27/18 10:08	Done	CT NOT DETECTED;NG NOT DETECTED	CT1	Target	1	NEG	0	2	NA	-9999	214	254	214	PASS	0	45	NG2	Target	2	NEG	0	5	NA	-9999	242	300	242	PASS	0	45	NG4	Target	3	NEG	0	1	NA	-9999	43	54	43
Xpert CT_NG	3	318780913	26524	Specimen	812086	683210	4.8	3/22/18 14:12	Done	CT NOT DETECTED;NG NOT DETECTED	CT1	Target	1	NEG	0	2	NA	-9999	191	224	191	PASS	0	45	NG2	Target	2	NEG	0	0	NA	-9999	229	283	229	PASS	0	45	NG4	Target	3	NEG	0	-1	NA	-9999	27	35	27
Xpert CT_NG	3	318780916	26524	Specimen	812086	682788	4.8	3/22/18 14:11	Done	CT NOT DETECTED;NG NOT DETECTED	CT1	Target	1	NEG	0	3	NA	-9999	198	233	198	PASS	0	45	NG2	Target	2	NEG	0	3	NA	-9999	222	273	221	PASS	0	45	NG4	Target	3	NEG	0	0	NA	-9999	31	42	31
Xpert CT_NG	3	318780928	26524	Specimen	812086	683225	4.8	3/22/18 12:38	Done	CT NOT DETECTED;NG NOT DETECTED	CT1	Target	1	NEG	0	3	NA	-9999	214	252	214	PASS	0	45	NG2	Target	2	NEG	0	0	NA	-9999	252	312	252	PASS	0	45	NG4	Target	3	NEG	0	-1	NA	-9999	39	51	39
Xpert CT_NG	3	318780930	26524	Specimen	812086	682788	4.8	3/22/18 12:38	Done	CT NOT DETECTED;NG NOT DETECTED	CT1	Target	1	NEG	0	1	NA	-9999	198	232	198	PASS	0	45	NG2	Target	2	NEG	0	-1	NA	-9999	214	261	214	PASS	0	45	NG4	Target	3	NEG	0	0	NA	-9999	29	39	29
Xpert CT_NG	3	328118269	26627	Specimen	812086	683225	4.8	3/22/18 10:47	Done	CT NOT DETECTED;NG NOT DETECTED	CT1	Target	1	NEG	0	2	NA	-9999	209	244	208	PASS	0	45	NG2	Target	2	NEG	0	4	NA	-9999	229	282	229	PASS	0	45	NG4	Target	3	NEG	0	-1	NA	-9999	38	48	37
Xpert CT_NG	3	328118247	26627	Specimen	812086	683222	4.8	3/22/18 10:46	Done	CT NOT DETECTED;NG NOT DETECTED	CT1	Target	1	NEG	0	1	NA	-9999	160	185	159	PASS	0	45	NG2	Target	2	NEG	0	3	NA	-9999	221	265	221	PASS	0	45	NG4	Target	3	NEG	0	0	NA	-9999	43	51	43
Xpert CT_NG	3	318780925	26524	Specimen	812086	683210	4.8	3/22/18 10:46	Done	CT NOT DETECTED;NG NOT DETECTED	CT1	Target	1	NEG	0	1	NA	-9999	185	217	184	PASS	0	45	NG2	Target	2	NEG	0	-1	NA	-9999	226	277	225	PASS	0	45	NG4	Target	3	NEG	0	0	NA	-9999	29	37	29
Xpert CT_NG	3	328118246	26627	Specimen	812086	683222	4.8	3/20/18 15:15	Done	CT NOT DETECTED;NG NOT DETECTED	CT1	Target	1	NEG	0	2	NA	-9999	184	216	184	PASS	0	45	NG2	Target	2	NEG	0	3	NA	-9999	250	305	250	PASS	0	45	NG4	Target	3	NEG	0	-2	NA	-9999	29	39	29
Xpert CT_NG	3	328118261	26627	Specimen	812086	683210	4.8	3/20/18 15:15	Done	CT NOT DETECTED;NG NOT DETECTED	CT1	Target	1	NEG	0	3	NA	-9999	182	212	182	PASS	0	45	NG2	Target	2	NEG	0	6	NA	-9999	201	239	198	PASS	0	45	NG4	Target	3	NEG	0	-1	NA	-9999	40	46	39
Xpert CT_NG	3	328118264	26627	Specimen	812086	682788	4.8	3/20/18 15:14	Done	CT NOT DETECTED;NG NOT DETECTED	CT1	Target	1	NEG	0	1	NA	-9999	204	241	204	PASS	0	45	NG2	Target	2	NEG	0	1	NA	-9999	229	287	230	PASS	0	45	NG4	Target	3	NEG	0	-2	NA	-9999	31	38	31
Xpert CT_NG	3	328118259	26627	Specimen	812086	683210	4.8	3/15/18 13:57	Done	CT DETECTED;NG NOT DETECTED	CT1	Target	1	POS	23.5	307	PASS	-9999	206	241	205	PASS	0	45	NG2	Target	2	NEG	0	1	NA	-9999	236	290	236	PASS	0	45	NG4	Target	3	NEG	0	1	NA	-9999	27	35	27
Xpert CT_NG	3	328118257	26627	Specimen	812086	683225	4.8	3/15/18 13:56	Done	CT NOT DETECTED;NG NOT DETECTED	CT1	Target	1	NEG	0	1	NA	-9999	212	249	212	PASS	0	45	NG2	Target	2	NEG	0	3	NA	-9999	233	287	233	PASS	0	45	NG4	Target	3	NEG	0	-2	NA	-9999	37	49	37
Xpert CT_NG	3	328118543	26627	Specimen	812086	683210	4.8	3/13/18 18:30	Done	CT NOT DETECTED;NG NOT DETECTED	CT1	Target	1	NEG	0	0	NA	-9999	200	233	198	PASS	0	45	NG2	Target	2	NEG	0	0	NA	-9999	225	276	225	PASS	0	45	NG4	Target	3	NEG	0	-1	NA	-9999	27	35	27
Xpert CT_NG	3	328118537	26627	Specimen	812086	683225	4.8	3/13/18 17:48	Done	INVALID	CT1	Target	1	INVALID	0	0	NA	-9999	200	234	199	PASS	0	45	NG2	Target	2	INVALID	0	-1	NA	-9999	228	279	227	PASS	0	45	NG4	Target	3	INVALID	0	-1	NA	-9999	31	42	31
Xpert CT_NG	3	328118535	26627	Specimen	812086	683222	4.8	3/13/18 16:12	Done	CT NOT DETECTED;NG NOT DETECTED	CT1	Target	1	NEG	0	2	NA	-9999	182	213	181	PASS	0	45	NG2	Target	2	NEG	0	3	NA	-9999	255	311	255	PASS	0	45	NG4	Target	3	NEG	0	-1	NA	-9999	29	39	29
Xpert CT_NG	3	328118534	26627	Specimen	812086	683210	4.8	3/13/18 16:12	Done	CT NOT DETECTED;NG DETECTED	CT1	Target	1	NEG	0	-8	NA	-9999	195	228	194	PASS	0	45	NG2	Target	2	POS	27	447	PASS	-9999	229	280	228	PASS	0	45	NG4	Target	3	POS	27.2	307	PASS	-9999	27	35	27
Xpert CT_NG	3	328118541	26627	Specimen	812086	683225	4.8	3/13/18 16:11	Done	CT NOT DETECTED;NG NOT DETECTED	CT1	Target	1	NEG	0	1	NA	-9999	171	197	170	PASS	0	45	NG2	Target	2	NEG	0	2	NA	-9999	181	213	177	PASS	0	45	NG4	Target	3	NEG	0	-1	NA	-9999	54	52	44
Xpert CT_NG	3	328118555	26627	Specimen	812086	682788	4.8	3/13/18 14:53	Done	INVALID	CT1	Target	1	INVALID	0	0	NA	-9999	200	235	199	PASS	0	45	NG2	Target	2	INVALID	0	0	NA	-9999	222	271	221	PASS	0	45	NG4	Target	3	INVALID	0	-1	NA	-9999	29	39	29
Xpert CT_NG	3	328118552	26627	Specimen	812086	682788	4.8	3/13/18 13:23	Done	CT NOT DETECTED;NG NOT DETECTED	CT1	Target	1	NEG	0	1	NA	-9999	198	234	198	PASS	0	45	NG2	Target	2	NEG	0	-1	NA	-9999	222	271	221	PASS	0	45	NG4	Target	3	NEG	0	-1	NA	-9999	29	40	29
Xpert CT_NG	3	328118544	26627	Specimen	812086	683222	4.8	3/13/18 13:23	Done	CT NOT DETECTED;NG NOT DETECTED	CT1	Target	1	NEG	0	4	NA	-9999	177	209	177	PASS	0	45	NG2	Target	2	NEG	0	6	NA	-9999	251	309	251	PASS	0	45	NG4	Target	3	NEG	0	-2	NA	-9999	29	38	29
Xpert CT_NG	3	328118556	26627	Specimen	812086	683210	4.8	3/13/18 13:22	Done	CT NOT DETECTED;NG NOT DETECTED	CT1	Target	1	NEG	0	3	NA	-9999	158	181	155	PASS	0	45	NG2	Target	2	NEG	0	3	NA	-9999	148	173	143	PASS	0	45	NG4	Target	3	NEG	0	0	NA	-9999	48	49	46
Xpert CT_NG	3	328118549	26627	Specimen	812086	683222	4.8	3/13/18 11:08	Done	CT NOT DETECTED;NG NOT DETECTED	CT1	Target	1	NEG	0	3	NA	-9999	190	223	190	PASS	0	45	NG2	Target	2	NEG	0	7	NA	-9999	260	320	260	PASS	0	45	NG4	Target	3	NEG	0	-2	NA	-9999	31	41	31
Xpert CT_NG	3	328118546	26627	Specimen	812086	683225	4.8	3/13/18 11:07	Done	CT NOT DETECTED;NG NOT DETECTED	CT1	Target	1	NEG	0	3	NA	-9999	266	301	266	PASS	0	45	NG2	Target	2	NEG	0	6	NA	-9999	243	297	243	PASS	0	45	NG4	Target	3	NEG	0	-1	NA	-9999	41	53	41
Xpert CT_NG	3	328118540	26627	Specimen	812086	683210	4.8	3/13/18 11:07	Done	CT NOT DETECTED;NG NOT DETECTED	CT1	Target	1	NEG	0	1	NA	-9999	196	230	195	PASS	0	45	NG2	Target	2	NEG	0	1	NA	-9999	223	274	222	PASS	0	45	NG4	Target	3	NEG	0	-1	NA	-9999	28	36	28
Xpert CT_NG	3	328118538	26627	Specimen	812086	682788	4.8	3/13/18 11:06	Done	CT NOT DETECTED;NG NOT DETECTED	CT1	Target	1	NEG	0	-1	NA	-9999	209	245	208	PASS	0	45	NG2	Target	2	NEG	0	0	NA	-9999	219	268	218	PASS	0	45	NG4	Target	3	NEG	0	-2	NA	-9999	29	40	29
Xpert CT_NG	3	328118528	26627	Specimen	812086	682788	4.8	3/13/18 9:36	Done	CT NOT DETECTED;NG NOT DETECTED	CT1	Target	1	NEG	0	7	NA	-9999	164	186	154	PASS	0	45	NG2	Target	2	NEG	0	10	NA	-9999	169	189	145	PASS	0	45	NG4	Target	3	NEG	0	0	NA	-9999	38	47	41
Xpert CT_NG	3	328118525	26627	Specimen	812086	683222	4.8	3/13/18 9:35	Done	CT NOT DETECTED;NG NOT DETECTED	CT1	Target	1	NEG	0	0	NA	-9999	181	213	181	PASS	0	45	NG2	Target	2	NEG	0	1	NA	-9999	253	310	253	PASS	0	45	NG4	Target	3	NEG	0	-2	NA	-9999	31	41	32
Xpert CT_NG	3	328118524	26627	Specimen	812086	683210	4.8	3/13/18 9:35	Done	CT NOT DETECTED;NG NOT DETECTED	CT1	Target	1	NEG	0	1	NA	-9999	163	186	161	PASS	0	45	NG2	Target	2	NEG	0	2	NA	-9999	153	175	149	PASS	0	45	NG4	Target	3	NEG	0	0	NA	-9999	49	49	46
Xpert CT_NG	3	328118532	26627	Specimen	812086	683222	4.8	3/8/18 14:07	Done	CT NOT DETECTED;NG NOT DETECTED	CT1	Target	1	NEG	0	2	NA	-9999	190	223	190	PASS	0	45	NG2	Target	2	NEG	0	4	NA	-9999	268	328	268	PASS	0	45	NG4	Target	3	NEG	0	-2	NA	-9999	32	42	32
Xpert CT_NG	3	328118526	26627	Specimen	812086	683210	4.8	3/8/18 14:06	Done	CT NOT DETECTED;NG NOT DETECTED	CT1	Target	1	NEG	0	1	NA	-9999	196	229	195	PASS	0	45	NG2	Target	2	NEG	0	0	NA	-9999	235	291	234	PASS	0	45	NG4	Target	3	NEG	0	-2	NA	-9999	25	34	25
Xpert CT_NG	3	328118527	26627	Specimen	812086	682788	4.8	3/8/18 14:06	Done	CT NOT DETECTED;NG NOT DETECTED	CT1	Target	1	NEG	0	2	NA	-9999	143	166	141	PASS	0	45	NG2	Target	2	NEG	0	4	NA	-9999	137	160	134	PASS	0	45	NG4	Target	3	NEG	0	0	NA	-9999	46	46	42
Xpert CT_NG	3	318780815	26524	Specimen	812086	683222	4.8	3/8/18 12:29	Done	CT NOT DETECTED;NG NOT DETECTED	CT1	Target	1	NEG	0	2	NA	-9999	176	208	176	PASS	0	45	NG2	Target	2	NEG	0	2	NA	-9999	263	326	263	PASS	0	45	NG4	Target	3	NEG	0	-1	NA	-9999	29	38	29
Xpert CT_NG	3	328118529	26627	Specimen	812086	683210	4.8	3/8/18 12:28	Done	CT NOT DETECTED;NG NOT DETECTED	CT1	Target	1	NEG	0	9	NA	-9999	171	197	170	PASS	0	45	NG2	Target	2	NEG	0	15	NA	-9999	170	194	163	PASS	0	45	NG4	Target	3	NEG	0	3	NA	-9999	46	48	43
Xpert CT_NG	3	318780767	26524	Specimen	812086	683225	4.8	3/8/18 12:28	Done	CT NOT DETECTED;NG NOT DETECTED	CT1	Target	1	NEG	0	0	NA	-9999	200	234	199	PASS	0	45	NG2	Target	2	NEG	0	0	NA	-9999	240	293	239	PASS	0	45	NG4	Target	3	NEG	0	-1	NA	-9999	40	51	40
Xpert CT_NG	3	318780764	26524	Specimen	812086	682788	4.8	3/1/18 12:07	Done	CT NOT DETECTED;NG NOT DETECTED	CT1	Target	1	NEG	0	1	NA	-9999	156	178	154	PASS	0	45	NG2	Target	2	NEG	0	0	NA	-9999	159	185	156	PASS	0	45	NG4	Target	3	NEG	0	15	NA	-9999	39	42	37
Xpert CT_NG	3	318780796	26524	Specimen	812086	683222	4.8	3/1/18 12:07	Done	CT NOT DETECTED;NG NOT DETECTED	CT1	Target	1	NEG	0	1	NA	-9999	180	211	179	PASS	0	45	NG2	Target	2	NEG	0	-1	NA	-9999	259	319	258	PASS	0	45	NG4	Target	3	NEG	0	-2	NA	-9999	28	38	29
Xpert CT_NG	3	318780760	26524	Specimen	812086	683210	4.8	3/1/18 11:34	Done	CT NOT DETECTED;NG NOT DETECTED	CT1	Target	1	NEG	0	3	NA	-9999	192	225	191	PASS	0	45	NG2	Target	2	NEG	0	1	NA	-9999	230	282	230	PASS	0	45	NG4	Target	3	NEG	0	0	NA	-9999	23	31	23
Xpert CT_NG	3	318780762	26524	Specimen	812086	683225	4.8	3/1/18 11:33	Done	CT NOT DETECTED;NG NOT DETECTED	CT1	Target	1	NEG	0	1	NA	-9999	211	248	211	PASS	0	45	NG2	Target	2	NEG	0	-1	NA	-9999	248	303	248	PASS	0	45	NG4	Target	3	NEG	0	-1	NA	-9999	37	49	37
Xpert CT_NG	3	328118272	26627	Specimen	812086	682788	4.8	3/1/18 10:05	Done	CT NOT DETECTED;NG NOT DETECTED	CT1	Target	1	NEG	0	3	NA	-9999	149	174	148	PASS	0	45	NG2	Target	2	NEG	0	6	NA	-9999	156	184	152	PASS	0	45	NG4	Target	3	NEG	0	0	NA	-9999	39	43	36
Xpert CT_NG	3	328118248	26627	Specimen	812086	683222	4.8	3/1/18 10:04	Done	CT NOT DETECTED;NG NOT DETECTED	CT1	Target	1	NEG	0	1	NA	-9999	185	217	185	PASS	0	45	NG2	Target	2	NEG	0	3	NA	-9999	253	312	253	PASS	0	45	NG4	Target	3	NEG	0	-2	NA	-9999	30	40	31
Xpert CT_NG	3	328118265	26627	Specimen	812086	683210	4.8	3/1/18 10:04	Done	CT NOT DETECTED;NG NOT DETECTED	CT1	Target	1	NEG	0	0	NA	-9999	201	234	200	PASS	0	45	NG2	Target	2	NEG	0	0	NA	-9999	231	284	231	PASS	0	45	NG4	Target	3	NEG	0	-2	NA	-9999	26	35	26
Xpert CT_NG	3	318780850	26524	Specimen	812086	682788	4.8	2/27/18 16:34	Done	CT NOT DETECTED;NG NOT DETECTED	CT1	Target	1	NEG	0	1	NA	-9999	194	228	193	PASS	0	45	NG2	Target	2	NEG	0	0	NA	-9999	223	273	223	PASS	0	45	NG4	Target	3	NEG	0	0	NA	-9999	28	38	28
Xpert CT_NG	3	318780829	26524	Specimen	812086	683222	4.8	2/27/18 16:33	Done	CT NOT DETECTED;NG NOT DETECTED	CT1	Target	1	NEG	0	2	NA	-9999	183	215	182	PASS	0	45	NG2	Target	2	NEG	0	3	NA	-9999	258	316	258	PASS	0	45	NG4	Target	3	NEG	0	-2	NA	-9999	34	45	35
Xpert CT_NG	3	328118258	26627	Specimen	812086	683210	4.8	2/27/18 16:32	Done	CT NOT DETECTED;NG NOT DETECTED	CT1	Target	1	NEG	0	3	NA	-9999	204	238	204	PASS	0	45	NG2	Target	2	NEG	0	7	NA	-9999	227	280	227	PASS	0	45	NG4	Target	3	NEG	0	-2	NA	-9999	28	36	28
Xpert CT_NG	3	318780841	26524	Specimen	812086	683222	4.8	2/27/18 14:27	Done	CT NOT DETECTED;NG NOT DETECTED	CT1	Target	1	NEG	0	2	NA	-9999	183	215	183	PASS	0	45	NG2	Target	2	NEG	0	1	NA	-9999	258	317	258	PASS	0	45	NG4	Target	3	NEG	0	-1	NA	-9999	30	40	30
Xpert CT_NG	3	318780869	26524	Specimen	812086	683210	4.8	2/27/18 14:27	Done	CT NOT DETECTED;NG NOT DETECTED	CT1	Target	1	NEG	0	8	NA	-9999	192	225	192	PASS	0	45	NG2	Target	2	NEG	0	12	NA	-9999	228	282	228	PASS	0	45	NG4	Target	3	NEG	0	1	NA	-9999	25	33	24
Xpert CT_NG	3	318780844	26524	Specimen	812086	683225	4.8	2/27/18 14:26	Done	CT NOT DETECTED;NG NOT DETECTED	CT1	Target	1	NEG	0	2	NA	-9999	205	241	204	PASS	0	45	NG2	Target	2	NEG	0	2	NA	-9999	245	300	244	PASS	0	45	NG4	Target	3	NEG	0	0	NA	-9999	38	49	37
Xpert CT_NG	3	318780861	26524	Specimen	812086	683222	4.8	2/27/18 11:19	Done	CT NOT DETECTED;NG NOT DETECTED	CT1	Target	1	NEG	0	0	NA	-9999	154	181	153	PASS	0	45	NG2	Target	2	NEG	0	-2	NA	-9999	279	340	278	PASS	0	45	NG4	Target	3	NEG	0	-2	NA	-9999	25	34	25
Xpert CT_NG	3	318780836	26524	Specimen	812086	682788	4.8	2/27/18 10:57	Done	CT NOT DETECTED;NG NOT DETECTED	CT1	Target	1	NEG	0	2	NA	-9999	193	229	194	PASS	0	45	NG2	Target	2	NEG	0	2	NA	-9999	218	270	219	PASS	0	45	NG4	Target	3	NEG	0	0	NA	-9999	27	37	27
Xpert CT_NG	3	318780855	26524	Specimen	812086	683222	4.8	2/27/18 9:27	Done	CT NOT DETECTED;NG NOT DETECTED	CT1	Target	1	NEG	0	4	NA	-9999	182	213	181	PASS	0	45	NG2	Target	2	NEG	0	6	NA	-9999	258	316	258	PASS	0	45	NG4	Target	3	NEG	0	-1	NA	-9999	32	41	32
Xpert CT_NG	3	318780851	26524	Specimen	812086	683210	4.8	2/27/18 9:27	Done	CT NOT DETECTED;NG NOT DETECTED	CT1	Target	1	NEG	0	1	NA	-9999	188	221	188	PASS	0	45	NG2	Target	2	NEG	0	-2	NA	-9999	224	276	224	PASS	0	45	NG4	Target	3	NEG	0	-1	NA	-9999	27	35	27
Xpert CT_NG	3	318780866	26524	Specimen	812086	682788	4.8	2/27/18 9:26	Done	CT NOT DETECTED;NG NOT DETECTED	CT1	Target	1	NEG	0	3	NA	-9999	141	160	139	PASS	0	45	NG2	Target	2	NEG	0	2	NA	-9999	142	162	139	PASS	0	45	NG4	Target	3	NEG	0	0	NA	-9999	40	42	39
Xpert CT_NG	3	318780809	26524	Specimen	812086	683210	4.8	2/22/18 13:22	Done	CT NOT DETECTED;NG NOT DETECTED	CT1	Target	1	NEG	0	-7	NA	-9999	186	218	185	PASS	0	45	NG2	Target	2	NEG	0	1	NA	-9999	224	277	224	PASS	0	45	NG4	Target	3	POS	39.2	184	PASS	-9999	23	31	23
Xpert CT_NG	3	318780810	26524	Specimen	812086	682788	4.8	2/22/18 13:20	Done	CT NOT DETECTED;NG NOT DETECTED	CT1	Target	1	NEG	0	1	NA	-9999	193	227	193	PASS	0	45	NG2	Target	2	NEG	0	0	NA	-9999	222	272	222	PASS	0	45	NG4	Target	3	NEG	0	-1	NA	-9999	28	38	28
Xpert CT_NG	3	318780807	26524	Specimen	812086	683225	4.8	2/22/18 12:54	Done	CT NOT DETECTED;NG NOT DETECTED	CT1	Target	1	NEG	0	1	NA	-9999	205	240	203	PASS	0	45	NG2	Target	2	NEG	0	0	NA	-9999	236	291	235	PASS	0	45	NG4	Target	3	NEG	0	1	NA	-9999	33	44	33
Xpert CT_NG	3	318780816	26524	Specimen	812086	683222	4.8	2/22/18 12:53	Done	CT NOT DETECTED;NG NOT DETECTED	CT1	Target	1	NEG	0	3	NA	-9999	168	198	167	PASS	0	45	NG2	Target	2	NEG	0	3	NA	-9999	240	295	239	PASS	0	45	NG4	Target	3	NEG	0	-2	NA	-9999	30	39	29
Xpert CT_NG	3	318780788	26524	Specimen	812086	683210	4.8	2/22/18 11:47	Done	CT NOT DETECTED;NG NOT DETECTED	CT1	Target	1	NEG	0	6	NA	-9999	189	222	189	PASS	0	45	NG2	Target	2	NEG	0	7	NA	-9999	221	270	220	PASS	0	45	NG4	Target	3	NEG	0	2	NA	-9999	25	34	25
Xpert CT_NG	3	318780785	26524	Specimen	812086	682788	4.8	2/22/18 11:47	Done	CT NOT DETECTED;NG NOT DETECTED	CT1	Target	1	NEG	0	4	NA	-9999	183	214	183	PASS	0	45	NG2	Target	2	NEG	0	5	NA	-9999	199	240	198	PASS	0	45	NG4	Target	3	NEG	0	-1	NA	-9999	34	42	34
Xpert CT_NG	3	488236149	25719	Specimen	812086	683225	4.8	2/22/18 11:20	Done	CT NOT DETECTED;NG NOT DETECTED	CT1	Target	1	NEG	0	1	NA	-9999	214	253	214	PASS	0	45	NG2	Target	2	NEG	0	3	NA	-9999	239	298	239	PASS	0	45	NG4	Target	3	NEG	0	0	NA	-9999	39	49	39
Xpert CT_NG	3	488236158	25719	Specimen	812086	683222	4.8	2/22/18 11:19	Done	CT NOT DETECTED;NG NOT DETECTED	CT1	Target	1	NEG	0	2	NA	-9999	136	159	135	PASS	0	45	NG2	Target	2	NEG	0	5	NA	-9999	186	219	184	PASS	0	45	NG4	Target	3	NEG	0	0	NA	-9999	56	56	54
Xpert CT_NG	3	488236248	25719	Specimen	812086	683210	4.8	10/31/17 15:07	Done	CT NOT DETECTED;NG NOT DETECTED	CT1	Target	1	NEG	0	2	NA	-9999	196	233	196	PASS	0	45	NG2	Target	2	NEG	0	1	NA	-9999	220	277	220	PASS	0	45	NG4	Target	3	NEG	0	-1	NA	-9999	28	37	28
Xpert CT_NG	3	488236249	25719	Specimen	812086	682788	4.8	10/31/17 15:06	Done	CT NOT DETECTED;NG NOT DETECTED	CT1	Target	1	NEG	0	-8	NA	-9999	212	251	212	PASS	0	45	NG2	Target	2	NEG	0	-4	NA	-9999	237	294	237	PASS	0	45	NG4	Target	3	POS	40.9	87	PASS	-9999	32	43	32
Xpert CT_NG	3	488236246	25719	Specimen	812086	683225	4.8	10/2/17 14:45	Done	CT NOT DETECTED;NG NOT DETECTED	CT1	Target	1	NEG	0	1	NA	-9999	229	270	228	PASS	0	45	NG2	Target	2	NEG	0	2	NA	-9999	250	309	249	PASS	0	45	NG4	Target	3	NEG	0	-1	NA	-9999	43	55	43
Xpert CT_NG	3	488236256	25719	Specimen	812086	683222	4.8	10/2/17 14:44	Done	CT NOT DETECTED;NG DETECTED	CT1	Target	1	NEG	0	1	NA	-9999	183	217	182	PASS	0	45	NG2	Target	2	POS	21.3	425	PASS	-9999	259	318	259	PASS	0	45	NG4	Target	3	POS	21.1	458	PASS	-9999	30	40	30
Xpert CT_NG	3	488236253	25719	Specimen	812086	683210	4.8	10/2/17 14:43	Done	CT DETECTED;NG NOT DETECTED	CT1	Target	1	POS	31.1	292	PASS	-9999	211	249	211	PASS	0	45	NG2	Target	2	NEG	0	2	NA	-9999	240	298	239	PASS	0	45	NG4	Target	3	NEG	0	1	NA	-9999	30	38	29
Xpert CT_NG	3	488236235	25719	Specimen	812086	682788	4.8	9/29/17 13:15	Done	CT NOT DETECTED;NG NOT DETECTED	CT1	Target	1	NEG	0	5	NA	-9999	195	231	196	PASS	0	45	NG2	Target	2	NEG	0	7	NA	-9999	222	272	222	PASS	0	45	NG4	Target	3	NEG	0	0	NA	-9999	30	40	31
Xpert CT_NG	3	488236236	25719	Specimen	812086	683225	4.8	9/29/17 13:14	Done	CT NOT DETECTED;NG NOT DETECTED	CT1	Target	1	NEG	0	2	NA	-9999	214	252	214	PASS	0	45	NG2	Target	2	NEG	0	4	NA	-9999	242	297	241	PASS	0	45	NG4	Target	3	NEG	0	1	NA	-9999	37	49	37
Xpert CT_NG	3	488236234	25719	Specimen	812086	683222	4.8	9/29/17 13:13	Done	CT NOT DETECTED;NG NOT DETECTED	CT1	Target	1	NEG	0	1	NA	-9999	192	228	191	PASS	0	45	NG2	Target	2	NEG	0	2	NA	-9999	254	313	254	PASS	0	45	NG4	Target	3	NEG	0	-1	NA	-9999	28	39	28
Xpert CT_NG	3	488236237	25719	Specimen	812086	683210	4.8	9/25/17 13:42	Done	CT NOT DETECTED;NG NOT DETECTED	CT1	Target	1	NEG	0	2	NA	-9999	201	236	200	PASS	0	45	NG2	Target	2	NEG	0	4	NA	-9999	233	286	232	PASS	0	45	NG4	Target	3	NEG	0	0	NA	-9999	29	38	29
Xpert CT_NG	3	488236260	25719	Specimen	812086	682788	4.8	9/25/17 13:41	Done	CT NOT DETECTED;NG NOT DETECTED	CT1	Target	1	NEG	0	2	NA	-9999	215	256	215	PASS	0	45	NG2	Target	2	NEG	0	3	NA	-9999	237	293	237	PASS	0	45	NG4	Target	3	NEG	0	0	NA	-9999	31	42	31
Xpert CT_NG	3	488234732	25719	Specimen	812086	683225	4.8	8/7/17 12:15	Done	CT NOT DETECTED;NG NOT DETECTED	CT1	Target	1	NEG	0	3	NA	-9999	207	245	207	PASS	0	45	NG2	Target	2	NEG	0	5	NA	-9999	247	305	247	PASS	0	45	NG4	Target	3	NEG	0	0	NA	-9999	40	51	40
Xpert CT_NG	3	488234750	25719	Specimen	812086	683222	4.8	8/7/17 12:14	Done	CT NOT DETECTED;NG NOT DETECTED	CT1	Target	1	NEG	0	1	NA	-9999	206	243	205	PASS	0	45	NG2	Target	2	NEG	0	2	NA	-9999	267	329	267	PASS	0	45	NG4	Target	3	NEG	0	0	NA	-9999	34	44	34
Xpert CT_NG	3	488234713	25719	Specimen	812086	683210	4.8	8/7/17 12:13	Done	CT NOT DETECTED;NG NOT DETECTED	CT1	Target	1	NEG	0	2	NA	-9999	220	260	220	PASS	0	45	NG2	Target	2	NEG	0	3	NA	-9999	247	309	247	PASS	0	45	NG4	Target	3	NEG	0	0	NA	-9999	31	40	31
Xpert CT_NG	3	488234710	25719	Specimen	812086	682788	4.8	7/27/17 16:18	Done	CT NOT DETECTED;NG NOT DETECTED	CT1	Target	1	NEG	0	2	NA	-9999	218	259	218	PASS	0	45	NG2	Target	2	NEG	0	3	NA	-9999	234	288	233	PASS	0	45	NG4	Target	3	NEG	0	0	NA	-9999	31	43	31
Xpert CT_NG	3	488234703	25719	Specimen	812086	683225	4.8	7/27/17 16:17	Done	CT NOT DETECTED;NG NOT DETECTED	CT1	Target	1	NEG	0	2	NA	-9999	214	254	215	PASS	0	45	NG2	Target	2	NEG	0	5	NA	-9999	244	302	245	PASS	0	45	NG4	Target	3	NEG	0	0	NA	-9999	42	54	42
Xpert CT_NG	3	488234719	25719	Specimen	812086	683222	4.8	7/27/17 16:17	Done	CT DETECTED;NG NOT DETECTED	CT1	Target	1	POS	38.9	144	PASS	-9999	193	229	193	PASS	0	45	NG2	Target	2	NEG	0	5	NA	-9999	260	319	260	PASS	0	45	NG4	Target	3	NEG	0	-1	NA	-9999	36	44	35
Xpert CT_NG	3	488234704	25719	Specimen	812086	683210	4.8	7/27/17 16:16	Aborted	ERROR	CT1	Target	1	NO RESULT	0	1	NA	-9999	223	260	222	PASS	0	29	NG2	Target	2	NO RESULT	0	3	NA	-9999	220	257	214	PASS	0	29	NG4	Target	3	NO RESULT	0	-2	NA	-9999	46	50	46
Xpert CT_NG	3	488234747	25719	Specimen	812086	682788	4.8	7/25/17 18:07	Done	CT NOT DETECTED;NG NOT DETECTED	CT1	Target	1	NEG	0	6	NA	-9999	155	177	152	PASS	0	45	NG2	Target	2	NEG	0	6	NA	-9999	151	172	146	PASS	0	45	NG4	Target	3	NEG	0	2	NA	-9999	51	50	47
Xpert CT_NG	3	488234764	25719	Specimen	812086	683225	4.8	7/25/17 18:06	Done	CT NOT DETECTED;NG NOT DETECTED	CT1	Target	1	NEG	0	1	NA	-9999	229	270	228	PASS	0	45	NG2	Target	2	NEG	0	5	NA	-9999	247	309	248	PASS	0	45	NG4	Target	3	NEG	0	0	NA	-9999	44	55	44
Xpert CT_NG	3	488234768	25719	Specimen	812086	683222	4.8	7/25/17 18:05	Done	CT NOT DETECTED;NG NOT DETECTED	CT1	Target	1	NEG	0	1	NA	-9999	212	252	212	PASS	0	45	NG2	Target	2	NEG	0	2	NA	-9999	273	339	273	PASS	0	45	NG4	Target	3	NEG	0	-1	NA	-9999	35	47	35
Xpert CT_NG	3	488234742	25719	Specimen	812086	683210	4.8	7/24/17 15:40	Done	CT NOT DETECTED;NG NOT DETECTED	CT1	Target	1	NEG	0	1	NA	-9999	225	266	225	PASS	0	45	NG2	Target	2	NEG	0	1	NA	-9999	246	308	246	PASS	0	45	NG4	Target	3	NEG	0	-1	NA	-9999	26	35	26
Xpert CT_NG	3	488234731	25719	Specimen	812086	682788	4.8	7/24/17 15:39	Done	CT NOT DETECTED;NG NOT DETECTED	CT1	Target	1	NEG	0	3	NA	-9999	225	267	225	PASS	0	45	NG2	Target	2	NEG	0	5	NA	-9999	244	302	244	PASS	0	45	NG4	Target	3	NEG	0	0	NA	-9999	34	45	34
Xpert CT_NG	3	488236608	25719	Specimen	812086	683225	4.8	7/21/17 15:59	Done	CT NOT DETECTED;NG NOT DETECTED	CT1	Target	1	NEG	0	2	NA	-9999	213	252	213	PASS	0	45	NG2	Target	2	NEG	0	4	NA	-9999	233	288	233	PASS	0	45	NG4	Target	3	NEG	0	0	NA	-9999	38	51	38
Xpert CT_NG	3	488236611	25719	Specimen	812086	682788	4.8	7/21/17 15:58	Done	CT NOT DETECTED;NG NOT DETECTED	CT1	Target	1	NEG	0	2	NA	-9999	221	262	221	PASS	0	45	NG2	Target	2	NEG	0	3	NA	-9999	228	283	228	PASS	0	45	NG4	Target	3	NEG	0	0	NA	-9999	30	40	29
Xpert CT_NG	3	488234788	25719	Specimen	812086	683225	4.8	7/14/17 16:42	Aborted	ERROR	CT1	Target	1	NO RESULT	0	0	NA	-9999	206	166	203	PASS	0	0	NG2	Target	2	NO RESULT	0	0	NA	-9999	74	73	74	FAIL	0	0	NG4	Target	3	NO RESULT	0	0	NA	-9999	111	108	107
Xpert CT_NG	3	488234765	25719	Negative Control 1	812086	682788	4.8	7/14/17 15:12	Done	CT NOT DETECTED;NG NOT DETECTED	CT1	Target	1	NEG	0	1	NA	-9999	244	289	244	PASS	0	45	NG2	Target	2	NEG	0	3	NA	-9999	254	318	254	PASS	0	45	NG4	Target	3	NEG	0	0	NA	-9999	36	48	36
Xpert CT_NG	3	488234762	25719	Positive Control 1	812086	683225	4.8	7/14/17 15:11	Done	CT DETECTED;NG NOT DETECTED	CT1	Target	1	POS	31.7	317	PASS	-9999	217	257	217	PASS	0	45	NG2	Target	2	NEG	0	2	NA	-9999	236	291	235	PASS	0	45	NG4	Target	3	NEG	0	2	NA	-9999	38	49	38
Xpert CT_NG	3	488235976	25719	Negative Control 1	812086	683222	4.8	4/18/17 12:36	Done	CT NOT DETECTED;NG NOT DETECTED	CT1	Target	1	NEG	0	2	NA	-9999	159	185	157	PASS	0	45	NG2	Target	2	NEG	0	17	NA	-9999	219	262	217	PASS	0	45	NG4	Target	3	NEG	0	-2	NA	-9999	43	51	44
Xpert CT_NG	3	488235998	25719	Positive Control 2	812086	683210	4.8	4/18/17 12:35	Done	CT NOT DETECTED;NG DETECTED	CT1	Target	1	NEG	0	-8	NA	-9999	205	242	205	PASS	0	45	NG2	Target	2	POS	24.7	451	PASS	-9999	236	290	236	PASS	0	45	NG4	Target	3	POS	24.6	447	PASS	-9999	30	39	30
Xpert CT_NG	3	488235984	25719	Positive Control 1	812086	682788	4.8	4/18/17 12:34	Done	CT DETECTED;NG NOT DETECTED	CT1	Target	1	POS	31.6	320	PASS	-9999	229	272	229	PASS	0	45	NG2	Target	2	NEG	0	1	NA	-9999	231	282	230	PASS	0	45	NG4	Target	3	NEG	0	1	NA	-9999	30	42	30
Xpert CT_NG	3	301017905	27805	Specimen	812094	683291	4.8	8/22/19 15:00	Done	CT NOT DETECTED;NG NOT DETECTED	CT1	Target	1	NEG	0	2	NA	-9999	209	247	209	PASS	0	45	NG2	Target	2	NEG	0	3	NA	-9999	214	261	214	PASS	0	45	NG4	Target	3	NEG	0	-1	NA	-9999	30	41	30
Xpert CT_NG	3	301017801	27805	Specimen	812094	683288	4.8	8/21/19 19:14	Done	CT NOT DETECTED;NG NOT DETECTED	CT1	Target	1	NEG	0	1	NA	-9999	153	177	153	PASS	0	45	NG2	Target	2	NEG	0	2	NA	-9999	151	179	150	PASS	0	45	NG4	Target	3	NEG	0	0	NA	-9999	58	62	58
Xpert CT_NG	3	301017798	27805	Specimen	812094	683267	4.8	8/20/19 11:56	Done	CT NOT DETECTED;NG NOT DETECTED	CT1	Target	1	NEG	0	3	NA	-9999	202	238	201	PASS	0	45	NG2	Target	2	NEG	0	5	NA	-9999	206	252	205	PASS	0	45	NG4	Target	3	NEG	0	-1	NA	-9999	26	35	25
Xpert CT_NG	3	301017813	27805	Specimen	812094	683061	4.8	8/20/19 11:55	Done	CT NOT DETECTED;NG NOT DETECTED	CT1	Target	1	NEG	0	6	NA	-9999	171	199	170	PASS	0	45	NG2	Target	2	NEG	0	13	NA	-9999	142	169	141	PASS	0	45	NG4	Target	3	NEG	0	1	NA	-9999	42	43	41
Xpert CT_NG	3	301017790	27805	Specimen	812094	683291	4.8	8/20/19 11:55	Done	CT NOT DETECTED;NG NOT DETECTED	CT1	Target	1	NEG	0	2	NA	-9999	218	257	217	PASS	0	45	NG2	Target	2	NEG	0	4	NA	-9999	221	270	220	PASS	0	45	NG4	Target	3	NEG	0	-1	NA	-9999	31	41	31
Xpert CT_NG	3	388354301	27625	Specimen	812094	683288	4.8	8/20/19 11:54	Done	CT NOT DETECTED;NG NOT DETECTED	CT1	Target	1	NEG	0	3	NA	-9999	177	201	175	PASS	0	45	NG2	Target	2	NEG	0	5	NA	-9999	165	200	164	PASS	0	45	NG4	Target	3	POS	42.2	26	PASS	-9999	45	52	45
Xpert CT_NG	3	301017782	27805	Specimen	812094	683267	4.8	8/20/19 10:01	Done	CT NOT DETECTED;NG NOT DETECTED	CT1	Target	1	NEG	0	3	NA	-9999	211	249	211	PASS	0	45	NG2	Target	2	NEG	0	5	NA	-9999	213	261	213	PASS	0	45	NG4	Target	3	NEG	0	-1	NA	-9999	23	32	23
Xpert CT_NG	3	388354300	27625	Specimen	812094	683061	4.8	8/20/19 10:01	Done	CT NOT DETECTED;NG NOT DETECTED	CT1	Target	1	NEG	0	6	NA	-9999	240	279	239	PASS	0	45	NG2	Target	2	NEG	0	13	NA	-9999	204	252	205	PASS	0	45	NG4	Target	3	NEG	0	2	NA	-9999	27	37	27
Xpert CT_NG	3	388354337	27625	Specimen	812094	683291	4.8	8/19/19 17:39	Done	CT NOT DETECTED;NG NOT DETECTED	CT1	Target	1	NEG	0	4	NA	-9999	217	252	216	PASS	0	45	NG2	Target	2	NEG	0	8	NA	-9999	215	264	214	PASS	0	45	NG4	Target	3	NEG	0	1	NA	-9999	24	34	24
Xpert CT_NG	3	388354336	27625	Specimen	812094	683288	4.8	8/19/19 17:38	Done	CT NOT DETECTED;NG NOT DETECTED	CT1	Target	1	NEG	0	6	NA	-9999	203	235	202	PASS	0	45	NG2	Target	2	NEG	0	8	NA	-9999	203	249	202	PASS	0	45	NG4	Target	3	NEG	0	4	NA	-9999	25	35	24
Xpert CT_NG	3	388354302	27625	Specimen	812094	683267	4.8	8/14/19 13:45	Done	CT NOT DETECTED;NG NOT DETECTED	CT1	Target	1	NEG	0	4	NA	-9999	230	267	229	PASS	0	45	NG2	Target	2	NEG	0	5	NA	-9999	219	268	219	PASS	0	45	NG4	Target	3	NEG	0	0	NA	-9999	24	34	23
Xpert CT_NG	3	388354297	27625	Specimen	812094	683061	4.8	8/14/19 13:44	Done	CT NOT DETECTED;NG NOT DETECTED	CT1	Target	1	NEG	0	1	NA	-9999	236	275	235	PASS	0	45	NG2	Target	2	NEG	0	2	NA	-9999	201	247	201	PASS	0	45	NG4	Target	3	NEG	0	-1	NA	-9999	25	35	25
Xpert CT_NG	3	388354306	27625	Specimen	812094	683291	4.8	8/14/19 13:43	Done	CT NOT DETECTED;NG NOT DETECTED	CT1	Target	1	NEG	0	2	NA	-9999	215	251	215	PASS	0	45	NG2	Target	2	NEG	0	4	NA	-9999	224	276	224	PASS	0	45	NG4	Target	3	NEG	0	0	NA	-9999	25	35	25
Xpert CT_NG	3	388354322	27625	Specimen	812094	683288	4.8	8/14/19 9:36	Done	CT NOT DETECTED;NG NOT DETECTED	CT1	Target	1	NEG	0	5	NA	-9999	222	256	221	PASS	0	45	NG2	Target	2	NEG	0	10	NA	-9999	209	258	209	PASS	0	45	NG4	Target	3	NEG	0	1	NA	-9999	26	36	26
Xpert CT_NG	3	388354320	27625	Specimen	812094	683267	4.8	8/14/19 9:36	Done	CT NOT DETECTED;NG NOT DETECTED	CT1	Target	1	NEG	0	3	NA	-9999	225	259	224	PASS	0	45	NG2	Target	2	NEG	0	5	NA	-9999	208	254	207	PASS	0	45	NG4	Target	3	NEG	0	0	NA	-9999	21	31	21
Xpert CT_NG	3	388354315	27625	Specimen	812094	683061	4.8	8/13/19 17:06	Done	CT NOT DETECTED;NG NOT DETECTED	CT1	Target	1	NEG	0	3	NA	-9999	188	215	186	PASS	0	45	NG2	Target	2	NEG	0	7	NA	-9999	149	177	147	PASS	0	45	NG4	Target	3	NEG	0	1	NA	-9999	43	47	42
Xpert CT_NG	3	301020248	27805	Specimen	812094	683291	4.8	8/13/19 17:05	Done	CT NOT DETECTED;NG NOT DETECTED	CT1	Target	1	NEG	0	1	NA	-9999	210	250	210	PASS	0	45	NG2	Target	2	NEG	0	2	NA	-9999	208	258	208	PASS	0	45	NG4	Target	3	NEG	0	0	NA	-9999	30	40	30
Xpert CT_NG	3	301018235	27805	Specimen	812094	683288	4.8	8/13/19 11:06	Done	CT NOT DETECTED;NG NOT DETECTED	CT1	Target	1	NEG	0	2	NA	-9999	213	251	213	PASS	0	45	NG2	Target	2	NEG	0	7	NA	-9999	215	265	215	PASS	0	45	NG4	Target	3	POS	38.8	87	PASS	-9999	31	43	31
Xpert CT_NG	3	301020870	27805	Specimen	812094	683267	4.8	8/12/19 14:25	Done	CT NOT DETECTED;NG NOT DETECTED	CT1	Target	1	NEG	0	4	NA	-9999	217	256	217	PASS	0	45	NG2	Target	2	NEG	0	10	NA	-9999	215	265	214	PASS	0	45	NG4	Target	3	NEG	0	0	NA	-9999	27	37	27
Xpert CT_NG	3	301018580	27805	Specimen	812094	683061	4.8	8/8/19 16:50	Done	CT NOT DETECTED;NG NOT DETECTED	CT1	Target	1	NEG	0	3	NA	-9999	230	272	229	PASS	0	45	NG2	Target	2	NEG	0	7	NA	-9999	206	255	206	PASS	0	45	NG4	Target	3	NEG	0	0	NA	-9999	28	38	28
Xpert CT_NG	3	301020042	27805	Specimen	812094	683291	4.8	8/8/19 14:04	Done	CT NOT DETECTED;NG NOT DETECTED	CT1	Target	1	NEG	0	1	NA	-9999	214	254	215	PASS	0	45	NG2	Target	2	NEG	0	3	NA	-9999	230	282	230	PASS	0	45	NG4	Target	3	NEG	0	0	NA	-9999	30	40	29
Xpert CT_NG	3	301018600	27805	Specimen	812094	683288	4.8	8/8/19 14:04	Done	CT NOT DETECTED;NG NOT DETECTED	CT1	Target	1	NEG	0	0	NA	-9999	209	244	208	PASS	0	45	NG2	Target	2	NEG	0	3	NA	-9999	219	269	218	PASS	0	45	NG4	Target	3	NEG	0	-3	NA	-9999	31	42	30
Xpert CT_NG	3	301020377	27805	Specimen	812094	683267	4.8	8/8/19 14:03	Done	CT DETECTED;NG NOT DETECTED	CT1	Target	1	POS	36.7	231	PASS	-9999	205	242	205	PASS	0	45	NG2	Target	2	NEG	0	13	NA	-9999	209	256	210	PASS	0	45	NG4	Target	3	NEG	0	0	NA	-9999	27	36	27
Xpert CT_NG	3	301019254	27805	Specimen	812094	683061	4.8	8/7/19 16:55	Done	CT NOT DETECTED;NG NOT DETECTED	CT1	Target	1	NEG	0	4	NA	-9999	248	293	248	PASS	0	45	NG2	Target	2	NEG	0	11	NA	-9999	214	265	214	PASS	0	45	NG4	Target	3	NEG	0	0	NA	-9999	29	39	29
Xpert CT_NG	3	301019280	27805	Specimen	812094	683291	4.8	8/7/19 16:54	Done	CT NOT DETECTED;NG NOT DETECTED	CT1	Target	1	NEG	0	1	NA	-9999	217	256	217	PASS	0	45	NG2	Target	2	NEG	0	4	NA	-9999	229	285	229	PASS	0	45	NG4	Target	3	NEG	0	-1	NA	-9999	29	40	28
Xpert CT_NG	3	301020419	27805	Specimen	812094	683288	4.8	8/7/19 16:54	Done	CT NOT DETECTED;NG NOT DETECTED	CT1	Target	1	NEG	0	3	NA	-9999	161	184	160	PASS	0	45	NG2	Target	2	NEG	0	7	NA	-9999	151	180	150	PASS	0	45	NG4	Target	3	NEG	0	1	NA	-9999	55	58	54
Xpert CT_NG	3	388354345	27625	Specimen	812094	683267	4.8	8/7/19 14:08	Done	CT NOT DETECTED;NG NOT DETECTED	CT1	Target	1	NEG	0	6	NA	-9999	174	195	170	PASS	0	45	NG2	Target	2	NEG	0	7	NA	-9999	157	183	149	PASS	0	45	NG4	Target	3	NEG	0	1	NA	-9999	39	41	37
Xpert CT_NG	3	388354367	27625	Specimen	812094	683061	4.8	8/7/19 13:16	Done	CT NOT DETECTED;NG NOT DETECTED	CT1	Target	1	NEG	0	7	NA	-9999	178	194	174	PASS	0	45	NG2	Target	2	NEG	0	10	NA	-9999	127	143	123	PASS	0	45	NG4	Target	3	NEG	0	1	NA	-9999	46	43	42
Xpert CT_NG	3	388354370	27625	Specimen	812094	683291	4.8	8/7/19 13:15	Done	CT NOT DETECTED;NG NOT DETECTED	CT1	Target	1	NEG	0	3	NA	-9999	217	252	216	PASS	0	45	NG2	Target	2	NEG	0	4	NA	-9999	215	263	214	PASS	0	45	NG4	Target	3	NEG	0	1	NA	-9999	22	33	22
Xpert CT_NG	3	388354348	27625	Specimen	812094	683288	4.8	8/6/19 13:04	Done	CT NOT DETECTED;NG NOT DETECTED	CT1	Target	1	NEG	0	3	NA	-9999	186	212	184	PASS	0	45	NG2	Target	2	NEG	0	4	NA	-9999	181	218	180	PASS	0	45	NG4	Target	3	NEG	0	0	NA	-9999	48	57	48
Xpert CT_NG	3	388354349	27625	Specimen	812094	683267	4.8	8/6/19 13:03	Done	CT NOT DETECTED;NG NOT DETECTED	CT1	Target	1	NEG	0	5	NA	-9999	218	253	218	PASS	0	45	NG2	Target	2	NEG	0	9	NA	-9999	213	265	213	PASS	0	45	NG4	Target	3	NEG	0	5	NA	-9999	22	31	22
Xpert CT_NG	3	388354377	27625	Specimen	812094	683061	4.8	8/6/19 12:55	Done	CT NOT DETECTED;NG NOT DETECTED	CT1	Target	1	NEG	0	3	NA	-9999	203	233	203	PASS	0	45	NG2	Target	2	NEG	0	2	NA	-9999	165	200	165	PASS	0	45	NG4	Target	3	NEG	0	0	NA	-9999	43	47	42
Xpert CT_NG	3	388354384	27625	Specimen	812094	683291	4.8	8/5/19 16:08	Done	CT NOT DETECTED;NG NOT DETECTED	CT1	Target	1	NEG	0	1	NA	-9999	213	249	213	PASS	0	45	NG2	Target	2	NEG	0	2	NA	-9999	208	257	208	PASS	0	45	NG4	Target	3	NEG	0	0	NA	-9999	27	38	27
Xpert CT_NG	3	388354350	27625	Specimen	812094	683288	4.8	8/5/19 16:08	Done	CT NOT DETECTED;NG NOT DETECTED	CT1	Target	1	NEG	0	4	NA	-9999	212	245	212	PASS	0	45	NG2	Target	2	NEG	0	5	NA	-9999	211	258	210	PASS	0	45	NG4	Target	3	NEG	0	1	NA	-9999	25	35	24
Xpert CT_NG	3	388354352	27625	Specimen	812094	683267	4.8	8/5/19 16:08	Done	CT NOT DETECTED;NG NOT DETECTED	CT1	Target	1	NEG	0	3	NA	-9999	232	269	231	PASS	0	45	NG2	Target	2	NEG	0	4	NA	-9999	216	266	215	PASS	0	45	NG4	Target	3	NEG	0	0	NA	-9999	22	32	22
Xpert CT_NG	3	388354316	27625	Specimen	812094	683061	4.8	8/5/19 11:07	Done	CT NOT DETECTED;NG DETECTED	CT1	Target	1	NEG	0	-5	NA	-9999	235	274	234	PASS	0	45	NG2	Target	2	POS	28.1	421	PASS	-9999	201	246	200	PASS	0	45	NG4	Target	3	POS	28.1	353	PASS	-9999	25	35	25
Xpert CT_NG	3	388354335	27625	Specimen	812094	683291	4.8	8/1/19 11:32	Done	CT NOT DETECTED;NG NOT DETECTED	CT1	Target	1	NEG	0	2	NA	-9999	225	262	225	PASS	0	45	NG2	Target	2	NEG	0	4	NA	-9999	222	273	222	PASS	0	45	NG4	Target	3	NEG	0	0	NA	-9999	22	32	21
Xpert CT_NG	3	388354346	27625	Specimen	812094	683288	4.8	7/31/19 17:48	Done	CT NOT DETECTED;NG NOT DETECTED	CT1	Target	1	NEG	0	2	NA	-9999	171	193	170	PASS	0	45	NG2	Target	2	NEG	0	3	NA	-9999	172	206	172	PASS	0	45	NG4	Target	3	NEG	0	-1	NA	-9999	57	64	56
Xpert CT_NG	3	388354317	27625	Specimen	812094	683267	4.8	7/31/19 17:48	Done	CT NOT DETECTED;NG NOT DETECTED	CT1	Target	1	NEG	0	2	NA	-9999	223	258	223	PASS	0	45	NG2	Target	2	NEG	0	3	NA	-9999	212	259	211	PASS	0	45	NG4	Target	3	POS	38.1	105	PASS	-9999	24	33	22
Xpert CT_NG	3	388354308	27625	Specimen	812094	683061	4.8	7/31/19 17:47	Done	CT NOT DETECTED;NG NOT DETECTED	CT1	Target	1	NEG	0	2	NA	-9999	246	286	245	PASS	0	45	NG2	Target	2	NEG	0	4	NA	-9999	215	264	215	PASS	0	45	NG4	Target	3	NEG	0	-1	NA	-9999	25	36	25
Xpert CT_NG	3	388354299	27625	Specimen	812094	683291	4.8	7/31/19 17:04	Done	CT NOT DETECTED;NG NOT DETECTED	CT1	Target	1	NEG	0	4	NA	-9999	211	246	211	PASS	0	45	NG2	Target	2	NEG	0	8	NA	-9999	212	262	212	PASS	0	45	NG4	Target	3	NEG	0	2	NA	-9999	28	38	28
Xpert CT_NG	3	388354366	27625	Specimen	812094	683288	4.8	7/31/19 14:31	Done	CT NOT DETECTED;NG NOT DETECTED	CT1	Target	1	NEG	0	6	NA	-9999	186	195	180	PASS	0	45	NG2	Target	2	NEG	0	9	NA	-9999	157	176	150	PASS	0	45	NG4	Target	3	NEG	0	2	NA	-9999	68	58	58
Xpert CT_NG	3	388354344	27625	Specimen	812094	683267	4.8	7/30/19 16:29	Done	CT NOT DETECTED;NG DETECTED	CT1	Target	1	NEG	0	4	NA	-9999	231	269	231	PASS	0	45	NG2	Target	2	POS	19.7	470	PASS	-9999	218	268	217	PASS	0	45	NG4	Target	3	POS	19.6	486	PASS	-9999	23	31	22
Xpert CT_NG	3	388354338	27625	Specimen	812094	683061	4.8	7/30/19 16:28	Done	CT NOT DETECTED;NG NOT DETECTED	CT1	Target	1	NEG	0	4	NA	-9999	197	225	197	PASS	0	45	NG2	Target	2	NEG	0	7	NA	-9999	148	177	147	PASS	0	45	NG4	Target	3	NEG	0	0	NA	-9999	50	54	49
Xpert CT_NG	3	388354368	27625	Specimen	812094	683291	4.8	7/30/19 16:28	Done	CT NOT DETECTED;NG NOT DETECTED	CT1	Target	1	NEG	0	2	NA	-9999	216	252	216	PASS	0	45	NG2	Target	2	NEG	0	4	NA	-9999	225	284	224	PASS	0	45	NG4	Target	3	NEG	0	1	NA	-9999	27	37	26
Xpert CT_NG	3	388354324	27625	Specimen	812094	683288	4.8	7/29/19 17:13	Done	CT NOT DETECTED;NG NOT DETECTED	CT1	Target	1	NEG	0	7	NA	-9999	212	245	211	PASS	0	45	NG2	Target	2	NEG	0	12	NA	-9999	209	257	209	PASS	0	45	NG4	Target	3	NEG	0	2	NA	-9999	27	36	25
Xpert CT_NG	3	388354321	27625	Specimen	812094	683267	4.8	7/26/19 15:32	Done	CT NOT DETECTED;NG NOT DETECTED	CT1	Target	1	NEG	0	2	NA	-9999	224	261	224	PASS	0	45	NG2	Target	2	NEG	0	7	NA	-9999	208	256	208	PASS	0	45	NG4	Target	3	NEG	0	3	NA	-9999	20	30	20
Xpert CT_NG	3	388354319	27625	Positive Control 2	812094	683061	4.8	7/26/19 11:32	Done	CT NOT DETECTED;NG DETECTED	CT1	Target	1	NEG	0	-2	NA	-9999	251	291	250	PASS	0	45	NG2	Target	2	POS	21.1	487	PASS	-9999	217	268	217	PASS	0	45	NG4	Target	3	POS	21.8	502	PASS	-9999	28	39	28
Xpert CT_NG	3	388354318	27625	Positive Control 1	812094	683291	4.8	7/26/19 11:31	Done	CT DETECTED;NG NOT DETECTED	CT1	Target	1	POS	30.6	252	PASS	-9999	198	226	196	PASS	0	45	NG2	Target	2	NEG	0	2	NA	-9999	195	236	194	PASS	0	45	NG4	Target	3	NEG	0	1	NA	-9999	34	43	35
Xpert CT_NG	3	388354327	27625	Negative Control 1	812094	683288	4.8	7/26/19 11:29	Done	CT NOT DETECTED;NG NOT DETECTED	CT1	Target	1	NEG	0	2	NA	-9999	165	185	163	PASS	0	45	NG2	Target	2	NEG	0	1	NA	-9999	159	189	157	PASS	0	45	NG4	Target	3	NEG	0	1	NA	-9999	55	59	54
Xpert CT_NG	3	388354325	27625	Specimen	812094	683267	4.8	7/24/19 17:34	Done	CT NOT DETECTED;NG NOT DETECTED	CT1	Target	1	NEG	0	2	NA	-9999	219	255	219	PASS	0	45	NG2	Target	2	NEG	0	4	NA	-9999	207	255	206	PASS	0	45	NG4	Target	3	NEG	0	1	NA	-9999	21	30	20
Xpert CT_NG	3	388354340	27625	Specimen	812094	683061	4.8	7/24/19 11:51	Done	CT NOT DETECTED;NG NOT DETECTED	CT1	Target	1	NEG	0	3	NA	-9999	236	273	235	PASS	0	45	NG2	Target	2	NEG	0	4	NA	-9999	195	239	195	PASS	0	45	NG4	Target	3	NEG	0	0	NA	-9999	26	35	26
Xpert CT_NG	3	388354331	27625	Specimen	812094	683291	4.8	7/24/19 11:51	Done	CT NOT DETECTED;NG NOT DETECTED	CT1	Target	1	NEG	0	2	NA	-9999	223	259	222	PASS	0	45	NG2	Target	2	NEG	0	6	NA	-9999	222	276	221	PASS	0	45	NG4	Target	3	NEG	0	0	NA	-9999	23	33	22
Xpert CT_NG	3	388354334	27625	Specimen	812094	683288	4.8	7/24/19 11:50	Done	CT NOT DETECTED;NG NOT DETECTED	CT1	Target	1	NEG	0	2	NA	-9999	212	244	211	PASS	0	45	NG2	Target	2	NEG	0	2	NA	-9999	206	251	205	PASS	0	45	NG4	Target	3	NEG	0	-1	NA	-9999	22	32	21
Xpert CT_NG	3	388354329	27625	Specimen	812094	683267	4.8	7/23/19 15:08	Done	CT NOT DETECTED;NG NOT DETECTED	CT1	Target	1	NEG	0	3	NA	-9999	227	264	227	PASS	0	45	NG2	Target	2	NEG	0	4	NA	-9999	212	260	212	PASS	0	45	NG4	Target	3	NEG	0	0	NA	-9999	23	34	24
Xpert CT_NG	3	456421254	27120	Specimen	812094	683061	4.8	7/23/19 13:21	Done	CT NOT DETECTED;NG NOT DETECTED	CT1	Target	1	NEG	0	3	NA	-9999	233	271	233	PASS	0	45	NG2	Target	2	NEG	0	5	NA	-9999	204	252	204	PASS	0	45	NG4	Target	3	NEG	0	0	NA	-9999	34	43	34
Xpert CT_NG	3	456421235	27120	Specimen	812094	683291	4.8	7/17/19 15:52	Done	CT NOT DETECTED;NG NOT DETECTED	CT1	Target	1	NEG	0	0	NA	-9999	228	265	228	PASS	0	45	NG2	Target	2	NEG	0	2	NA	-9999	223	275	223	PASS	0	45	NG4	Target	3	NEG	0	0	NA	-9999	35	44	34
Xpert CT_NG	3	456421251	27120	Specimen	812094	683288	4.8	7/17/19 15:52	Done	CT NOT DETECTED;NG NOT DETECTED	CT1	Target	1	NEG	0	0	NA	-9999	203	235	203	PASS	0	45	NG2	Target	2	NEG	0	2	NA	-9999	203	255	202	PASS	0	45	NG4	Target	3	NEG	0	-1	NA	-9999	36	45	36
Xpert CT_NG	3	456421234	27120	Specimen	812094	683267	4.8	7/17/19 15:51	Done	CT NOT DETECTED;NG DETECTED	CT1	Target	1	NEG	0	-1	NA	-9999	212	246	212	PASS	0	45	NG2	Target	2	POS	21.9	495	PASS	-9999	204	251	204	PASS	0	45	NG4	Target	3	POS	21.8	437	PASS	-9999	28	36	28
Xpert CT_NG	3	456421253	27120	Specimen	812094	683061	4.8	7/9/19 11:41	Done	CT NOT DETECTED;NG NOT DETECTED	CT1	Target	1	NEG	0	4	NA	-9999	229	265	228	PASS	0	45	NG2	Target	2	NEG	0	5	NA	-9999	191	233	191	PASS	0	45	NG4	Target	3	NEG	0	1	NA	-9999	38	46	38
Xpert CT_NG	3	456421256	27120	Specimen	812094	683291	4.8	7/9/19 11:40	Done	CT NOT DETECTED;NG NOT DETECTED	CT1	Target	1	NEG	0	4	NA	-9999	179	206	178	PASS	0	45	NG2	Target	2	NEG	0	7	NA	-9999	167	202	165	PASS	0	45	NG4	Target	3	NEG	0	1	NA	-9999	49	51	46
Xpert CT_NG	3	456421258	27120	Specimen	812094	683288	4.8	7/9/19 11:40	Done	CT NOT DETECTED;NG NOT DETECTED	CT1	Target	1	NEG	0	2	NA	-9999	218	251	217	PASS	0	45	NG2	Target	2	NEG	0	6	NA	-9999	210	258	210	PASS	0	45	NG4	Target	3	NEG	0	14	NA	-9999	38	47	38
Xpert CT_NG	3	456421250	27120	Specimen	812094	683267	4.8	7/9/19 11:39	Done	CT NOT DETECTED;NG NOT DETECTED	CT1	Target	1	NEG	0	2	NA	-9999	222	257	222	PASS	0	45	NG2	Target	2	NEG	0	2	NA	-9999	207	256	207	PASS	0	45	NG4	Target	3	NEG	0	0	NA	-9999	30	38	30
Xpert CT_NG	3	456421257	27120	Specimen	812094	683061	4.8	7/8/19 10:16	Done	CT NOT DETECTED;NG NOT DETECTED	CT1	Target	1	NEG	0	1	NA	-9999	247	286	246	PASS	0	45	NG2	Target	2	NEG	0	2	NA	-9999	209	259	209	PASS	0	45	NG4	Target	3	NEG	0	0	NA	-9999	35	43	34
Xpert CT_NG	3	388354257	27625	Specimen	812094	683291	4.8	7/8/19 10:15	Done	CT NOT DETECTED;NG NOT DETECTED	CT1	Target	1	NEG	0	3	NA	-9999	156	174	153	PASS	0	45	NG2	Target	2	NEG	0	3	NA	-9999	147	169	142	PASS	0	45	NG4	Target	3	NEG	0	1	NA	-9999	33	36	31
Xpert CT_NG	3	456421259	27120	Specimen	812094	683288	4.8	7/8/19 10:14	Done	CT NOT DETECTED;NG NOT DETECTED	CT1	Target	1	NEG	0	2	NA	-9999	218	251	217	PASS	0	45	NG2	Target	2	NEG	0	3	NA	-9999	214	263	213	PASS	0	45	NG4	Target	3	NEG	0	0	NA	-9999	38	47	37
Xpert CT_NG	3	388354281	27625	Specimen	812094	683267	4.8	7/2/19 12:15	Done	CT DETECTED;NG NOT DETECTED	CT1	Target	1	POS	29.6	330	PASS	-9999	220	256	221	PASS	0	45	NG2	Target	2	NEG	0	6	NA	-9999	206	254	205	PASS	0	45	NG4	Target	3	NEG	0	0	NA	-9999	21	31	20
Xpert CT_NG	3	388354275	27625	Specimen	812094	683061	4.8	6/28/19 12:06	Done	CT NOT DETECTED;NG NOT DETECTED	CT1	Target	1	NEG	0	2	NA	-9999	196	222	196	PASS	0	45	NG2	Target	2	NEG	0	4	NA	-9999	166	196	165	PASS	0	45	NG4	Target	3	NEG	0	2	NA	-9999	44	50	44
Xpert CT_NG	3	388354274	27625	Specimen	812094	683291	4.8	6/27/19 19:42	Done	CT NOT DETECTED;NG NOT DETECTED	CT1	Target	1	NEG	0	4	NA	-9999	191	218	189	PASS	0	45	NG2	Target	2	NEG	0	6	NA	-9999	180	215	179	PASS	0	45	NG4	Target	3	NEG	0	1	NA	-9999	39	46	39
Xpert CT_NG	3	388354256	27625	Specimen	812094	683288	4.8	6/21/19 16:48	Done	CT NOT DETECTED;NG NOT DETECTED	CT1	Target	1	NEG	0	4	NA	-9999	211	243	210	PASS	0	45	NG2	Target	2	NEG	0	3	NA	-9999	208	255	207	PASS	0	45	NG4	Target	3	NEG	0	0	NA	-9999	24	34	24
Xpert CT_NG	3	388354278	27625	Specimen	812094	683267	4.8	6/21/19 16:47	Done	CT DETECTED;NG DETECTED	CT1	Target	1	POS	30	308	PASS	-9999	227	264	227	PASS	0	45	NG2	Target	2	POS	18.2	494	PASS	-9999	215	264	214	PASS	0	45	NG4	Target	3	POS	18.1	478	PASS	-9999	23	32	23
Xpert CT_NG	3	388354273	27625	Specimen	812094	683061	4.8	6/21/19 16:43	Aborted	ERROR	CT1	Target	1	NO RESULT	0	-9	NA	-9999	181	199	179	PASS	0	16	NG2	Target	2	NO RESULT	0	-14	NA	-9999	133	150	131	PASS	0	16	NG4	Target	3	NO RESULT	0	-3	NA	-9999	37	41	36
Xpert CT_NG	3	388354267	27625	Specimen	812094	683291	4.8	6/21/19 11:27	Done	CT NOT DETECTED;NG NOT DETECTED	CT1	Target	1	NEG	0	4	NA	-9999	208	241	207	PASS	0	45	NG2	Target	2	NEG	0	7	NA	-9999	212	259	212	PASS	0	45	NG4	Target	3	NEG	0	0	NA	-9999	26	36	25
Xpert CT_NG	3	388354261	27625	Specimen	812094	683288	4.8	6/20/19 11:05	Done	CT NOT DETECTED;NG NOT DETECTED	CT1	Target	1	NEG	0	8	NA	-9999	219	254	219	PASS	0	45	NG2	Target	2	NEG	0	12	NA	-9999	216	266	216	PASS	0	45	NG4	Target	3	NEG	0	2	NA	-9999	23	34	23
Xpert CT_NG	3	388354265	27625	Specimen	812094	683267	4.8	6/20/19 11:05	Done	CT NOT DETECTED;NG NOT DETECTED	CT1	Target	1	NEG	0	1	NA	-9999	229	266	228	PASS	0	45	NG2	Target	2	NEG	0	0	NA	-9999	218	267	217	PASS	0	45	NG4	Target	3	NEG	0	0	NA	-9999	20	31	20
Xpert CT_NG	3	388354286	27625	Specimen	812094	683061	4.8	6/20/19 11:04	Done	CT NOT DETECTED;NG NOT DETECTED	CT1	Target	1	NEG	0	2	NA	-9999	240	279	239	PASS	0	45	NG2	Target	2	NEG	0	2	NA	-9999	211	258	210	PASS	0	45	NG4	Target	3	NEG	0	0	NA	-9999	21	31	20
Xpert CT_NG	3	388354289	27625	Specimen	812094	683291	4.8	6/19/19 17:59	Done	CT NOT DETECTED;NG NOT DETECTED	CT1	Target	1	NEG	0	7	NA	-9999	234	271	233	PASS	0	45	NG2	Target	2	NEG	0	12	NA	-9999	228	280	228	PASS	0	45	NG4	Target	3	NEG	0	4	NA	-9999	23	34	22
Xpert CT_NG	3	388354292	27625	Specimen	812094	683288	4.8	6/19/19 17:56	Done	CT NOT DETECTED;NG NOT DETECTED	CT1	Target	1	NEG	0	2	NA	-9999	217	251	216	PASS	0	45	NG2	Target	2	NEG	0	4	NA	-9999	211	262	210	PASS	0	45	NG4	Target	3	NEG	0	2	NA	-9999	24	33	23
Xpert CT_NG	3	388354305	27625	Specimen	812094	683267	4.8	6/19/19 14:20	Done	CT NOT DETECTED;NG NOT DETECTED	CT1	Target	1	NEG	0	8	NA	-9999	220	255	220	PASS	0	45	NG2	Target	2	NEG	0	16	NA	-9999	210	260	210	PASS	0	45	NG4	Target	3	NEG	0	2	NA	-9999	23	33	23
Xpert CT_NG	3	388354293	27625	Specimen	812094	683061	4.8	6/18/19 15:34	Done	CT NOT DETECTED;NG NOT DETECTED	CT1	Target	1	NEG	0	3	NA	-9999	238	277	237	PASS	0	45	NG2	Target	2	NEG	0	6	NA	-9999	201	247	201	PASS	0	45	NG4	Target	3	NEG	0	0	NA	-9999	27	35	27
Xpert CT_NG	3	388354291	27625	Specimen	812094	683291	4.8	6/18/19 12:43	Done	CT NOT DETECTED;NG NOT DETECTED	CT1	Target	1	NEG	0	7	NA	-9999	217	253	217	PASS	0	45	NG2	Target	2	NEG	0	11	NA	-9999	214	264	214	PASS	0	45	NG4	Target	3	NEG	0	3	NA	-9999	26	36	25
Xpert CT_NG	3	388354295	27625	Specimen	812094	683288	4.8	6/14/19 16:52	Done	CT NOT DETECTED;NG NOT DETECTED	CT1	Target	1	NEG	0	4	NA	-9999	209	240	207	PASS	0	45	NG2	Target	2	NEG	0	4	NA	-9999	206	253	205	PASS	0	45	NG4	Target	3	NEG	0	1	NA	-9999	21	29	20
Xpert CT_NG	3	388354296	27625	Specimen	812094	683267	4.8	6/14/19 16:52	Done	CT NOT DETECTED;NG NOT DETECTED	CT1	Target	1	NEG	0	8	NA	-9999	157	171	154	PASS	0	45	NG2	Target	2	NEG	0	11	NA	-9999	127	145	125	PASS	0	45	NG4	Target	3	NEG	0	1	NA	-9999	29	33	29
Xpert CT_NG	3	388354298	27625	Specimen	812094	683061	4.8	6/14/19 16:04	Done	CT NOT DETECTED;NG NOT DETECTED	CT1	Target	1	NEG	0	7	NA	-9999	245	285	244	PASS	0	45	NG2	Target	2	NEG	0	11	NA	-9999	212	261	212	PASS	0	45	NG4	Target	3	NEG	0	3	NA	-9999	23	34	23
Xpert CT_NG	3	456421277	27120	Specimen	812094	683291	4.8	6/13/19 16:36	Done	CT NOT DETECTED;NG NOT DETECTED	CT1	Target	1	NEG	0	1	NA	-9999	216	251	215	PASS	0	45	NG2	Target	2	NEG	0	2	NA	-9999	211	261	211	PASS	0	45	NG4	Target	3	NEG	0	0	NA	-9999	34	43	34
Xpert CT_NG	3	388354276	27625	Specimen	812094	683288	4.8	6/13/19 16:35	Done	CT NOT DETECTED;NG NOT DETECTED	CT1	Target	1	NEG	0	4	NA	-9999	212	246	212	PASS	0	45	NG2	Target	2	NEG	0	7	NA	-9999	213	264	212	PASS	0	45	NG4	Target	3	NEG	0	0	NA	-9999	24	34	23
Xpert CT_NG	3	456421261	27120	Specimen	812094	683267	4.8	6/13/19 14:23	Done	CT NOT DETECTED;NG NOT DETECTED	CT1	Target	1	NEG	0	3	NA	-9999	211	245	211	PASS	0	45	NG2	Target	2	NEG	0	4	NA	-9999	202	248	202	PASS	0	45	NG4	Target	3	NEG	0	0	NA	-9999	27	35	27
Xpert CT_NG	3	456421264	27120	Specimen	812094	683061	4.8	6/12/19 14:36	Done	CT NOT DETECTED;NG NOT DETECTED	CT1	Target	1	NEG	0	3	NA	-9999	253	293	252	PASS	0	45	NG2	Target	2	NEG	0	7	NA	-9999	208	258	207	PASS	0	45	NG4	Target	3	NEG	0	3	NA	-9999	37	46	36
Xpert CT_NG	3	456421274	27120	Specimen	812094	683291	4.8	6/12/19 9:42	Done	CT NOT DETECTED;NG NOT DETECTED	CT1	Target	1	NEG	0	1	NA	-9999	285	321	284	PASS	0	45	NG2	Target	2	NEG	0	6	NA	-9999	229	288	228	PASS	0	45	NG4	Target	3	NEG	0	1	NA	-9999	34	43	34
Xpert CT_NG	3	456421276	27120	Specimen	812094	683288	4.8	6/12/19 9:41	Done	CT NOT DETECTED;NG NOT DETECTED	CT1	Target	1	NEG	0	8	NA	-9999	213	246	213	PASS	0	45	NG2	Target	2	NEG	0	12	NA	-9999	206	255	206	PASS	0	45	NG4	Target	3	NEG	0	2	NA	-9999	33	42	33
Xpert CT_NG	3	456421265	27120	Specimen	812094	683267	4.8	6/11/19 18:22	Aborted	ERROR	CT1	Target	1	NO RESULT	0	0	NA	-9999	310	343	310	PASS	0	0	NG2	Target	2	NO RESULT	0	0	NA	-9999	209	259	209	PASS	0	0	NG4	Target	3	NO RESULT	0	0	NA	-9999	29	37	29
Xpert CT_NG	3	388354263	27625	Specimen	812094	683061	4.8	6/11/19 18:21	Done	CT NOT DETECTED;NG NOT DETECTED	CT1	Target	1	NEG	0	1	NA	-9999	236	275	235	PASS	0	45	NG2	Target	2	NEG	0	1	NA	-9999	200	245	200	PASS	0	45	NG4	Target	3	NEG	0	-1	NA	-9999	26	35	25
Xpert CT_NG	3	388354287	27625	Specimen	812094	683291	4.8	6/11/19 16:32	Done	CT NOT DETECTED;NG NOT DETECTED	CT1	Target	1	NEG	0	4	NA	-9999	135	154	133	PASS	0	45	NG2	Target	2	NEG	0	6	NA	-9999	132	155	128	PASS	0	45	NG4	Target	3	NEG	0	1	NA	-9999	41	41	37
Xpert CT_NG	3	388354288	27625	Specimen	812094	683288	4.8	6/7/19 17:28	Done	CT NOT DETECTED;NG NOT DETECTED	CT1	Target	1	NEG	0	4	NA	-9999	217	251	216	PASS	0	45	NG2	Target	2	NEG	0	5	NA	-9999	216	265	216	PASS	0	45	NG4	Target	3	NEG	0	0	NA	-9999	26	37	26
Xpert CT_NG	3	388354252	27625	Specimen	812094	683267	4.8	6/7/19 12:41	Done	CT NOT DETECTED;NG NOT DETECTED	CT1	Target	1	NEG	0	8	NA	-9999	216	251	216	PASS	0	45	NG2	Target	2	NEG	0	12	NA	-9999	210	256	209	PASS	0	45	NG4	Target	3	NEG	0	1	NA	-9999	23	31	22
Xpert CT_NG	3	388354283	27625	Specimen	812094	683061	4.8	6/7/19 11:33	Done	CT NOT DETECTED;NG NOT DETECTED	CT1	Target	1	NEG	0	1	NA	-9999	241	281	241	PASS	0	45	NG2	Target	2	NEG	0	1	NA	-9999	206	252	205	PASS	0	45	NG4	Target	3	NEG	0	-1	NA	-9999	23	34	23
Xpert CT_NG	3	388354255	27625	Specimen	812094	683291	4.8	6/7/19 11:32	Done	CT NOT DETECTED;NG NOT DETECTED	CT1	Target	1	NEG	0	3	NA	-9999	146	168	144	PASS	0	45	NG2	Target	2	NEG	0	5	NA	-9999	139	165	136	PASS	0	45	NG4	Target	3	NEG	0	0	NA	-9999	36	36	32
Xpert CT_NG	3	388354290	27625	Specimen	812094	683288	4.8	6/7/19 11:32	Done	CT NOT DETECTED;NG NOT DETECTED	CT1	Target	1	NEG	0	5	NA	-9999	208	240	207	PASS	0	45	NG2	Target	2	NEG	0	7	NA	-9999	202	248	201	PASS	0	45	NG4	Target	3	NEG	0	0	NA	-9999	26	37	26
Xpert CT_NG	3	388354285	27625	Negative Control 1	812094	683267	4.8	6/6/19 10:49	Done	CT NOT DETECTED;NG NOT DETECTED	CT1	Target	1	NEG	0	2	NA	-9999	180	205	178	PASS	0	45	NG2	Target	2	NEG	0	2	NA	-9999	152	179	150	PASS	0	45	NG4	Target	3	NEG	0	0	NA	-9999	32	37	31
Xpert CT_NG	3	388354254	27625	Positive Control 2	812094	683061	4.8	6/6/19 10:47	Done	CT NOT DETECTED;NG DETECTED	CT1	Target	1	NEG	0	-2	NA	-9999	183	206	179	PASS	0	45	NG2	Target	2	POS	24.6	461	PASS	-9999	141	163	136	PASS	0	45	NG4	Target	3	POS	26	254	PASS	-9999	43	44	39
Xpert CT_NG	3	388354251	27625	Positive Control 1	812094	683291	4.8	6/6/19 10:46	Done	CT DETECTED;NG NOT DETECTED	CT1	Target	1	POS	29.7	310	PASS	-9999	218	255	218	PASS	0	45	NG2	Target	2	NEG	0	1	NA	-9999	220	271	220	PASS	0	45	NG4	Target	3	NEG	0	0	NA	-9999	25	36	25
Xpert CT_NG	3	456421269	27120	Specimen	812094	683288	4.8	6/5/19 14:16	Done	CT NOT DETECTED;NG NOT DETECTED	CT1	Target	1	NEG	0	2	NA	-9999	220	253	219	PASS	0	45	NG2	Target	2	NEG	0	3	NA	-9999	219	270	218	PASS	0	45	NG4	Target	3	NEG	0	-1	NA	-9999	38	47	37
Xpert CT_NG	3	456421260	27120	Specimen	812094	683267	4.8	6/5/19 14:15	Done	CT NOT DETECTED;NG NOT DETECTED	CT1	Target	1	NEG	0	1	NA	-9999	236	274	236	PASS	0	45	NG2	Target	2	NEG	0	3	NA	-9999	214	265	214	PASS	0	45	NG4	Target	3	NEG	0	-1	NA	-9999	31	40	30
Xpert CT_NG	3	456421266	27120	Specimen	812094	683061	4.8	6/5/19 14:15	Done	CT NOT DETECTED;NG NOT DETECTED	CT1	Target	1	NEG	0	5	NA	-9999	236	273	236	PASS	0	45	NG2	Target	2	NEG	0	7	NA	-9999	203	250	203	PASS	0	45	NG4	Target	3	NEG	0	1	NA	-9999	33	42	33
Xpert CT_NG	3	456421268	27120	Specimen	812094	683291	4.8	6/3/19 12:13	Done	CT NOT DETECTED;NG NOT DETECTED	CT1	Target	1	NEG	0	0	NA	-9999	225	262	225	PASS	0	45	NG2	Target	2	NEG	0	1	NA	-9999	220	271	220	PASS	0	45	NG4	Target	3	NEG	0	0	NA	-9999	38	48	38
Xpert CT_NG	3	456421396	27120	Specimen	812094	683288	4.8	6/3/19 11:53	Done	CT NOT DETECTED;NG NOT DETECTED	CT1	Target	1	NEG	0	2	NA	-9999	228	263	228	PASS	0	45	NG2	Target	2	NEG	0	5	NA	-9999	216	267	216	PASS	0	45	NG4	Target	3	NEG	0	0	NA	-9999	42	51	42
Xpert CT_NG	3	456421393	27120	Specimen	812094	683267	4.8	6/3/19 11:47	Done	CT NOT DETECTED;NG NOT DETECTED	CT1	Target	1	NEG	0	2	NA	-9999	234	271	233	PASS	0	45	NG2	Target	2	NEG	0	2	NA	-9999	215	264	214	PASS	0	45	NG4	Target	3	NEG	0	0	NA	-9999	30	40	30
Xpert CT_NG	3	456421392	27120	Specimen	812094	683061	4.8	5/31/19 16:02	Done	CT NOT DETECTED;NG NOT DETECTED	CT1	Target	1	NEG	0	5	NA	-9999	219	253	219	PASS	0	45	NG2	Target	2	NEG	0	6	NA	-9999	177	214	176	PASS	0	45	NG4	Target	3	NEG	0	0	NA	-9999	41	49	40
Xpert CT_NG	3	456421388	27120	Specimen	812094	683291	4.8	5/30/19 15:33	Done	CT NOT DETECTED;NG DETECTED	CT1	Target	1	NEG	0	-8	NA	-9999	253	291	252	PASS	0	45	NG2	Target	2	POS	28.4	388	PASS	-9999	228	284	228	PASS	0	45	NG4	Target	3	POS	27.8	310	PASS	-9999	39	48	39
Xpert CT_NG	3	456421413	27120	Specimen	812094	683288	4.8	5/28/19 16:50	Done	CT NOT DETECTED;NG NOT DETECTED	CT1	Target	1	NEG	0	1	NA	-9999	222	255	221	PASS	0	45	NG2	Target	2	NEG	0	2	NA	-9999	212	261	212	PASS	0	45	NG4	Target	3	NEG	0	0	NA	-9999	44	53	43
Xpert CT_NG	3	456421395	27120	Specimen	812094	683267	4.8	5/28/19 16:50	Done	CT DETECTED;NG NOT DETECTED	CT1	Target	1	POS	29.5	345	PASS	-9999	216	251	216	PASS	0	45	NG2	Target	2	NEG	0	4	NA	-9999	211	260	211	PASS	0	45	NG4	Target	3	NEG	0	1	NA	-9999	30	39	31
Xpert CT_NG	3	456421412	27120	Specimen	812094	683061	4.8	5/28/19 10:48	Done	CT NOT DETECTED;NG NOT DETECTED	CT1	Target	1	NEG	0	6	NA	-9999	247	287	247	PASS	0	45	NG2	Target	2	NEG	0	10	NA	-9999	207	254	206	PASS	0	45	NG4	Target	3	NEG	0	1	NA	-9999	36	46	36
Xpert CT_NG	3	456421400	27120	Specimen	812094	683291	4.8	5/28/19 10:45	Done	CT NOT DETECTED;NG NOT DETECTED	CT1	Target	1	NEG	0	1	NA	-9999	167	191	165	PASS	0	45	NG2	Target	2	NEG	0	0	NA	-9999	163	194	162	PASS	0	45	NG4	Target	3	NEG	0	0	NA	-9999	47	49	45
Xpert CT_NG	3	456421401	27120	Specimen	812094	683288	4.8	5/28/19 10:43	Done	CT NOT DETECTED;NG NOT DETECTED	CT1	Target	1	NEG	0	4	NA	-9999	231	265	230	PASS	0	45	NG2	Target	2	NEG	0	7	NA	-9999	232	292	232	PASS	0	45	NG4	Target	3	NEG	0	0	NA	-9999	37	47	38
Xpert CT_NG	3	456421419	27120	Specimen	812094	683267	4.8	5/23/19 14:18	Done	CT NOT DETECTED;NG NOT DETECTED	CT1	Target	1	NEG	0	1	NA	-9999	199	230	198	PASS	0	45	NG2	Target	2	NEG	0	1	NA	-9999	177	214	176	PASS	0	45	NG4	Target	3	NEG	0	1	NA	-9999	39	46	39
Xpert CT_NG	3	456421228	27120	Specimen	812094	683061	4.8	5/22/19 18:02	Done	CT NOT DETECTED;NG NOT DETECTED	CT1	Target	1	NEG	0	2	NA	-9999	201	226	200	PASS	0	45	NG2	Target	2	NEG	0	7	NA	-9999	150	176	149	PASS	0	45	NG4	Target	3	NEG	0	0	NA	-9999	48	50	48
Xpert CT_NG	3	456421226	27120	Specimen	812094	683291	4.8	5/22/19 18:02	Done	INVALID	CT1	Target	1	INVALID	0	0	NA	-9999	172	201	172	PASS	0	45	NG2	Target	2	INVALID	0	-1	NA	-9999	130	187	130	PASS	0	45	NG4	Target	3	INVALID	0	-1	NA	-9999	31	36	31
Xpert CT_NG	3	456421245	27120	Specimen	812094	683267	4.8	5/22/19 16:03	Done	CT NOT DETECTED;NG NOT DETECTED	CT1	Target	1	NEG	0	2	NA	-9999	211	245	211	PASS	0	45	NG2	Target	2	NEG	0	2	NA	-9999	206	254	205	PASS	0	45	NG4	Target	3	NEG	0	0	NA	-9999	28	37	28
Xpert CT_NG	3	456421233	27120	Specimen	812094	683061	4.8	5/22/19 16:02	Done	CT DETECTED;NG DETECTED	CT1	Target	1	POS	31.4	322	PASS	-9999	235	273	235	PASS	0	45	NG2	Target	2	POS	23	523	PASS	-9999	195	241	195	PASS	0	45	NG4	Target	3	POS	22.7	446	PASS	-9999	31	40	31
Xpert CT_NG	3	456421244	27120	Specimen	812094	683291	4.8	5/22/19 15:02	Done	CT NOT DETECTED;NG NOT DETECTED	CT1	Target	1	NEG	0	3	NA	-9999	234	272	233	PASS	0	45	NG2	Target	2	NEG	0	6	NA	-9999	231	287	230	PASS	0	45	NG4	Target	3	NEG	0	1	NA	-9999	34	43	33
Xpert CT_NG	3	456421246	27120	Specimen	812094	683288	4.8	5/22/19 11:13	Done	CT NOT DETECTED;NG NOT DETECTED	CT1	Target	1	NEG	0	1	NA	-9999	236	271	235	PASS	0	45	NG2	Target	2	NEG	0	2	NA	-9999	220	272	219	PASS	0	45	NG4	Target	3	NEG	0	-1	NA	-9999	42	52	42
Xpert CT_NG	3	456421232	27120	Specimen	812094	683267	4.8	5/22/19 11:12	Done	CT NOT DETECTED;NG NOT DETECTED	CT1	Target	1	NEG	0	4	NA	-9999	236	274	236	PASS	0	45	NG2	Target	2	NEG	0	7	NA	-9999	219	270	218	PASS	0	45	NG4	Target	3	NEG	0	1	NA	-9999	31	41	31
Xpert CT_NG	3	456421238	27120	Specimen	812094	683061	4.8	5/21/19 17:00	Done	CT NOT DETECTED;NG NOT DETECTED	CT1	Target	1	NEG	0	3	NA	-9999	177	200	176	PASS	0	45	NG2	Target	2	NEG	0	6	NA	-9999	124	147	122	PASS	0	45	NG4	Target	3	NEG	0	0	NA	-9999	46	44	42
Xpert CT_NG	3	456421247	27120	Specimen	812094	683291	4.8	5/21/19 17:00	Done	CT NOT DETECTED;NG NOT DETECTED	CT1	Target	1	NEG	0	2	NA	-9999	236	273	236	PASS	0	45	NG2	Target	2	NEG	0	5	NA	-9999	227	285	227	PASS	0	45	NG4	Target	3	NEG	0	2	NA	-9999	37	46	37
Xpert CT_NG	3	456421398	27120	Specimen	812094	683288	4.8	5/21/19 13:46	Done	CT NOT DETECTED;NG NOT DETECTED	CT1	Target	1	NEG	0	1	NA	-9999	231	265	230	PASS	0	45	NG2	Target	2	NEG	0	1	NA	-9999	225	278	225	PASS	0	45	NG4	Target	3	NEG	0	-1	NA	-9999	35	45	35
Xpert CT_NG	3	456421241	27120	Specimen	812094	683267	4.8	5/21/19 13:45	Done	CT NOT DETECTED;NG NOT DETECTED	CT1	Target	1	NEG	0	4	NA	-9999	221	256	220	PASS	0	45	NG2	Target	2	NEG	0	7	NA	-9999	210	260	210	PASS	0	45	NG4	Target	3	NEG	0	2	NA	-9999	30	38	29
Xpert CT_NG	3	456421399	27120	Specimen	812094	683061	4.8	5/21/19 13:45	Done	CT NOT DETECTED;NG NOT DETECTED	CT1	Target	1	NEG	0	4	NA	-9999	244	282	243	PASS	0	45	NG2	Target	2	NEG	0	9	NA	-9999	204	252	204	PASS	0	45	NG4	Target	3	NEG	0	1	NA	-9999	33	42	33
Xpert CT_NG	3	456421435	27120	Specimen	812094	683291	4.8	5/21/19 11:54	Done	CT NOT DETECTED;NG NOT DETECTED	CT1	Target	1	NEG	0	7	NA	-9999	179	207	178	PASS	0	45	NG2	Target	2	NEG	0	11	NA	-9999	173	210	173	PASS	0	45	NG4	Target	3	NEG	0	1	NA	-9999	45	50	44
Xpert CT_NG	3	456421397	27120	Specimen	812094	683288	4.8	5/21/19 11:44	Done	CT DETECTED;NG NOT DETECTED	CT1	Target	1	POS	29.1	327	PASS	-9999	204	235	204	PASS	0	45	NG2	Target	2	NEG	0	5	NA	-9999	222	273	221	PASS	0	45	NG4	Target	3	NEG	0	1	NA	-9999	36	45	36
Xpert CT_NG	3	456422207	27120	Positive Control 2	812094	683267	4.8	5/17/19 12:39	Done	CT NOT DETECTED;NG DETECTED	CT1	Target	1	NEG	0	-9	NA	-9999	223	259	223	PASS	0	45	NG2	Target	2	POS	25.1	509	PASS	-9999	209	258	208	PASS	0	45	NG4	Target	3	POS	25.3	465	PASS	-9999	30	39	30
Xpert CT_NG	3	456422237	27120	Positive Control 1	812094	683061	4.8	5/17/19 12:37	Done	CT DETECTED;NG NOT DETECTED	CT1	Target	1	POS	30.6	350	PASS	-9999	266	308	265	PASS	0	45	NG2	Target	2	NEG	0	3	NA	-9999	219	273	219	PASS	0	45	NG4	Target	3	NEG	0	-2	NA	-9999	38	48	38
Xpert CT_NG	3	456422151	27120	Negative Control 1	812094	683291	4.8	5/17/19 12:36	Done	CT NOT DETECTED;NG NOT DETECTED	CT1	Target	1	NEG	0	1	NA	-9999	231	266	230	PASS	0	45	NG2	Target	2	NEG	0	3	NA	-9999	219	272	219	PASS	0	45	NG4	Target	3	NEG	0	-1	NA	-9999	36	45	36
Xpert CT_NG	3	456422175	27120	Specimen	812094	683288	4.8	5/16/19 17:16	Done	CT NOT DETECTED;NG NOT DETECTED	CT1	Target	1	NEG	0	3	NA	-9999	226	259	225	PASS	0	45	NG2	Target	2	NEG	0	7	NA	-9999	210	261	210	PASS	0	45	NG4	Target	3	NEG	0	0	NA	-9999	42	51	42
Xpert CT_NG	3	456422208	27120	Specimen	812094	683267	4.8	5/16/19 13:53	Done	CT NOT DETECTED;NG NOT DETECTED	CT1	Target	1	NEG	0	2	NA	-9999	216	251	216	PASS	0	45	NG2	Target	2	NEG	0	3	NA	-9999	205	253	205	PASS	0	45	NG4	Target	3	NEG	0	0	NA	-9999	31	40	31
Xpert CT_NG	3	456422213	27120	Specimen	812094	683061	4.8	5/16/19 13:53	Done	CT NOT DETECTED;NG NOT DETECTED	CT1	Target	1	NEG	0	0	NA	-9999	271	310	271	PASS	0	45	NG2	Target	2	NEG	0	5	NA	-9999	213	265	213	PASS	0	45	NG4	Target	3	NEG	0	-3	NA	-9999	36	44	36
Xpert CT_NG	3	456422178	27120	Specimen	812094	683291	4.8	5/16/19 13:52	Done	CT NOT DETECTED;NG NOT DETECTED	CT1	Target	1	NEG	0	0	NA	-9999	221	257	221	PASS	0	45	NG2	Target	2	NEG	0	3	NA	-9999	222	273	222	PASS	0	45	NG4	Target	3	NEG	0	0	NA	-9999	34	44	34
Xpert CT_NG	3	456422209	27120	Specimen	812094	683288	4.8	5/15/19 14:51	Done	CT NOT DETECTED;NG NOT DETECTED	CT1	Target	1	NEG	0	7	NA	-9999	212	245	212	PASS	0	45	NG2	Target	2	NEG	0	12	NA	-9999	204	251	204	PASS	0	45	NG4	Target	3	NEG	0	0	NA	-9999	38	47	38
Xpert CT_NG	3	456422174	27120	Specimen	812094	683267	4.8	5/15/19 14:50	Done	CT NOT DETECTED;NG NOT DETECTED	CT1	Target	1	NEG	0	1	NA	-9999	217	251	216	PASS	0	45	NG2	Target	2	NEG	0	1	NA	-9999	205	254	205	PASS	0	45	NG4	Target	3	NEG	0	0	NA	-9999	31	40	31
Xpert CT_NG	3	456422162	27120	Specimen	812094	683061	4.8	5/15/19 14:50	Done	CT NOT DETECTED;NG NOT DETECTED	CT1	Target	1	NEG	0	1	NA	-9999	245	284	244	PASS	0	45	NG2	Target	2	NEG	0	2	NA	-9999	202	249	202	PASS	0	45	NG4	Target	3	NEG	0	0	NA	-9999	36	45	36
Xpert CT_NG	3	456421403	27120	Specimen	812094	683291	4.8	5/13/19 16:13	Done	CT NOT DETECTED;NG NOT DETECTED	CT1	Target	1	NEG	0	0	NA	-9999	163	182	160	PASS	0	45	NG2	Target	2	NEG	0	3	NA	-9999	159	186	156	PASS	0	45	NG4	Target	3	NEG	0	0	NA	-9999	44	45	42
Xpert CT_NG	3	456421404	27120	Specimen	812094	683288	4.8	5/13/19 16:12	Done	CT NOT DETECTED;NG NOT DETECTED	CT1	Target	1	NEG	0	0	NA	-9999	222	255	221	PASS	0	45	NG2	Target	2	NEG	0	1	NA	-9999	209	258	209	PASS	0	45	NG4	Target	3	NEG	0	-1	NA	-9999	36	45	36
Xpert CT_NG	3	456421402	27120	Specimen	812094	683267	4.8	5/13/19 16:12	Done	CT NOT DETECTED;NG NOT DETECTED	CT1	Target	1	NEG	0	2	NA	-9999	219	254	218	PASS	0	45	NG2	Target	2	NEG	0	3	NA	-9999	201	249	201	PASS	0	45	NG4	Target	3	NEG	0	0	NA	-9999	28	37	28
Xpert CT_NG	3	456421405	27120	Specimen	812094	683061	4.8	5/13/19 13:18	Done	CT NOT DETECTED;NG NOT DETECTED	CT1	Target	1	NEG	0	3	NA	-9999	245	285	245	PASS	0	45	NG2	Target	2	NEG	0	4	NA	-9999	208	256	208	PASS	0	45	NG4	Target	3	NEG	0	0	NA	-9999	34	42	34
Xpert CT_NG	3	456421406	27120	Specimen	812094	683291	4.8	5/13/19 10:47	Done	CT NOT DETECTED;NG NOT DETECTED	CT1	Target	1	NEG	0	-14	NA	-9999	217	252	217	PASS	0	45	NG2	Target	2	NEG	0	11	NA	-9999	215	265	215	PASS	0	45	NG4	Target	3	POS	36.2	352	PASS	-9999	34	43	33
Xpert CT_NG	3	456422254	27120	Specimen	812094	683288	4.8	5/13/19 10:46	Done	CT NOT DETECTED;NG NOT DETECTED	CT1	Target	1	NEG	0	2	NA	-9999	217	251	217	PASS	0	45	NG2	Target	2	NEG	0	2	NA	-9999	198	242	197	PASS	0	45	NG4	Target	3	NEG	0	-1	NA	-9999	35	45	34
Xpert CT_NG	3	456421407	27120	Specimen	812094	683267	4.8	5/13/19 10:46	Done	CT NOT DETECTED;NG NOT DETECTED	CT1	Target	1	NEG	0	4	NA	-9999	219	254	219	PASS	0	45	NG2	Target	2	NEG	0	5	NA	-9999	205	254	205	PASS	0	45	NG4	Target	3	NEG	0	0	NA	-9999	28	37	28
Xpert CT_NG	3	456422251	27120	Specimen	812094	683061	4.8	5/7/19 13:34	Done	CT NOT DETECTED;NG NOT DETECTED	CT1	Target	1	NEG	0	5	NA	-9999	184	211	184	PASS	0	45	NG2	Target	2	NEG	0	8	NA	-9999	148	176	147	PASS	0	45	NG4	Target	3	NEG	0	1	NA	-9999	49	48	45
Xpert CT_NG	3	456422255	27120	Specimen	812094	683291	4.8	5/7/19 13:33	Done	CT NOT DETECTED;NG NOT DETECTED	CT1	Target	1	NEG	0	4	NA	-9999	213	247	213	PASS	0	45	NG2	Target	2	NEG	0	7	NA	-9999	213	261	213	PASS	0	45	NG4	Target	3	NEG	0	1	NA	-9999	33	42	33
Xpert CT_NG	3	456422259	27120	Specimen	812094	683288	4.8	5/7/19 13:33	Done	CT NOT DETECTED;NG NOT DETECTED	CT1	Target	1	NEG	0	1	NA	-9999	193	222	192	PASS	0	45	NG2	Target	2	NEG	0	3	NA	-9999	199	243	199	PASS	0	45	NG4	Target	3	NEG	0	-1	NA	-9999	36	46	36
Xpert CT_NG	3	456422250	27120	Specimen	812094	683267	4.8	5/6/19 16:11	Done	CT NOT DETECTED;NG NOT DETECTED	CT1	Target	1	NEG	0	1	NA	-9999	222	257	222	PASS	0	45	NG2	Target	2	NEG	0	1	NA	-9999	212	262	213	PASS	0	45	NG4	Target	3	NEG	0	-1	NA	-9999	29	38	28
Xpert CT_NG	3	456422252	27120	Specimen	812094	683061	4.8	5/6/19 16:10	Done	CT NOT DETECTED;NG NOT DETECTED	CT1	Target	1	NEG	0	4	NA	-9999	237	275	237	PASS	0	45	NG2	Target	2	NEG	0	7	NA	-9999	204	251	204	PASS	0	45	NG4	Target	3	NEG	0	-1	NA	-9999	34	43	33
Xpert CT_NG	3	456422257	27120	Specimen	812094	683291	4.8	5/3/19 12:31	Done	CT NOT DETECTED;NG NOT DETECTED	CT1	Target	1	NEG	0	4	NA	-9999	238	276	238	PASS	0	45	NG2	Target	2	NEG	0	9	NA	-9999	235	290	235	PASS	0	45	NG4	Target	3	NEG	0	1	NA	-9999	40	49	39
Xpert CT_NG	3	456422247	27120	Specimen	812094	683288	4.8	5/3/19 9:16	Done	CT NOT DETECTED;NG NOT DETECTED	CT1	Target	1	NEG	0	1	NA	-9999	199	229	198	PASS	0	45	NG2	Target	2	NEG	0	2	NA	-9999	208	255	207	PASS	0	45	NG4	Target	3	NEG	0	-1	NA	-9999	35	44	35
Xpert CT_NG	3	456422256	27120	Specimen	812094	683267	4.8	5/3/19 9:15	Done	CT NOT DETECTED;NG NOT DETECTED	CT1	Target	1	NEG	0	4	NA	-9999	220	254	220	PASS	0	45	NG2	Target	2	NEG	0	8	NA	-9999	211	260	210	PASS	0	45	NG4	Target	3	NEG	0	2	NA	-9999	33	41	33
Xpert CT_NG	3	456422262	27120	Specimen	812094	683061	4.8	5/2/19 8:26	Done	CT NOT DETECTED;NG NOT DETECTED	CT1	Target	1	NEG	0	6	NA	-9999	205	229	203	PASS	0	45	NG2	Target	2	NEG	0	9	NA	-9999	148	173	145	PASS	0	45	NG4	Target	3	NEG	0	1	NA	-9999	46	47	44
Xpert CT_NG	3	456421610	27120	Specimen	812094	683291	4.8	5/1/19 10:28	Done	CT NOT DETECTED;NG NOT DETECTED	CT1	Target	1	NEG	0	-4	NA	-9999	224	259	224	PASS	0	45	NG2	Target	2	NEG	0	3	NA	-9999	222	274	222	PASS	0	45	NG4	Target	3	POS	39.2	134	PASS	-9999	35	45	35
Xpert CT_NG	3	456421614	27120	Specimen	812094	683288	4.8	5/1/19 10:26	Done	CT NOT DETECTED;NG NOT DETECTED	CT1	Target	1	NEG	0	7	NA	-9999	215	247	214	PASS	0	45	NG2	Target	2	NEG	0	12	NA	-9999	210	259	210	PASS	0	45	NG4	Target	3	NEG	0	1	NA	-9999	40	49	40
Xpert CT_NG	3	456421611	27120	Specimen	812094	683267	4.8	5/1/19 10:25	Done	CT DETECTED;NG NOT DETECTED	CT1	Target	1	POS	26	334	PASS	-9999	227	264	227	PASS	0	45	NG2	Target	2	NEG	0	5	NA	-9999	210	257	209	PASS	0	45	NG4	Target	3	NEG	0	0	NA	-9999	29	38	29
Xpert CT_NG	3	456421639	27120	Specimen	812094	683061	4.8	4/30/19 16:43	Done	CT NOT DETECTED;NG NOT DETECTED	CT1	Target	1	NEG	0	2	NA	-9999	237	275	237	PASS	0	45	NG2	Target	2	NEG	0	4	NA	-9999	200	245	200	PASS	0	45	NG4	Target	3	NEG	0	0	NA	-9999	31	39	31
Xpert CT_NG	3	456421634	27120	Specimen	812094	683291	4.8	4/30/19 16:42	Done	CT NOT DETECTED;NG NOT DETECTED	CT1	Target	1	NEG	0	2	NA	-9999	212	245	212	PASS	0	45	NG2	Target	2	NEG	0	4	NA	-9999	211	261	211	PASS	0	45	NG4	Target	3	NEG	0	0	NA	-9999	32	41	31
Xpert CT_NG	3	456421598	27120	Specimen	812094	683288	4.8	4/30/19 16:41	Done	CT NOT DETECTED;NG NOT DETECTED	CT1	Target	1	NEG	0	2	NA	-9999	214	246	213	PASS	0	45	NG2	Target	2	NEG	0	2	NA	-9999	210	257	209	PASS	0	45	NG4	Target	3	NEG	0	0	NA	-9999	33	42	33
Xpert CT_NG	3	456421599	27120	Specimen	812094	683267	4.8	4/26/19 17:50	Done	CT NOT DETECTED;NG NOT DETECTED	CT1	Target	1	NEG	0	7	NA	-9999	223	258	222	PASS	0	45	NG2	Target	2	NEG	0	9	NA	-9999	214	264	214	PASS	0	45	NG4	Target	3	NEG	0	0	NA	-9999	32	40	31
Xpert CT_NG	3	456421602	27120	Specimen	812094	683061	4.8	4/26/19 14:33	Done	CT NOT DETECTED;NG NOT DETECTED	CT1	Target	1	NEG	0	2	NA	-9999	237	275	236	PASS	0	45	NG2	Target	2	NEG	0	3	NA	-9999	199	245	199	PASS	0	45	NG4	Target	3	NEG	0	0	NA	-9999	32	40	31
Xpert CT_NG	3	456421603	27120	Specimen	812094	683291	4.8	4/26/19 14:31	Done	CT NOT DETECTED;NG NOT DETECTED	CT1	Target	1	NEG	0	1	NA	-9999	192	218	192	PASS	0	45	NG2	Target	2	NEG	0	2	NA	-9999	181	217	180	PASS	0	45	NG4	Target	3	NEG	0	-1	NA	-9999	48	51	45
Xpert CT_NG	3	456421600	27120	Specimen	812094	683288	4.8	4/26/19 14:29	Done	CT NOT DETECTED;NG NOT DETECTED	CT1	Target	1	NEG	0	10	NA	-9999	220	253	220	PASS	0	45	NG2	Target	2	NEG	0	16	NA	-9999	210	257	210	PASS	0	45	NG4	Target	3	NEG	0	1	NA	-9999	41	51	41
Xpert CT_NG	3	456422189	27120	Specimen	812094	683267	4.8	4/24/19 14:16	Done	CT NOT DETECTED;NG NOT DETECTED	CT1	Target	1	NEG	0	4	NA	-9999	222	258	221	PASS	0	45	NG2	Target	2	NEG	0	6	NA	-9999	213	263	213	PASS	0	45	NG4	Target	3	NEG	0	2	NA	-9999	30	39	30
Xpert CT_NG	3	456422205	27120	Specimen	812094	683061	4.8	4/23/19 10:04	Done	CT NOT DETECTED;NG NOT DETECTED	CT1	Target	1	NEG	0	3	NA	-9999	246	285	246	PASS	0	45	NG2	Target	2	NEG	0	6	NA	-9999	211	259	211	PASS	0	45	NG4	Target	3	NEG	0	0	NA	-9999	34	43	34
Xpert CT_NG	3	456422206	27120	Specimen	812094	683291	4.8	4/23/19 10:02	Done	CT NOT DETECTED;NG NOT DETECTED	CT1	Target	1	NEG	0	1	NA	-9999	209	242	208	PASS	0	45	NG2	Target	2	NEG	0	2	NA	-9999	218	269	218	PASS	0	45	NG4	Target	3	NEG	0	0	NA	-9999	34	44	34
Xpert CT_NG	3	456422275	27120	Specimen	812094	683288	4.8	4/23/19 10:00	Done	CT NOT DETECTED;NG NOT DETECTED	CT1	Target	1	NEG	0	0	NA	-9999	159	171	147	PASS	0	45	NG2	Target	2	NEG	0	2	NA	-9999	164	186	151	PASS	0	45	NG4	Target	3	NEG	0	0	NA	-9999	43	55	55
Xpert CT_NG	3	456422274	27120	Specimen	812094	683267	4.8	4/22/19 17:33	Done	CT NOT DETECTED;NG NOT DETECTED	CT1	Target	1	NEG	0	3	NA	-9999	226	263	226	PASS	0	45	NG2	Target	2	NEG	0	4	NA	-9999	208	257	208	PASS	0	45	NG4	Target	3	NEG	0	0	NA	-9999	31	38	30
Xpert CT_NG	3	456422176	27120	Specimen	812094	683061	4.8	4/22/19 17:31	Done	CT NOT DETECTED;NG NOT DETECTED	CT1	Target	1	NEG	0	2	NA	-9999	240	278	239	PASS	0	45	NG2	Target	2	NEG	0	3	NA	-9999	203	248	203	PASS	0	45	NG4	Target	3	NEG	0	15	NA	-9999	34	44	34
Xpert CT_NG	3	456422239	27120	Specimen	812094	683291	4.8	4/22/19 17:30	Done	CT NOT DETECTED;NG NOT DETECTED	CT1	Target	1	NEG	0	6	NA	-9999	162	183	162	PASS	0	45	NG2	Target	2	NEG	0	10	NA	-9999	158	186	157	PASS	0	45	NG4	Target	3	NEG	0	1	NA	-9999	46	49	45
Xpert CT_NG	3	456422177	27120	Specimen	812094	683288	4.8	4/22/19 17:28	Done	CT NOT DETECTED;NG NOT DETECTED	CT1	Target	1	NEG	0	3	NA	-9999	231	266	230	PASS	0	45	NG2	Target	2	NEG	0	5	NA	-9999	220	273	220	PASS	0	45	NG4	Target	3	NEG	0	1	NA	-9999	40	49	40
Xpert CT_NG	3	456422235	27120	Specimen	812094	683267	4.8	4/19/19 16:44	Done	CT NOT DETECTED;NG NOT DETECTED	CT1	Target	1	NEG	0	4	NA	-9999	211	246	211	PASS	0	45	NG2	Target	2	NEG	0	5	NA	-9999	200	244	199	PASS	0	45	NG4	Target	3	NEG	0	0	NA	-9999	29	37	28
Xpert CT_NG	3	456422171	27120	Specimen	812094	683061	4.8	4/19/19 9:21	Done	CT NOT DETECTED;NG NOT DETECTED	CT1	Target	1	NEG	0	1	NA	-9999	232	268	231	PASS	0	45	NG2	Target	2	NEG	0	1	NA	-9999	198	242	197	PASS	0	45	NG4	Target	3	NEG	0	-1	NA	-9999	31	40	31
Xpert CT_NG	3	456421382	27120	Specimen	812094	683291	4.8	4/19/19 8:37	Done	CT NOT DETECTED;NG NOT DETECTED	CT1	Target	1	NEG	0	3	NA	-9999	216	251	216	PASS	0	45	NG2	Target	2	NEG	0	4	NA	-9999	216	267	216	PASS	0	45	NG4	Target	3	NEG	0	0	NA	-9999	34	44	34
Xpert CT_NG	3	456421369	27120	Specimen	812094	683288	4.8	4/19/19 8:34	Done	CT NOT DETECTED;NG NOT DETECTED	CT1	Target	1	NEG	0	5	NA	-9999	209	240	209	PASS	0	45	NG2	Target	2	NEG	0	6	NA	-9999	210	257	209	PASS	0	45	NG4	Target	3	NEG	0	0	NA	-9999	40	50	40
Xpert CT_NG	3	456421376	27120	Specimen	812094	683267	4.8	4/16/19 18:22	Done	CT NOT DETECTED;NG NOT DETECTED	CT1	Target	1	NEG	0	2	NA	-9999	222	258	222	PASS	0	45	NG2	Target	2	NEG	0	2	NA	-9999	214	265	213	PASS	0	45	NG4	Target	3	NEG	0	-1	NA	-9999	29	38	30
Xpert CT_NG	3	456421368	27120	Specimen	812094	683061	4.8	4/16/19 18:21	Done	CT NOT DETECTED;NG NOT DETECTED	CT1	Target	1	NEG	0	3	NA	-9999	230	268	229	PASS	0	45	NG2	Target	2	NEG	0	6	NA	-9999	200	247	199	PASS	0	45	NG4	Target	3	NEG	0	1	NA	-9999	35	43	34
Xpert CT_NG	3	456421370	27120	Specimen	812094	683291	4.8	4/16/19 18:21	Done	CT NOT DETECTED;NG NOT DETECTED	CT1	Target	1	NEG	0	2	NA	-9999	205	238	204	PASS	0	45	NG2	Target	2	NEG	0	3	NA	-9999	206	253	206	PASS	0	45	NG4	Target	3	NEG	0	0	NA	-9999	33	43	33
Xpert CT_NG	3	456421373	27120	Specimen	812094	683288	4.8	4/16/19 11:06	Done	CT NOT DETECTED;NG NOT DETECTED	CT1	Target	1	NEG	0	1	NA	-9999	211	243	211	PASS	0	45	NG2	Target	2	NEG	0	1	NA	-9999	205	251	205	PASS	0	45	NG4	Target	3	NEG	0	-1	NA	-9999	38	47	38
Xpert CT_NG	3	456421367	27120	Specimen	812094	683267	4.8	4/15/19 18:28	Done	CT NOT DETECTED;NG NOT DETECTED	CT1	Target	1	NEG	0	5	NA	-9999	168	191	168	PASS	0	45	NG2	Target	2	NEG	0	11	NA	-9999	144	170	143	PASS	0	45	NG4	Target	3	NEG	0	2	NA	-9999	38	41	37
Xpert CT_NG	3	456421365	27120	Specimen	812094	683061	4.8	4/10/19 15:53	Done	CT NOT DETECTED;NG NOT DETECTED	CT1	Target	1	NEG	0	0	NA	-9999	239	278	239	PASS	0	45	NG2	Target	2	NEG	0	0	NA	-9999	205	251	204	PASS	0	45	NG4	Target	3	NEG	0	-1	NA	-9999	35	45	35
Xpert CT_NG	3	456421364	27120	Specimen	812094	683291	4.8	4/10/19 15:51	Done	CT NOT DETECTED;NG NOT DETECTED	CT1	Target	1	NEG	0	3	NA	-9999	216	251	216	PASS	0	45	NG2	Target	2	NEG	0	4	NA	-9999	217	265	216	PASS	0	45	NG4	Target	3	NEG	0	0	NA	-9999	33	43	33
Xpert CT_NG	3	456421366	27120	Specimen	812094	683288	4.8	4/8/19 13:36	Done	CT NOT DETECTED;NG NOT DETECTED	CT1	Target	1	NEG	0	4	NA	-9999	219	252	218	PASS	0	45	NG2	Target	2	NEG	0	6	NA	-9999	213	262	213	PASS	0	45	NG4	Target	3	NEG	0	-1	NA	-9999	38	48	38
Xpert CT_NG	3	456422018	27120	Specimen	812094	683267	4.8	4/5/19 17:50	Done	CT NOT DETECTED;NG NOT DETECTED	CT1	Target	1	NEG	0	1	NA	-9999	200	232	200	PASS	0	45	NG2	Target	2	NEG	0	1	NA	-9999	201	247	200	PASS	0	45	NG4	Target	3	NEG	0	-1	NA	-9999	29	37	28
Xpert CT_NG	3	456422038	27120	Specimen	812094	683061	4.8	4/5/19 17:47	Done	CT NOT DETECTED;NG NOT DETECTED	CT1	Target	1	NEG	0	2	NA	-9999	241	280	241	PASS	0	45	NG2	Target	2	NEG	0	4	NA	-9999	206	256	206	PASS	0	45	NG4	Target	3	NEG	0	0	NA	-9999	34	44	35
Xpert CT_NG	3	456422043	27120	Specimen	812094	683291	4.8	4/5/19 17:42	Done	CT NOT DETECTED;NG NOT DETECTED	CT1	Target	1	NEG	0	1	NA	-9999	226	262	225	PASS	0	45	NG2	Target	2	NEG	0	2	NA	-9999	225	277	225	PASS	0	45	NG4	Target	3	NEG	0	0	NA	-9999	35	44	34
Xpert CT_NG	3	456422039	27120	Specimen	812094	683288	4.8	4/4/19 10:26	Done	CT NOT DETECTED;NG NOT DETECTED	CT1	Target	1	NEG	0	4	NA	-9999	203	233	202	PASS	0	45	NG2	Target	2	NEG	0	6	NA	-9999	201	246	200	PASS	0	45	NG4	Target	3	NEG	0	0	NA	-9999	39	48	39
Xpert CT_NG	3	456422042	27120	Specimen	812094	683267	4.8	4/3/19 14:47	Done	CT NOT DETECTED;NG NOT DETECTED	CT1	Target	1	NEG	0	5	NA	-9999	227	263	227	PASS	0	45	NG2	Target	2	NEG	0	7	NA	-9999	213	264	212	PASS	0	45	NG4	Target	3	NEG	0	6	NA	-9999	32	40	31
Xpert CT_NG	3	456422053	27120	Specimen	812094	683061	4.8	4/3/19 12:26	Done	CT NOT DETECTED;NG NOT DETECTED	CT1	Target	1	NEG	0	3	NA	-9999	247	286	246	PASS	0	45	NG2	Target	2	NEG	0	4	NA	-9999	204	249	204	PASS	0	45	NG4	Target	3	NEG	0	-1	NA	-9999	36	45	36
Xpert CT_NG	3	456422046	27120	Specimen	812094	683291	4.8	4/3/19 12:25	Done	INVALID	CT1	Target	1	NEG	0	3	NA	-9999	219	253	218	PASS	0	45	NG2	Target	2	INVALID	39.5	25	FAIL	-9999	217	266	217	PASS	0	45	NG4	Target	3	NEG	0	0	NA	-9999	36	45	35
Xpert CT_NG	3	456422041	27120	Specimen	812094	683288	4.8	4/2/19 19:14	Done	CT NOT DETECTED;NG NOT DETECTED	CT1	Target	1	NEG	0	4	NA	-9999	245	281	243	PASS	0	45	NG2	Target	2	NEG	0	9	NA	-9999	226	281	225	PASS	0	45	NG4	Target	3	NEG	0	2	NA	-9999	48	58	49
Xpert CT_NG	3	456422052	27120	Specimen	812094	683267	4.8	3/25/19 16:03	Done	CT NOT DETECTED;NG NOT DETECTED	CT1	Target	1	NEG	0	4	NA	-9999	223	258	223	PASS	0	45	NG2	Target	2	NEG	0	4	NA	-9999	212	260	212	PASS	0	45	NG4	Target	3	NEG	0	0	NA	-9999	32	40	32
Xpert CT_NG	3	456422040	27120	Specimen	812094	683061	4.8	3/25/19 15:59	Done	CT NOT DETECTED;NG NOT DETECTED	CT1	Target	1	NEG	0	4	NA	-9999	251	291	250	PASS	0	45	NG2	Target	2	NEG	0	9	NA	-9999	213	261	213	PASS	0	45	NG4	Target	3	NEG	0	1	NA	-9999	38	47	37
Xpert CT_NG	3	456422241	27120	Specimen	812094	683291	4.8	3/25/19 15:58	Done	CT NOT DETECTED;NG NOT DETECTED	CT1	Target	1	NEG	0	4	NA	-9999	202	234	201	PASS	0	45	NG2	Target	2	NEG	0	7	NA	-9999	221	271	221	PASS	0	45	NG4	Target	3	NEG	0	1	NA	-9999	36	46	36
Xpert CT_NG	3	456422215	27120	Specimen	812094	683288	4.8	3/25/19 11:52	Done	CT NOT DETECTED;NG NOT DETECTED	CT1	Target	1	NEG	0	2	NA	-9999	219	252	218	PASS	0	45	NG2	Target	2	NEG	0	3	NA	-9999	211	260	211	PASS	0	45	NG4	Target	3	NEG	0	0	NA	-9999	35	45	35
Xpert CT_NG	3	456422214	27120	Specimen	812094	683267	4.8	3/25/19 11:49	Done	CT NOT DETECTED;NG NOT DETECTED	CT1	Target	1	NEG	0	1	NA	-9999	213	248	213	PASS	0	45	NG2	Target	2	NEG	0	1	NA	-9999	209	260	209	PASS	0	45	NG4	Target	3	POS	35.1	57	PASS	-9999	27	36	27
Xpert CT_NG	3	456422212	27120	Specimen	812094	683061	4.8	3/25/19 11:47	Done	CT NOT DETECTED;NG NOT DETECTED	CT1	Target	1	NEG	0	5	NA	-9999	244	282	244	PASS	0	45	NG2	Target	2	NEG	0	9	NA	-9999	207	253	207	PASS	0	45	NG4	Target	3	NEG	0	0	NA	-9999	34	43	33
Xpert CT_NG	3	456422195	27120	Positive Control 2	812094	683291	4.8	3/21/19 11:04	Done	CT DETECTED;NG NOT DETECTED	CT1	Target	1	POS	30.5	335	PASS	-9999	220	255	220	PASS	0	45	NG2	Target	2	NEG	0	2	NA	-9999	222	273	222	PASS	0	45	NG4	Target	3	NEG	0	0	NA	-9999	36	45	36
Xpert CT_NG	3	456422238	27120	Positive Control 1	812094	683288	4.8	3/21/19 11:03	Done	CT NOT DETECTED;NG DETECTED	CT1	Target	1	NEG	0	-13	NA	-9999	215	248	214	PASS	0	45	NG2	Target	2	POS	25.1	494	PASS	-9999	207	254	207	PASS	0	45	NG4	Target	3	POS	25.4	473	PASS	-9999	37	47	37
Xpert CT_NG	3	456422193	27120	Negative Control 1	812094	683267	4.8	3/21/19 11:01	Done	CT NOT DETECTED;NG NOT DETECTED	CT1	Target	1	NEG	0	1	NA	-9999	223	258	223	PASS	0	45	NG2	Target	2	NEG	0	1	NA	-9999	209	257	209	PASS	0	45	NG4	Target	3	NEG	0	0	NA	-9999	31	40	31
Xpert CT_NG	3	456422194	27120	Specimen	812094	683061	4.8	3/19/19 16:22	Done	CT NOT DETECTED;NG NOT DETECTED	CT1	Target	1	NEG	0	4	NA	-9999	242	282	242	PASS	0	45	NG2	Target	2	NEG	0	6	NA	-9999	203	247	203	PASS	0	45	NG4	Target	3	NEG	0	0	NA	-9999	35	44	34
Xpert CT_NG	3	456422233	27120	Specimen	812094	683291	4.8	3/19/19 16:21	Done	CT NOT DETECTED;NG NOT DETECTED	CT1	Target	1	NEG	0	4	NA	-9999	225	260	224	PASS	0	45	NG2	Target	2	NEG	0	8	NA	-9999	218	267	218	PASS	0	45	NG4	Target	3	NEG	0	0	NA	-9999	36	45	36
Xpert CT_NG	3	456422234	27120	Specimen	812094	683288	4.8	3/19/19 16:21	Done	CT NOT DETECTED;NG NOT DETECTED	CT1	Target	1	NEG	0	0	NA	-9999	219	252	219	PASS	0	45	NG2	Target	2	NEG	0	2	NA	-9999	206	250	206	PASS	0	45	NG4	Target	3	POS	33.4	46	PASS	-9999	36	45	35
Xpert CT_NG	3	345475218	27002	Specimen	812094	683267	4.8	3/19/19 16:20	Done	CT NOT DETECTED;NG NOT DETECTED	CT1	Target	1	NEG	0	1	NA	-9999	192	220	192	PASS	0	45	NG2	Target	2	NEG	0	0	NA	-9999	170	204	169	PASS	0	45	NG4	Target	3	NEG	0	0	NA	-9999	37	43	37
Xpert CT_NG	3	456422260	27120	Specimen	812094	683061	4.8	3/15/19 15:50	Done	CT NOT DETECTED;NG NOT DETECTED	CT1	Target	1	NEG	0	1	NA	-9999	231	267	231	PASS	0	45	NG2	Target	2	NEG	0	3	NA	-9999	196	239	196	PASS	0	45	NG4	Target	3	NEG	0	0	NA	-9999	33	42	33
Xpert CT_NG	3	456422223	27120	Specimen	812094	683291	4.8	3/15/19 15:48	Done	CT NOT DETECTED;NG NOT DETECTED	CT1	Target	1	NEG	0	6	NA	-9999	220	256	220	PASS	0	45	NG2	Target	2	NEG	0	10	NA	-9999	226	279	225	PASS	0	45	NG4	Target	3	NEG	0	1	NA	-9999	34	44	34
Xpert CT_NG	3	345475181	27002	Specimen	812094	683288	4.8	3/15/19 15:48	Done	CT NOT DETECTED;NG NOT DETECTED	CT1	Target	1	NEG	0	0	NA	-9999	237	271	236	PASS	0	45	NG2	Target	2	NEG	0	1	NA	-9999	226	284	226	PASS	0	45	NG4	Target	3	NEG	0	-1	NA	-9999	38	47	37
Xpert CT_NG	3	345475215	27002	Specimen	812094	683267	4.8	3/15/19 14:22	Done	CT NOT DETECTED;NG NOT DETECTED	CT1	Target	1	NEG	0	2	NA	-9999	212	246	212	PASS	0	45	NG2	Target	2	NEG	0	1	NA	-9999	208	258	208	PASS	0	45	NG4	Target	3	NEG	0	-1	NA	-9999	28	37	28
Xpert CT_NG	3	345475197	27002	Specimen	812094	683061	4.8	3/8/19 16:23	Done	CT NOT DETECTED;NG NOT DETECTED	CT1	Target	1	NEG	0	2	NA	-9999	253	290	253	PASS	0	45	NG2	Target	2	NEG	0	2	NA	-9999	208	258	208	PASS	0	45	NG4	Target	3	NEG	0	-1	NA	-9999	29	38	29
Xpert CT_NG	3	345475180	27002	Specimen	812094	683291	4.8	3/8/19 15:29	Done	CT NOT DETECTED;NG NOT DETECTED	CT1	Target	1	NEG	0	0	NA	-9999	223	258	223	PASS	0	45	NG2	Target	2	NEG	0	1	NA	-9999	218	271	218	PASS	0	45	NG4	Target	3	NEG	0	-1	NA	-9999	31	40	30
Xpert CT_NG	3	345475213	27002	Specimen	812094	683288	4.8	3/8/19 15:28	Aborted	ERROR	CT1	Target	1	NO RESULT	0	0	NA	-9999	27	25	26	FAIL	0	0	NG2	Target	2	NO RESULT	0	0	NA	-9999	37	34	36	FAIL	0	0	NG4	Target	3	NO RESULT	0	0	NA	-9999	29	22	29
Xpert CT_NG	3	345475216	27002	Specimen	812094	683267	4.8	3/8/19 15:27	Done	CT NOT DETECTED;NG NOT DETECTED	CT1	Target	1	NEG	0	1	NA	-9999	215	249	216	PASS	0	45	NG2	Target	2	NEG	0	0	NA	-9999	212	261	211	PASS	0	45	NG4	Target	3	NEG	0	-1	NA	-9999	28	36	27
Xpert CT_NG	3	345475178	27002	Specimen	812094	683061	4.8	3/8/19 10:34	Done	CT NOT DETECTED;NG NOT DETECTED	CT1	Target	1	NEG	0	0	NA	-9999	256	297	255	PASS	0	45	NG2	Target	2	NEG	0	0	NA	-9999	211	264	211	PASS	0	45	NG4	Target	3	NEG	0	0	NA	-9999	34	44	34
Xpert CT_NG	3	345475193	27002	Specimen	812094	683291	4.8	3/8/19 10:32	Done	CT NOT DETECTED;NG NOT DETECTED	CT1	Target	1	NEG	0	1	NA	-9999	215	249	215	PASS	0	45	NG2	Target	2	NEG	0	2	NA	-9999	212	263	212	PASS	0	45	NG4	Target	3	NEG	0	0	NA	-9999	31	40	31
Xpert CT_NG	3	345475179	27002	Specimen	812094	683288	4.8	3/8/19 9:41	Done	CT NOT DETECTED;NG NOT DETECTED	CT1	Target	1	NEG	0	1	NA	-9999	216	248	215	PASS	0	45	NG2	Target	2	NEG	0	5	NA	-9999	213	263	213	PASS	0	45	NG4	Target	3	NEG	0	16	NA	-9999	28	38	28
Xpert CT_NG	3	456422224	27120	Specimen	812094	683267	4.8	3/4/19 17:22	Done	CT NOT DETECTED;NG NOT DETECTED	CT1	Target	1	NEG	0	6	NA	-9999	214	248	214	PASS	0	45	NG2	Target	2	NEG	0	8	NA	-9999	208	255	208	PASS	0	45	NG4	Target	3	NEG	0	0	NA	-9999	28	37	27
Xpert CT_NG	3	456422244	27120	Specimen	812094	683061	4.8	3/4/19 12:46	Done	CT NOT DETECTED;NG NOT DETECTED	CT1	Target	1	NEG	0	2	NA	-9999	235	273	235	PASS	0	45	NG2	Target	2	POS	38.1	45	PASS	-9999	203	249	202	PASS	0	45	NG4	Target	3	NEG	0	0	NA	-9999	30	39	30
Xpert CT_NG	3	456422242	27120	Specimen	812094	683291	4.8	3/4/19 12:44	Done	CT NOT DETECTED;NG DETECTED	CT1	Target	1	NEG	0	-4	NA	-9999	237	274	236	PASS	0	45	NG2	Target	2	POS	23.5	523	PASS	-9999	222	274	222	PASS	0	45	NG4	Target	3	POS	23.2	489	PASS	-9999	38	48	39
Xpert CT_NG	3	456422263	27120	Specimen	812094	683288	4.8	3/4/19 12:42	Done	CT NOT DETECTED;NG DETECTED	CT1	Target	1	NEG	0	4	NA	-9999	233	268	233	PASS	0	45	NG2	Target	2	POS	19.2	545	PASS	-9999	224	277	223	PASS	0	45	NG4	Target	3	POS	18.6	546	PASS	-9999	48	55	48
Xpert CT_NG	3	456422246	27120	Specimen	812094	683267	4.8	3/4/19 10:45	Done	CT NOT DETECTED;NG NOT DETECTED	CT1	Target	1	NEG	0	1	NA	-9999	236	273	235	PASS	0	45	NG2	Target	2	NEG	0	2	NA	-9999	217	267	216	PASS	0	45	NG4	Target	3	NEG	0	0	NA	-9999	35	44	35
Xpert CT_NG	3	456422248	27120	Specimen	812094	683061	4.8	3/4/19 10:44	Done	CT NOT DETECTED;NG NOT DETECTED	CT1	Target	1	NEG	0	3	NA	-9999	239	277	238	PASS	0	45	NG2	Target	2	NEG	0	4	NA	-9999	203	250	203	PASS	0	45	NG4	Target	3	NEG	0	1	NA	-9999	31	40	31
Xpert CT_NG	3	456422245	27120	Specimen	812094	683291	4.8	3/4/19 10:41	Done	CT NOT DETECTED;NG NOT DETECTED	CT1	Target	1	NEG	0	4	NA	-9999	209	242	209	PASS	0	45	NG2	Target	2	NEG	0	6	NA	-9999	221	270	221	PASS	0	45	NG4	Target	3	NEG	0	0	NA	-9999	36	45	35
Xpert CT_NG	3	345475256	27002	Specimen	812094	683288	4.8	2/25/19 12:36	Done	CT NOT DETECTED;NG NOT DETECTED	CT1	Target	1	NEG	0	4	NA	-9999	209	240	209	PASS	0	45	NG2	Target	2	NEG	0	5	NA	-9999	204	251	203	PASS	0	45	NG4	Target	3	NEG	0	4	NA	-9999	32	41	31
Xpert CT_NG	3	456422249	27120	Specimen	812094	683267	4.8	2/25/19 12:35	Done	CT NOT DETECTED;NG NOT DETECTED	CT1	Target	1	NEG	0	2	NA	-9999	225	262	225	PASS	0	45	NG2	Target	2	NEG	0	3	NA	-9999	208	254	208	PASS	0	45	NG4	Target	3	NEG	0	-1	NA	-9999	28	38	28
Xpert CT_NG	3	345475296	27002	Specimen	812094	683061	4.8	2/22/19 15:23	Done	CT NOT DETECTED;NG NOT DETECTED	CT1	Target	1	NEG	0	4	NA	-9999	241	277	241	PASS	0	45	NG2	Target	2	NEG	0	6	NA	-9999	203	252	203	PASS	0	45	NG4	Target	3	NEG	0	1	NA	-9999	30	37	30
Xpert CT_NG	3	345475277	27002	Specimen	812094	683291	4.8	2/22/19 15:21	Done	CT NOT DETECTED;NG NOT DETECTED	CT1	Target	1	NEG	0	0	NA	-9999	218	253	218	PASS	0	45	NG2	Target	2	NEG	0	0	NA	-9999	217	269	217	PASS	0	45	NG4	Target	3	NEG	0	1	NA	-9999	31	41	31
Xpert CT_NG	3	345475253	27002	Specimen	812094	683288	4.8	2/22/19 15:19	Done	CT NOT DETECTED;NG NOT DETECTED	CT1	Target	1	NEG	0	0	NA	-9999	211	243	212	PASS	0	45	NG2	Target	2	NEG	0	0	NA	-9999	209	257	209	PASS	0	45	NG4	Target	3	NEG	0	-1	NA	-9999	37	46	37
Xpert CT_NG	3	345475265	27002	Specimen	812094	683267	4.8	2/21/19 16:46	Done	CT NOT DETECTED;NG NOT DETECTED	CT1	Target	1	NEG	0	3	NA	-9999	215	248	214	PASS	0	45	NG2	Target	2	NEG	0	3	NA	-9999	206	256	206	PASS	0	45	NG4	Target	3	NEG	0	0	NA	-9999	28	37	29
Xpert CT_NG	3	345475271	27002	Specimen	812094	683061	4.8	2/21/19 16:41	Done	CT NOT DETECTED;NG NOT DETECTED	CT1	Target	1	NEG	0	-1	NA	-9999	228	264	228	PASS	0	45	NG2	Target	2	NEG	0	1	NA	-9999	204	250	203	PASS	0	45	NG4	Target	3	POS	31.4	74	PASS	-9999	31	39	31
Xpert CT_NG	3	345475274	27002	Specimen	812094	683291	4.8	2/21/19 16:36	Done	CT NOT DETECTED;NG NOT DETECTED	CT1	Target	1	NEG	0	0	NA	-9999	229	264	228	PASS	0	45	NG2	Target	2	NEG	0	0	NA	-9999	220	273	220	PASS	0	45	NG4	Target	3	NEG	0	0	NA	-9999	35	44	35
Xpert CT_NG	3	345475267	27002	Specimen	812094	683288	4.8	2/21/19 14:35	Done	CT NOT DETECTED;NG NOT DETECTED	CT1	Target	1	NEG	0	4	NA	-9999	233	266	233	PASS	0	45	NG2	Target	2	NEG	0	8	NA	-9999	217	269	216	PASS	0	45	NG4	Target	3	NEG	0	1	NA	-9999	32	40	31
Xpert CT_NG	3	345471647	27002	Positive Control 2	812094	683267	4.8	2/21/19 12:33	Done	CT NOT DETECTED;NG DETECTED	CT1	Target	1	NEG	0	-8	NA	-9999	219	253	219	PASS	0	45	NG2	Target	2	POS	25.1	487	PASS	-9999	209	257	209	PASS	0	45	NG4	Target	3	POS	25.1	471	PASS	-9999	27	36	27
Xpert CT_NG	3	456421429	27120	Positive Control 1	812094	683061	4.8	2/21/19 12:31	Done	CT DETECTED;NG NOT DETECTED	CT1	Target	1	POS	31	323	PASS	-9999	259	300	258	PASS	0	45	NG2	Target	2	NEG	0	2	NA	-9999	213	259	213	PASS	0	45	NG4	Target	3	NEG	0	-1	NA	-9999	34	44	34
Xpert CT_NG	3	345475251	27002	Negative Control 1	812094	683291	4.8	2/21/19 12:29	Done	CT NOT DETECTED;NG NOT DETECTED	CT1	Target	1	NEG	0	0	NA	-9999	216	250	216	PASS	0	45	NG2	Target	2	NEG	0	1	NA	-9999	212	263	212	PASS	0	45	NG4	Target	3	NEG	0	0	NA	-9999	31	39	30
Xpert CT_NG	3	456421426	27120	Specimen	812094	683288	4.8	2/20/19 14:43	Done	CT NOT DETECTED;NG NOT DETECTED	CT1	Target	1	NEG	0	1	NA	-9999	217	250	216	PASS	0	45	NG2	Target	2	NEG	0	-1	NA	-9999	218	266	217	PASS	0	45	NG4	Target	3	NEG	0	-1	NA	-9999	36	46	35
Xpert CT_NG	3	456421439	27120	Specimen	812094	683267	4.8	2/20/19 14:38	Done	CT NOT DETECTED;NG NOT DETECTED	CT1	Target	1	NEG	0	9	NA	-9999	210	244	210	PASS	0	45	NG2	Target	2	NEG	0	13	NA	-9999	199	244	199	PASS	0	45	NG4	Target	3	NEG	0	1	NA	-9999	27	35	27
Xpert CT_NG	3	456421431	27120	Specimen	812094	683061	4.8	2/19/19 14:38	Done	CT NOT DETECTED;NG NOT DETECTED	CT1	Target	1	NEG	0	4	NA	-9999	239	279	240	PASS	0	45	NG2	Target	2	NEG	0	8	NA	-9999	201	249	201	PASS	0	45	NG4	Target	3	NEG	0	0	NA	-9999	34	42	34
Xpert CT_NG	3	456421443	27120	Specimen	812094	683291	4.8	2/14/19 17:17	Done	CT NOT DETECTED;NG NOT DETECTED	CT1	Target	1	NEG	0	2	NA	-9999	212	248	213	PASS	0	45	NG2	Target	2	NEG	0	4	NA	-9999	234	292	234	PASS	0	45	NG4	Target	3	NEG	0	0	NA	-9999	34	43	34
Xpert CT_NG	3	456421428	27120	Specimen	812094	683288	4.8	2/14/19 17:16	Done	CT NOT DETECTED;NG NOT DETECTED	CT1	Target	1	NEG	0	3	NA	-9999	167	189	166	PASS	0	45	NG2	Target	2	NEG	0	3	NA	-9999	161	193	160	PASS	0	45	NG4	Target	3	NEG	0	1	NA	-9999	71	71	68
Xpert CT_NG	3	456421452	27120	Specimen	812094	683267	4.8	2/14/19 17:14	Done	CT NOT DETECTED;NG NOT DETECTED	CT1	Target	1	NEG	0	1	NA	-9999	217	251	217	PASS	0	45	NG2	Target	2	NEG	0	-1	NA	-9999	210	258	209	PASS	0	45	NG4	Target	3	NEG	0	-1	NA	-9999	29	38	29
Xpert CT_NG	3	456421438	27120	Specimen	812094	683061	4.8	2/14/19 15:31	Done	CT NOT DETECTED;NG NOT DETECTED	CT1	Target	1	NEG	0	2	NA	-9999	239	277	239	PASS	0	45	NG2	Target	2	NEG	0	2	NA	-9999	201	246	201	PASS	0	45	NG4	Target	3	NEG	0	-1	NA	-9999	29	38	30
Xpert CT_NG	3	456421440	27120	Specimen	812094	683291	4.8	2/14/19 15:30	Done	CT NOT DETECTED;NG NOT DETECTED	CT1	Target	1	NEG	0	1	NA	-9999	224	260	224	PASS	0	45	NG2	Target	2	NEG	0	2	NA	-9999	226	276	225	PASS	0	45	NG4	Target	3	NEG	0	0	NA	-9999	35	45	35
Xpert CT_NG	3	456421441	27120	Specimen	812094	683288	4.8	2/14/19 15:29	Done	CT NOT DETECTED;NG NOT DETECTED	CT1	Target	1	NEG	0	8	NA	-9999	184	209	183	PASS	0	45	NG2	Target	2	NEG	0	13	NA	-9999	181	217	180	PASS	0	45	NG4	Target	3	NEG	0	0	NA	-9999	63	71	64
Xpert CT_NG	3	456421273	27120	Specimen	812094	683267	4.8	2/11/19 14:34	Done	CT NOT DETECTED;NG NOT DETECTED	CT1	Target	1	NEG	0	3	NA	-9999	232	268	232	PASS	0	45	NG2	Target	2	NEG	0	4	NA	-9999	212	262	212	PASS	0	45	NG4	Target	3	NEG	0	0	NA	-9999	32	40	31
Xpert CT_NG	3	456421288	27120	Specimen	812094	683061	4.8	2/5/19 15:39	Done	CT NOT DETECTED;NG NOT DETECTED	CT1	Target	1	NEG	0	2	NA	-9999	243	282	243	PASS	0	45	NG2	Target	2	NEG	0	2	NA	-9999	205	255	204	PASS	0	45	NG4	Target	3	NEG	0	-1	NA	-9999	34	42	33
Xpert CT_NG	3	456421289	27120	Specimen	812094	683291	4.8	2/5/19 15:38	Done	CT NOT DETECTED;NG NOT DETECTED	CT1	Target	1	NEG	0	3	NA	-9999	223	259	222	PASS	0	45	NG2	Target	2	NEG	0	6	NA	-9999	221	273	221	PASS	0	45	NG4	Target	3	NEG	0	0	NA	-9999	35	44	34
Xpert CT_NG	3	456421270	27120	Specimen	812094	683288	4.8	2/5/19 15:36	Done	CT NOT DETECTED;NG NOT DETECTED	CT1	Target	1	NEG	0	-2	NA	-9999	220	253	219	PASS	0	45	NG2	Target	2	NEG	0	5	NA	-9999	214	265	213	PASS	0	45	NG4	Target	3	POS	36.5	160	PASS	-9999	37	46	36
Xpert CT_NG	3	456421263	27120	Specimen	812094	683267	4.8	1/30/19 13:08	Done	CT NOT DETECTED;NG NOT DETECTED	CT1	Target	1	NEG	0	2	NA	-9999	217	251	217	PASS	0	45	NG2	Target	2	NEG	0	2	NA	-9999	211	260	211	PASS	0	45	NG4	Target	3	NEG	0	0	NA	-9999	30	39	30
Xpert CT_NG	3	456421275	27120	Specimen	812094	683061	4.8	1/30/19 13:06	Done	CT NOT DETECTED;NG NOT DETECTED	CT1	Target	1	NEG	0	3	NA	-9999	249	289	249	PASS	0	45	NG2	Target	2	NEG	0	3	NA	-9999	208	255	207	PASS	0	45	NG4	Target	3	NEG	0	0	NA	-9999	34	44	34
Xpert CT_NG	3	456421291	27120	Specimen	812094	683291	4.8	1/30/19 13:04	Done	CT NOT DETECTED;NG NOT DETECTED	CT1	Target	1	NEG	0	4	NA	-9999	221	256	220	PASS	0	45	NG2	Target	2	NEG	0	6	NA	-9999	219	269	219	PASS	0	45	NG4	Target	3	NEG	0	0	NA	-9999	35	45	35
Xpert CT_NG	3	456421297	27120	Specimen	812094	683288	4.8	1/29/19 11:53	Done	CT NOT DETECTED;NG NOT DETECTED	CT1	Target	1	NEG	0	0	NA	-9999	232	266	231	PASS	0	45	NG2	Target	2	NEG	0	0	NA	-9999	221	273	221	PASS	0	45	NG4	Target	3	NEG	0	-1	NA	-9999	39	49	38
Xpert CT_NG	3	456421267	27120	Specimen	812094	683267	4.8	1/29/19 11:49	Done	CT NOT DETECTED;NG NOT DETECTED	CT1	Target	1	NEG	0	4	NA	-9999	206	239	206	PASS	0	45	NG2	Target	2	NEG	0	5	NA	-9999	203	250	203	PASS	0	45	NG4	Target	3	NEG	0	0	NA	-9999	29	36	28
Xpert CT_NG	3	456421271	27120	Specimen	812094	683061	4.8	1/29/19 11:45	Aborted	ERROR	CT1	Target	1	NO RESULT	0	0	NA	-9999	36	33	36	FAIL	0	0	NG2	Target	2	NO RESULT	0	0	NA	-9999	27	23	26	FAIL	0	0	NG4	Target	3	NO RESULT	0	0	NA	-9999	7	3	7
Xpert CT_NG	3	456421334	27120	Specimen	812094	683291	4.8	1/23/19 16:15	Done	CT NOT DETECTED;NG NOT DETECTED	CT1	Target	1	NEG	0	0	NA	-9999	217	252	217	PASS	0	45	NG2	Target	2	NEG	0	0	NA	-9999	210	258	211	PASS	0	45	NG4	Target	3	NEG	0	-1	NA	-9999	33	42	33
Xpert CT_NG	3	456421335	27120	Specimen	812094	683288	4.8	1/23/19 16:15	Done	CT NOT DETECTED;NG NOT DETECTED	CT1	Target	1	NEG	0	2	NA	-9999	212	245	212	PASS	0	45	NG2	Target	2	NEG	0	3	NA	-9999	206	254	206	PASS	0	45	NG4	Target	3	NEG	0	0	NA	-9999	42	52	42
Xpert CT_NG	3	456421332	27120	Specimen	812094	683267	4.8	1/23/19 16:14	Done	CT NOT DETECTED;NG NOT DETECTED	CT1	Target	1	NEG	0	4	NA	-9999	217	252	217	PASS	0	45	NG2	Target	2	NEG	0	5	NA	-9999	207	257	207	PASS	0	45	NG4	Target	3	NEG	0	1	NA	-9999	27	36	27
Xpert CT_NG	3	456421357	27120	Specimen	812094	683061	4.8	1/23/19 12:21	Done	CT NOT DETECTED;NG NOT DETECTED	CT1	Target	1	NEG	0	1	NA	-9999	256	298	256	PASS	0	45	NG2	Target	2	NEG	0	2	NA	-9999	217	266	216	PASS	0	45	NG4	Target	3	NEG	0	0	NA	-9999	36	45	35
Xpert CT_NG	3	456421333	27120	Specimen	812094	683291	4.8	1/23/19 12:20	Done	CT NOT DETECTED;NG NOT DETECTED	CT1	Target	1	NEG	0	1	NA	-9999	223	259	223	PASS	0	45	NG2	Target	2	NEG	0	0	NA	-9999	225	277	224	PASS	0	45	NG4	Target	3	NEG	0	-1	NA	-9999	37	46	36
Xpert CT_NG	3	456421349	27120	Specimen	812094	683288	4.8	1/23/19 12:20	Done	CT NOT DETECTED;NG NOT DETECTED	CT1	Target	1	NEG	0	3	NA	-9999	214	246	213	PASS	0	45	NG2	Target	2	NEG	0	5	NA	-9999	217	267	217	PASS	0	45	NG4	Target	3	NEG	0	-1	NA	-9999	42	52	42
Xpert CT_NG	3	456421356	27120	Specimen	812094	683267	4.8	1/22/19 15:30	Done	CT NOT DETECTED;NG NOT DETECTED	CT1	Target	1	NEG	0	1	NA	-9999	211	245	211	PASS	0	45	NG2	Target	2	NEG	0	0	NA	-9999	205	252	205	PASS	0	45	NG4	Target	3	NEG	0	0	NA	-9999	31	40	31
Xpert CT_NG	3	456421353	27120	Specimen	812094	683061	4.8	1/22/19 15:29	Done	CT NOT DETECTED;NG NOT DETECTED	CT1	Target	1	NEG	0	-4	NA	-9999	243	282	243	PASS	0	45	NG2	Target	2	NEG	0	8	NA	-9999	200	246	200	PASS	0	45	NG4	Target	3	POS	34.5	290	PASS	-9999	32	41	31
Xpert CT_NG	3	456421351	27120	Specimen	812094	683291	4.8	1/22/19 15:29	Done	CT NOT DETECTED;NG NOT DETECTED	CT1	Target	1	NEG	0	5	NA	-9999	232	270	232	PASS	0	45	NG2	Target	2	NEG	0	8	NA	-9999	223	275	222	PASS	0	45	NG4	Target	3	NEG	0	0	NA	-9999	35	45	35
Xpert CT_NG	3	456421350	27120	Specimen	812094	683288	4.8	1/18/19 14:41	Done	CT DETECTED;NG NOT DETECTED	CT1	Target	1	POS	28.6	322	PASS	-9999	226	260	225	PASS	0	45	NG2	Target	2	NEG	0	1	NA	-9999	219	270	218	PASS	0	45	NG4	Target	3	NEG	0	0	NA	-9999	40	50	39
Xpert CT_NG	3	456422190	27120	Specimen	812094	683267	4.8	1/18/19 14:41	Done	CT NOT DETECTED;NG NOT DETECTED	CT1	Target	1	NEG	0	3	NA	-9999	219	255	219	PASS	0	45	NG2	Target	2	NEG	0	2	NA	-9999	214	262	214	PASS	0	45	NG4	Target	3	NEG	0	0	NA	-9999	30	40	30
Xpert CT_NG	3	456422201	27120	Specimen	812094	683061	4.8	1/18/19 14:40	Done	CT NOT DETECTED;NG NOT DETECTED	CT1	Target	1	NEG	0	6	NA	-9999	254	295	254	PASS	0	45	NG2	Target	2	NEG	0	10	NA	-9999	217	267	216	PASS	0	45	NG4	Target	3	NEG	0	0	NA	-9999	36	45	36
Xpert CT_NG	3	456422196	27120	Specimen	812094	683291	4.8	1/17/19 15:16	Done	CT NOT DETECTED;NG NOT DETECTED	CT1	Target	1	NEG	0	4	NA	-9999	178	196	170	PASS	0	45	NG2	Target	2	NEG	0	7	NA	-9999	181	201	169	PASS	0	45	NG4	Target	3	NEG	0	0	NA	-9999	48	53	50
Xpert CT_NG	3	456422200	27120	Specimen	812094	683288	4.8	1/17/19 11:30	Done	CT NOT DETECTED;NG NOT DETECTED	CT1	Target	1	NEG	0	4	NA	-9999	236	271	235	PASS	0	45	NG2	Target	2	NEG	0	8	NA	-9999	223	275	223	PASS	0	45	NG4	Target	3	NEG	0	1	NA	-9999	40	49	40
Xpert CT_NG	3	456422202	27120	Specimen	812094	683061	4.8	1/16/19 13:37	Done	CT NOT DETECTED;NG NOT DETECTED	CT1	Target	1	NEG	0	4	NA	-9999	246	286	245	PASS	0	45	NG2	Target	2	NEG	0	7	NA	-9999	206	255	206	PASS	0	45	NG4	Target	3	NEG	0	-1	NA	-9999	34	43	34
Xpert CT_NG	3	456422197	27120	Specimen	812094	683291	4.8	1/16/19 13:36	Done	INVALID	CT1	Target	1	INVALID	0	0	NA	-9999	202	238	202	PASS	0	45	NG2	Target	2	INVALID	0	-2	NA	-9999	193	257	193	PASS	0	45	NG4	Target	3	INVALID	0	0	NA	-9999	38	45	39
Xpert CT_NG	3	456422191	27120	Specimen	812094	683288	4.8	1/16/19 13:35	Aborted	ERROR	CT1	Target	1	NO RESULT	0	0	NA	-9999	88	97	88	FAIL	0	0	NG2	Target	2	NO RESULT	0	0	NA	-9999	99	115	99	FAIL	0	0	NG4	Target	3	NO RESULT	0	0	NA	-9999	55	47	53
Xpert CT_NG	3	456422182	27120	Specimen	812094	683267	4.8	1/15/19 15:18	Done	CT NOT DETECTED;NG NOT DETECTED	CT1	Target	1	NEG	0	4	NA	-9999	216	251	216	PASS	0	45	NG2	Target	2	NEG	0	6	NA	-9999	208	254	207	PASS	0	45	NG4	Target	3	NEG	0	0	NA	-9999	31	40	31
Xpert CT_NG	3	456422183	27120	Specimen	812094	683061	4.8	1/15/19 15:13	Done	CT NOT DETECTED;NG DETECTED	CT1	Target	1	NEG	0	4	NA	-9999	252	293	252	PASS	0	45	NG2	Target	2	POS	19.6	511	PASS	-9999	216	265	215	PASS	0	45	NG4	Target	3	POS	19.3	479	PASS	-9999	37	46	37
Xpert CT_NG	3	456421352	27120	Specimen	812094	683291	4.8	1/15/19 15:12	Done	CT NOT DETECTED;NG NOT DETECTED	CT1	Target	1	NEG	0	1	NA	-9999	235	273	235	PASS	0	45	NG2	Target	2	NEG	0	2	NA	-9999	233	287	233	PASS	0	45	NG4	Target	3	NEG	0	-1	NA	-9999	37	47	37
Xpert CT_NG	3	456421358	27120	Specimen	812094	683288	4.8	1/15/19 15:12	Done	CT NOT DETECTED;NG NOT DETECTED	CT1	Target	1	NEG	0	0	NA	-9999	235	271	234	PASS	0	45	NG2	Target	2	NEG	0	0	NA	-9999	221	273	221	PASS	0	45	NG4	Target	3	NEG	0	-2	NA	-9999	36	46	36
Xpert CT_NG	3	456421386	27120	Specimen	812094	683267	4.8	1/14/19 16:58	Done	CT NOT DETECTED;NG DETECTED	CT1	Target	1	NEG	0	0	NA	-9999	223	259	223	PASS	0	45	NG2	Target	2	POS	34.3	62	PASS	-9999	211	260	211	PASS	0	45	NG4	Target	3	POS	32.3	186	PASS	-9999	30	40	30
Xpert CT_NG	3	456421383	27120	Specimen	812094	683061	4.8	1/14/19 16:57	Done	CT NOT DETECTED;NG NOT DETECTED	CT1	Target	1	NEG	0	1	NA	-9999	244	284	244	PASS	0	45	NG2	Target	2	POS	36.6	477	PASS	-9999	202	250	202	PASS	0	45	NG4	Target	3	NEG	0	-2	NA	-9999	32	42	32
Xpert CT_NG	3	456421381	27120	Specimen	812094	683291	4.8	1/14/19 16:57	Done	CT NOT DETECTED;NG DETECTED	CT1	Target	1	NEG	0	6	NA	-9999	219	255	219	PASS	0	45	NG2	Target	2	POS	19	510	PASS	-9999	221	271	221	PASS	0	45	NG4	Target	3	POS	18.7	481	PASS	-9999	34	43	34
Xpert CT_NG	3	456421478	27120	Specimen	812094	683288	4.8	1/14/19 13:26	Done	CT NOT DETECTED;NG NOT DETECTED	CT1	Target	1	NEG	0	5	NA	-9999	223	257	222	PASS	0	45	NG2	Target	2	NEG	0	8	NA	-9999	217	266	217	PASS	0	45	NG4	Target	3	NEG	0	-1	NA	-9999	37	46	36
Xpert CT_NG	3	456421354	27120	Specimen	812094	683267	4.8	1/14/19 13:26	Done	CT NOT DETECTED;NG NOT DETECTED	CT1	Target	1	NEG	0	4	NA	-9999	151	171	149	PASS	0	45	NG2	Target	2	NEG	0	1	NA	-9999	134	156	130	PASS	0	45	NG4	Target	3	NEG	0	1	NA	-9999	38	39	35
Xpert CT_NG	3	456421384	27120	Specimen	812094	683061	4.8	1/14/19 13:25	Done	CT NOT DETECTED;NG NOT DETECTED	CT1	Target	1	NEG	0	-1	NA	-9999	235	273	234	PASS	0	45	NG2	Target	2	NEG	0	-1	NA	-9999	203	248	203	PASS	0	45	NG4	Target	3	NEG	0	-1	NA	-9999	33	42	33
Xpert CT_NG	3	456421479	27120	Specimen	812094	683291	4.8	1/14/19 10:50	Done	CT NOT DETECTED;NG DETECTED	CT1	Target	1	NEG	0	-18	NA	-9999	216	251	216	PASS	0	45	NG2	Target	2	POS	29.8	473	PASS	-9999	220	272	220	PASS	0	45	NG4	Target	3	POS	29.6	391	PASS	-9999	33	42	33
Xpert CT_NG	3	456421476	27120	Specimen	812094	683288	4.8	1/9/19 15:36	Done	CT NOT DETECTED;NG DETECTED	CT1	Target	1	NEG	0	9	NA	-9999	241	277	240	PASS	0	45	NG2	Target	2	POS	18.6	530	PASS	-9999	224	278	224	PASS	0	45	NG4	Target	3	POS	18.2	519	PASS	-9999	38	48	38
Xpert CT_NG	3	456422547	27120	Specimen	812094	683267	4.8	1/8/19 15:53	Done	CT NOT DETECTED;NG NOT DETECTED	CT1	Target	1	NEG	0	1	NA	-9999	214	249	214	PASS	0	45	NG2	Target	2	NEG	0	1	NA	-9999	203	249	202	PASS	0	45	NG4	Target	3	NEG	0	0	NA	-9999	28	37	28
Xpert CT_NG	3	456422027	27120	Specimen	812094	683061	4.8	1/8/19 14:31	Done	CT NOT DETECTED;NG NOT DETECTED	CT1	Target	1	NEG	0	4	NA	-9999	247	286	247	PASS	0	45	NG2	Target	2	NEG	0	10	NA	-9999	206	252	206	PASS	0	45	NG4	Target	3	NEG	0	2	NA	-9999	37	46	36
Xpert CT_NG	3	456422032	27120	Specimen	812094	683291	4.8	1/8/19 14:31	Done	CT NOT DETECTED;NG NOT DETECTED	CT1	Target	1	NEG	0	1	NA	-9999	223	259	223	PASS	0	45	NG2	Target	2	NEG	0	1	NA	-9999	214	262	213	PASS	0	45	NG4	Target	3	NEG	0	0	NA	-9999	33	44	34
Xpert CT_NG	3	456422544	27120	Specimen	812094	683288	4.8	1/8/19 13:22	Done	CT NOT DETECTED;NG NOT DETECTED	CT1	Target	1	NEG	0	2	NA	-9999	222	255	221	PASS	0	45	NG2	Target	2	NEG	0	3	NA	-9999	215	262	214	PASS	0	45	NG4	Target	3	NEG	0	1	NA	-9999	35	44	35
Xpert CT_NG	3	456422536	27120	Specimen	812094	683267	4.8	1/8/19 13:21	Done	CT NOT DETECTED;NG NOT DETECTED	CT1	Target	1	NEG	0	3	NA	-9999	236	274	236	PASS	0	45	NG2	Target	2	NEG	0	3	NA	-9999	232	287	231	PASS	0	45	NG4	Target	3	NEG	0	0	NA	-9999	34	43	34
Xpert CT_NG	3	456422010	27120	Specimen	812094	683061	4.8	1/7/19 12:51	Done	CT NOT DETECTED;NG NOT DETECTED	CT1	Target	1	NEG	0	1	NA	-9999	192	218	189	PASS	0	45	NG2	Target	2	NEG	0	0	NA	-9999	148	175	145	PASS	0	45	NG4	Target	3	NEG	0	0	NA	-9999	45	47	43
Xpert CT_NG	3	456422011	27120	Specimen	812094	683291	4.8	1/7/19 12:46	Done	CT NOT DETECTED;NG NOT DETECTED	CT1	Target	1	NEG	0	3	NA	-9999	215	251	215	PASS	0	45	NG2	Target	2	NEG	0	5	NA	-9999	221	270	221	PASS	0	45	NG4	Target	3	NEG	0	0	NA	-9999	35	45	35
Xpert CT_NG	3	456422012	27120	Specimen	812094	683288	4.8	1/7/19 12:42	Done	CT NOT DETECTED;NG NOT DETECTED	CT1	Target	1	NEG	0	2	NA	-9999	221	255	220	PASS	0	45	NG2	Target	2	NEG	0	3	NA	-9999	206	252	206	PASS	0	45	NG4	Target	3	POS	39.6	23	PASS	-9999	39	49	39
Xpert CT_NG	3	456422537	27120	Specimen	812094	683267	4.8	1/4/19 9:26	Done	CT NOT DETECTED;NG NOT DETECTED	CT1	Target	1	NEG	0	3	NA	-9999	226	263	226	PASS	0	45	NG2	Target	2	NEG	0	4	NA	-9999	213	261	212	PASS	0	45	NG4	Target	3	NEG	0	0	NA	-9999	30	40	30
Xpert CT_NG	3	456422531	27120	Specimen	812094	683061	4.8	1/3/19 17:17	Aborted	ERROR	CT1	Target	1	NO RESULT	0	0	NA	-9999	119	133	119	PASS	0	0	NG2	Target	2	NO RESULT	0	0	NA	-9999	88	106	88	FAIL	0	0	NG4	Target	3	NO RESULT	0	0	NA	-9999	41	33	39
Xpert CT_NG	3	456422344	27120	Specimen	812094	683291	4.8	1/2/19 19:20	Done	CT NOT DETECTED;NG NOT DETECTED	CT1	Target	1	NEG	0	3	NA	-9999	215	250	215	PASS	0	45	NG2	Target	2	NEG	0	7	NA	-9999	215	263	215	PASS	0	45	NG4	Target	3	NEG	0	0	NA	-9999	34	43	33
Xpert CT_NG	3	456422347	27120	Specimen	812094	683288	4.8	1/2/19 14:13	Done	CT NOT DETECTED;NG NOT DETECTED	CT1	Target	1	NEG	0	1	NA	-9999	217	250	216	PASS	0	45	NG2	Target	2	NEG	0	1	NA	-9999	205	251	205	PASS	0	45	NG4	Target	3	NEG	0	-1	NA	-9999	44	53	44
Xpert CT_NG	3	456422341	27120	Specimen	812094	683267	4.8	1/2/19 14:06	Done	CT DETECTED;NG NOT DETECTED	CT1	Target	1	POS	24.2	316	PASS	-9999	222	257	221	PASS	0	45	NG2	Target	2	NEG	0	6	NA	-9999	212	259	211	PASS	0	45	NG4	Target	3	NEG	0	1	NA	-9999	30	40	31
Xpert CT_NG	3	456422340	27120	Specimen	812094	683061	4.8	1/2/19 14:03	Done	CT NOT DETECTED;NG NOT DETECTED	CT1	Target	1	NEG	0	4	NA	-9999	199	229	199	PASS	0	45	NG2	Target	2	NEG	0	5	NA	-9999	162	191	157	PASS	0	45	NG4	Target	3	NEG	0	0	NA	-9999	56	62	54
Xpert CT_NG	3	456422343	27120	Negative Control 1	812094	683291	4.8	12/28/18 15:57	Done	CT NOT DETECTED;NG NOT DETECTED	CT1	Target	1	NEG	0	-1	NA	-9999	221	256	221	PASS	0	45	NG2	Target	2	NEG	0	0	NA	-9999	212	259	212	PASS	0	45	NG4	Target	3	NEG	0	-1	NA	-9999	33	42	33
Xpert CT_NG	3	456422346	27120	Positive Control 2	812094	683288	4.8	12/28/18 15:55	Done	CT NOT DETECTED;NG DETECTED	CT1	Target	1	NEG	0	-13	NA	-9999	228	262	227	PASS	0	45	NG2	Target	2	POS	24.5	535	PASS	-9999	220	271	219	PASS	0	45	NG4	Target	3	POS	24.5	534	PASS	-9999	38	47	37
Xpert CT_NG	3	456422345	27120	Positive Control 1	812094	683267	4.8	12/28/18 15:54	Done	CT DETECTED;NG NOT DETECTED	CT1	Target	1	POS	31.2	338	PASS	-9999	217	251	217	PASS	0	45	NG2	Target	2	NEG	0	1	NA	-9999	204	250	204	PASS	0	45	NG4	Target	3	NEG	0	0	NA	-9999	29	37	28
Xpert CT_NG	3	456422355	27120	Specimen	812094	683061	4.8	12/27/18 12:12	Done	CT NOT DETECTED;NG NOT DETECTED	CT1	Target	1	NEG	0	3	NA	-9999	272	316	272	PASS	0	45	NG2	Target	2	NEG	0	8	NA	-9999	226	280	226	PASS	0	45	NG4	Target	3	NEG	0	1	NA	-9999	39	49	39
Xpert CT_NG	3	456422342	27120	Specimen	812094	683291	4.8	12/26/18 15:33	Done	CT NOT DETECTED;NG NOT DETECTED	CT1	Target	1	NEG	0	1	NA	-9999	221	256	220	PASS	0	45	NG2	Target	2	NEG	0	2	NA	-9999	218	267	217	PASS	0	45	NG4	Target	3	NEG	0	0	NA	-9999	35	44	35
Xpert CT_NG	3	456422353	27120	Specimen	812094	683288	4.8	12/26/18 15:12	Done	CT NOT DETECTED;NG NOT DETECTED	CT1	Target	1	NEG	0	5	NA	-9999	218	252	218	PASS	0	45	NG2	Target	2	NEG	0	9	NA	-9999	215	263	215	PASS	0	45	NG4	Target	3	NEG	0	1	NA	-9999	35	44	34
Xpert CT_NG	3	456421531	27120	Specimen	812094	683267	4.8	12/19/18 13:48	Done	CT NOT DETECTED;NG NOT DETECTED	CT1	Target	1	NEG	0	7	NA	-9999	215	249	214	PASS	0	45	NG2	Target	2	NEG	0	12	NA	-9999	204	250	204	PASS	0	45	NG4	Target	3	NEG	0	1	NA	-9999	29	37	29
Xpert CT_NG	3	456421528	27120	Specimen	812094	683061	4.8	12/19/18 13:48	Done	CT NOT DETECTED;NG NOT DETECTED	CT1	Target	1	NEG	0	1	NA	-9999	241	279	240	PASS	0	45	NG2	Target	2	NEG	0	2	NA	-9999	204	250	204	PASS	0	45	NG4	Target	3	NEG	0	-1	NA	-9999	34	42	34
Xpert CT_NG	3	456421535	27120	Specimen	812094	683291	4.8	12/18/18 14:39	Done	CT NOT DETECTED;NG NOT DETECTED	CT1	Target	1	NEG	0	5	NA	-9999	164	188	163	PASS	0	45	NG2	Target	2	NEG	0	8	NA	-9999	161	192	160	PASS	0	45	NG4	Target	3	NEG	0	0	NA	-9999	47	51	46
Xpert CT_NG	3	456421530	27120	Specimen	812094	683288	4.8	12/14/18 16:21	Done	CT NOT DETECTED;NG NOT DETECTED	CT1	Target	1	NEG	0	5	NA	-9999	214	247	213	PASS	0	45	NG2	Target	2	NEG	0	7	NA	-9999	206	252	205	PASS	0	45	NG4	Target	3	NEG	0	1	NA	-9999	34	44	34
Xpert CT_NG	3	456421537	27120	Specimen	812094	683267	4.8	12/11/18 15:14	Done	CT NOT DETECTED;NG NOT DETECTED	CT1	Target	1	NEG	0	5	NA	-9999	223	258	222	PASS	0	45	NG2	Target	2	NEG	0	8	NA	-9999	214	264	214	PASS	0	45	NG4	Target	3	NEG	0	2	NA	-9999	33	42	32
Xpert CT_NG	3	456421508	27120	Specimen	812094	683061	4.8	12/11/18 15:09	Done	CT NOT DETECTED;NG NOT DETECTED	CT1	Target	1	NEG	0	2	NA	-9999	258	299	258	PASS	0	45	NG2	Target	2	NEG	0	4	NA	-9999	213	262	212	PASS	0	45	NG4	Target	3	NEG	0	0	NA	-9999	36	45	36
Xpert CT_NG	3	456421539	27120	Specimen	812094	683291	4.8	12/7/18 13:51	Done	CT NOT DETECTED;NG NOT DETECTED	CT1	Target	1	NEG	0	1	NA	-9999	226	262	226	PASS	0	45	NG2	Target	2	NEG	0	1	NA	-9999	225	275	225	PASS	0	45	NG4	Target	3	NEG	0	-1	NA	-9999	35	45	34
Xpert CT_NG	3	456421544	27120	Specimen	812094	683288	4.8	12/7/18 13:51	Done	CT NOT DETECTED;NG NOT DETECTED	CT1	Target	1	NEG	0	1	NA	-9999	215	249	214	PASS	0	45	NG2	Target	2	NEG	0	2	NA	-9999	215	263	214	PASS	0	45	NG4	Target	3	NEG	0	-1	NA	-9999	35	46	35
Xpert CT_NG	3	456421542	27120	Specimen	812094	683267	4.8	12/7/18 13:50	Done	CT NOT DETECTED;NG NOT DETECTED	CT1	Target	1	NEG	0	2	NA	-9999	219	254	219	PASS	0	45	NG2	Target	2	NEG	0	3	NA	-9999	208	257	207	PASS	0	45	NG4	Target	3	NEG	0	-1	NA	-9999	30	39	30
Xpert CT_NG	3	456421310	27120	Specimen	812094	683061	4.8	12/5/18 19:52	Done	CT NOT DETECTED;NG NOT DETECTED	CT1	Target	1	NEG	0	0	NA	-9999	245	285	245	PASS	0	45	NG2	Target	2	NEG	0	1	NA	-9999	204	250	205	PASS	0	45	NG4	Target	3	NEG	0	0	NA	-9999	36	46	36
Xpert CT_NG	3	456421323	27120	Specimen	812094	683291	4.8	12/5/18 19:51	Done	CT NOT DETECTED;NG NOT DETECTED	CT1	Target	1	NEG	0	-1	NA	-9999	168	194	167	PASS	0	45	NG2	Target	2	NEG	0	-1	NA	-9999	162	196	161	PASS	0	45	NG4	Target	3	NEG	0	0	NA	-9999	44	49	44
Xpert CT_NG	3	456421543	27120	Specimen	812094	683288	4.8	12/5/18 19:51	Done	CT NOT DETECTED;NG NOT DETECTED	CT1	Target	1	NEG	0	9	NA	-9999	169	190	165	PASS	0	45	NG2	Target	2	NEG	0	13	NA	-9999	174	205	168	PASS	0	45	NG4	Target	3	NEG	0	2	NA	-9999	62	70	67
Xpert CT_NG	3	456421321	27120	Specimen	812094	683267	4.8	12/4/18 14:04	Done	CT NOT DETECTED;NG NOT DETECTED	CT1	Target	1	NEG	0	2	NA	-9999	225	261	224	PASS	0	45	NG2	Target	2	NEG	0	2	NA	-9999	212	258	211	PASS	0	45	NG4	Target	3	NEG	0	0	NA	-9999	30	39	30
Xpert CT_NG	3	456421320	27120	Specimen	812094	683061	4.8	12/4/18 14:03	Done	CT NOT DETECTED;NG NOT DETECTED	CT1	Target	1	NEG	0	3	NA	-9999	246	285	246	PASS	0	45	NG2	Target	2	NEG	0	7	NA	-9999	207	255	207	PASS	0	45	NG4	Target	3	NEG	0	-1	NA	-9999	36	46	35
Xpert CT_NG	3	456421325	27120	Specimen	812094	683291	4.8	12/3/18 11:07	Done	CT DETECTED;NG DETECTED	CT1	Target	1	POS	30.1	318	PASS	-9999	219	255	219	PASS	0	45	NG2	Target	2	POS	19.5	514	PASS	-9999	226	278	226	PASS	0	45	NG4	Target	3	POS	19.3	474	PASS	-9999	40	48	39
Xpert CT_NG	3	456421327	27120	Specimen	812094	683288	4.8	12/3/18 11:06	Done	CT NOT DETECTED;NG DETECTED	CT1	Target	1	NEG	0	-10	NA	-9999	214	247	214	PASS	0	45	NG2	Target	2	POS	24	503	PASS	-9999	207	254	207	PASS	0	45	NG4	Target	3	POS	23.8	466	PASS	-9999	42	52	42
Xpert CT_NG	3	456421318	27120	Specimen	812094	683267	4.8	12/3/18 11:04	Done	CT NOT DETECTED;NG NOT DETECTED	CT1	Target	1	NEG	0	2	NA	-9999	211	245	211	PASS	0	45	NG2	Target	2	NEG	0	3	NA	-9999	204	251	204	PASS	0	45	NG4	Target	3	NEG	0	-1	NA	-9999	29	38	29
Xpert CT_NG	3	456421326	27120	Specimen	812094	683061	4.8	11/29/18 17:43	Done	CT NOT DETECTED;NG NOT DETECTED	CT1	Target	1	NEG	0	7	NA	-9999	248	288	248	PASS	0	45	NG2	Target	2	NEG	0	13	NA	-9999	211	258	211	PASS	0	45	NG4	Target	3	NEG	0	0	NA	-9999	36	46	36
Xpert CT_NG	3	456421324	27120	Specimen	812094	683291	4.8	11/20/18 15:17	Done	CT NOT DETECTED;NG NOT DETECTED	CT1	Target	1	NEG	0	7	NA	-9999	215	251	215	PASS	0	45	NG2	Target	2	NEG	0	10	NA	-9999	234	288	234	PASS	0	45	NG4	Target	3	NEG	0	2	NA	-9999	35	45	34
Xpert CT_NG	3	456421316	27120	Specimen	812094	683288	4.8	11/20/18 15:17	Done	CT NOT DETECTED;NG NOT DETECTED	CT1	Target	1	NEG	0	0	NA	-9999	225	259	224	PASS	0	45	NG2	Target	2	NEG	0	1	NA	-9999	218	269	217	PASS	0	45	NG4	Target	3	NEG	0	-2	NA	-9999	35	45	35
Xpert CT_NG	3	345475849	27002	Specimen	812094	683267	4.8	11/20/18 14:59	Done	CT NOT DETECTED;NG NOT DETECTED	CT1	Target	1	NEG	0	3	NA	-9999	180	204	178	PASS	0	45	NG2	Target	2	NEG	0	3	NA	-9999	158	187	156	PASS	0	45	NG4	Target	3	NEG	0	0	NA	-9999	36	41	36
Xpert CT_NG	3	345475852	27002	Specimen	812094	683061	4.8	11/20/18 14:58	Done	CT NOT DETECTED;NG NOT DETECTED	CT1	Target	1	NEG	0	4	NA	-9999	248	287	247	PASS	0	45	NG2	Target	2	NEG	0	6	NA	-9999	211	260	211	PASS	0	45	NG4	Target	3	NEG	0	0	NA	-9999	33	43	33
Xpert CT_NG	3	345475268	27002	Positive Control 2	812094	683291	4.8	11/20/18 12:54	Done	CT DETECTED;NG NOT DETECTED	CT1	Target	1	POS	30.4	312	PASS	-9999	219	253	218	PASS	0	45	NG2	Target	2	NEG	0	-1	NA	-9999	221	275	221	PASS	0	45	NG4	Target	3	NEG	0	0	NA	-9999	30	40	29
Xpert CT_NG	3	345475855	27002	Positive Control 1	812094	683288	4.8	11/20/18 12:53	Done	CT NOT DETECTED;NG DETECTED	CT1	Target	1	NEG	0	-11	NA	-9999	214	246	214	PASS	0	45	NG2	Target	2	POS	23.9	482	PASS	-9999	216	267	216	PASS	0	45	NG4	Target	3	POS	23.7	507	PASS	-9999	34	43	34
Xpert CT_NG	3	345475850	27002	Negative Control 1	812094	683267	4.8	11/20/18 12:49	Done	CT NOT DETECTED;NG NOT DETECTED	CT1	Target	1	NEG	0	1	NA	-9999	221	255	221	PASS	0	45	NG2	Target	2	NEG	0	1	NA	-9999	214	266	214	PASS	0	45	NG4	Target	3	NEG	0	0	NA	-9999	32	41	31
Xpert CT_NG	3	345475260	27002	Specimen	812094	683061	4.8	11/16/18 17:31	Done	CT DETECTED;NG NOT DETECTED	CT1	Target	1	POS	26.4	301	PASS	-9999	286	326	285	PASS	0	45	NG2	Target	2	NEG	0	1	NA	-9999	215	265	215	PASS	0	45	NG4	Target	3	NEG	0	0	NA	-9999	35	44	35
Xpert CT_NG	3	345475261	27002	Specimen	812094	683291	4.8	11/16/18 17:31	Done	CT NOT DETECTED;NG NOT DETECTED	CT1	Target	1	NEG	0	1	NA	-9999	220	254	220	PASS	0	45	NG2	Target	2	NEG	0	0	NA	-9999	219	269	219	PASS	0	45	NG4	Target	3	NEG	0	0	NA	-9999	34	44	34
Xpert CT_NG	3	345475263	27002	Specimen	812094	683288	4.8	11/16/18 17:30	Done	CT NOT DETECTED;NG NOT DETECTED	CT1	Target	1	NEG	0	1	NA	-9999	207	239	206	PASS	0	45	NG2	Target	2	NEG	0	-1	NA	-9999	215	267	215	PASS	0	45	NG4	Target	3	NEG	0	-1	NA	-9999	26	37	26
Xpert CT_NG	3	345475266	27002	Specimen	812094	683267	4.8	11/16/18 17:29	Done	CT NOT DETECTED;NG NOT DETECTED	CT1	Target	1	NEG	0	3	NA	-9999	226	261	225	PASS	0	45	NG2	Target	2	NEG	0	3	NA	-9999	218	269	218	PASS	0	45	NG4	Target	3	NEG	0	1	NA	-9999	29	39	29
Xpert CT_NG	3	345475258	27002	Specimen	812094	683061	4.8	11/16/18 11:38	Done	CT NOT DETECTED;NG NOT DETECTED	CT1	Target	1	NEG	0	5	NA	-9999	237	273	237	PASS	0	45	NG2	Target	2	NEG	0	9	NA	-9999	204	250	204	PASS	0	45	NG4	Target	3	NEG	0	0	NA	-9999	31	39	30
Xpert CT_NG	3	345475845	27002	Specimen	812094	683291	4.8	11/15/18 14:58	Done	CT NOT DETECTED;NG DETECTED	CT1	Target	1	NEG	0	-6	NA	-9999	233	269	233	PASS	0	45	NG2	Target	2	POS	22.8	499	PASS	-9999	226	280	226	PASS	0	45	NG4	Target	3	POS	22.2	517	PASS	-9999	36	45	36
Xpert CT_NG	3	345475856	27002	Specimen	812094	683288	4.8	11/15/18 14:58	Done	CT NOT DETECTED;NG NOT DETECTED	CT1	Target	1	NEG	0	-1	NA	-9999	216	248	216	PASS	0	45	NG2	Target	2	NEG	0	-1	NA	-9999	203	251	203	PASS	0	45	NG4	Target	3	POS	39.1	133	PASS	-9999	30	39	30
Xpert CT_NG	3	345475859	27002	Specimen	812094	683267	4.8	11/15/18 14:57	Done	CT NOT DETECTED;NG NOT DETECTED	CT1	Target	1	NEG	0	2	NA	-9999	203	233	203	PASS	0	45	NG2	Target	2	NEG	0	1	NA	-9999	183	221	182	PASS	0	45	NG4	Target	3	NEG	0	-1	NA	-9999	36	43	36
Xpert CT_NG	3	345475861	27002	Specimen	812094	683061	4.8	11/13/18 12:31	Done	CT NOT DETECTED;NG NOT DETECTED	CT1	Target	1	NEG	0	3	NA	-9999	246	285	246	PASS	0	45	NG2	Target	2	NEG	0	3	NA	-9999	202	249	202	PASS	0	45	NG4	Target	3	NEG	0	0	NA	-9999	34	43	33
Xpert CT_NG	3	345475866	27002	Specimen	812094	683291	4.8	11/13/18 12:30	Done	CT NOT DETECTED;NG NOT DETECTED	CT1	Target	1	NEG	0	4	NA	-9999	207	240	207	PASS	0	45	NG2	Target	2	NEG	0	5	NA	-9999	219	270	219	PASS	0	45	NG4	Target	3	NEG	0	0	NA	-9999	34	43	33
Xpert CT_NG	3	345475864	27002	Specimen	812094	683288	4.8	11/13/18 12:30	Done	CT NOT DETECTED;NG NOT DETECTED	CT1	Target	1	NEG	0	3	NA	-9999	210	241	209	PASS	0	45	NG2	Target	2	NEG	0	4	NA	-9999	205	251	204	PASS	0	45	NG4	Target	3	NEG	0	1	NA	-9999	32	39	32
Xpert CT_NG	3	345475853	27002	Specimen	812094	683267	4.8	11/8/18 15:19	Done	CT NOT DETECTED;NG NOT DETECTED	CT1	Target	1	NEG	0	1	NA	-9999	231	267	231	PASS	0	45	NG2	Target	2	NEG	0	0	NA	-9999	220	271	220	PASS	0	45	NG4	Target	3	NEG	0	0	NA	-9999	30	39	30
Xpert CT_NG	3	345475854	27002	Specimen	812094	683061	4.8	11/8/18 15:18	Done	CT NOT DETECTED;NG NOT DETECTED	CT1	Target	1	NEG	0	2	NA	-9999	247	286	246	PASS	0	45	NG2	Target	2	NEG	0	2	NA	-9999	213	265	213	PASS	0	45	NG4	Target	3	NEG	0	-1	NA	-9999	30	40	30
Xpert CT_NG	3	345475851	27002	Specimen	812094	683291	4.8	11/8/18 15:18	Done	CT NOT DETECTED;NG NOT DETECTED	CT1	Target	1	NEG	0	1	NA	-9999	223	259	223	PASS	0	45	NG2	Target	2	NEG	0	2	NA	-9999	232	289	232	PASS	0	45	NG4	Target	3	NEG	0	0	NA	-9999	31	40	31
Xpert CT_NG	3	345475862	27002	Specimen	812094	683288	4.8	11/8/18 10:45	Done	CT NOT DETECTED;NG NOT DETECTED	CT1	Target	1	NEG	0	2	NA	-9999	222	255	221	PASS	0	45	NG2	Target	2	NEG	0	1	NA	-9999	214	263	214	PASS	0	45	NG4	Target	3	NEG	0	-1	NA	-9999	34	44	34
Xpert CT_NG	3	345473649	27002	Specimen	812094	683267	4.8	11/8/18 10:45	Done	CT NOT DETECTED;NG NOT DETECTED	CT1	Target	1	NEG	0	1	NA	-9999	220	254	219	PASS	0	45	NG2	Target	2	NEG	0	0	NA	-9999	211	260	211	PASS	0	45	NG4	Target	3	NEG	0	-1	NA	-9999	29	38	29
Xpert CT_NG	3	345473652	27002	Specimen	812094	683061	4.8	11/8/18 10:44	Done	CT NOT DETECTED;NG NOT DETECTED	CT1	Target	1	NEG	0	1	NA	-9999	261	301	261	PASS	0	45	NG2	Target	2	NEG	0	4	NA	-9999	216	270	217	PASS	0	45	NG4	Target	3	NEG	0	-1	NA	-9999	35	44	35
Xpert CT_NG	3	345473650	27002	Specimen	812094	683291	4.8	11/6/18 15:30	Done	CT NOT DETECTED;NG NOT DETECTED	CT1	Target	1	NEG	0	-1	NA	-9999	224	259	223	PASS	0	45	NG2	Target	2	NEG	0	-1	NA	-9999	216	273	216	PASS	0	45	NG4	Target	3	NEG	0	-1	NA	-9999	29	38	29
Xpert CT_NG	3	345473647	27002	Specimen	812094	683288	4.8	11/6/18 15:29	Done	CT NOT DETECTED;NG NOT DETECTED	CT1	Target	1	NEG	0	2	NA	-9999	213	246	213	PASS	0	45	NG2	Target	2	NEG	0	1	NA	-9999	203	250	202	PASS	0	45	NG4	Target	3	NEG	0	-2	NA	-9999	26	35	26
Xpert CT_NG	3	345473648	27002	Specimen	812094	683267	4.8	11/6/18 15:29	Done	CT NOT DETECTED;NG NOT DETECTED	CT1	Target	1	NEG	0	1	NA	-9999	169	194	169	PASS	0	45	NG2	Target	2	NEG	0	2	NA	-9999	130	155	129	PASS	0	45	NG4	Target	3	NEG	0	0	NA	-9999	39	42	38
Xpert CT_NG	3	345473645	27002	Specimen	812094	683061	4.8	11/2/18 16:30	Done	CT NOT DETECTED;NG NOT DETECTED	CT1	Target	1	NEG	0	-1	NA	-9999	246	286	245	PASS	0	45	NG2	Target	2	NEG	0	-1	NA	-9999	211	261	211	PASS	0	45	NG4	Target	3	NEG	0	-1	NA	-9999	30	40	30
Xpert CT_NG	3	345473658	27002	Specimen	812094	683291	4.8	11/2/18 13:57	Aborted	ERROR	CT1	Target	1	NO RESULT	0	0	NA	-9999	25	-6	27	FAIL	0	0	NG2	Target	2	NO RESULT	0	0	NA	-9999	-1	-1	-1	FAIL	0	0	NG4	Target	3	NO RESULT	0	0	NA	-9999	29	48	30
Xpert CT_NG	3	345473646	27002	Specimen	812094	683288	4.8	11/2/18 13:56	Done	CT NOT DETECTED;NG NOT DETECTED	CT1	Target	1	NEG	0	1	NA	-9999	226	260	225	PASS	0	45	NG2	Target	2	NEG	0	-1	NA	-9999	214	264	214	PASS	0	45	NG4	Target	3	NEG	0	-1	NA	-9999	28	37	27
Xpert CT_NG	3	345473657	27002	Specimen	812094	683267	4.8	11/2/18 13:56	Done	CT NOT DETECTED;NG DETECTED	CT1	Target	1	NEG	0	-4	NA	-9999	229	265	229	PASS	0	45	NG2	Target	2	POS	24.2	522	PASS	-9999	213	265	213	PASS	0	45	NG4	Target	3	POS	23.6	485	PASS	-9999	27	36	27
Xpert CT_NG	3	345473655	27002	Specimen	812094	683061	4.8	11/1/18 16:06	Done	CT NOT DETECTED;NG NOT DETECTED	CT1	Target	1	NEG	0	1	NA	-9999	241	279	241	PASS	0	45	NG2	Target	2	NEG	0	1	NA	-9999	209	260	209	PASS	0	45	NG4	Target	3	NEG	0	2	NA	-9999	32	41	32
Xpert CT_NG	3	318780896	26524	Specimen	812094	683291	4.8	11/1/18 16:06	Done	CT NOT DETECTED;NG NOT DETECTED	CT1	Target	1	NEG	0	1	NA	-9999	223	258	223	PASS	0	45	NG2	Target	2	NEG	0	5	NA	-9999	240	295	240	PASS	0	45	NG4	Target	3	NEG	0	6	NA	-9999	31	40	32
Xpert CT_NG	3	318780895	26524	Specimen	812094	683288	4.8	11/1/18 16:05	Done	CT NOT DETECTED;NG NOT DETECTED	CT1	Target	1	NEG	0	1	NA	-9999	207	241	207	PASS	0	45	NG2	Target	2	NEG	0	1	NA	-9999	227	280	227	PASS	0	45	NG4	Target	3	NEG	0	-1	NA	-9999	36	46	36
Xpert CT_NG	3	318780886	26524	Specimen	812094	683267	4.8	11/1/18 14:03	Done	CT NOT DETECTED;NG NOT DETECTED	CT1	Target	1	NEG	0	2	NA	-9999	208	243	207	PASS	0	45	NG2	Target	2	NEG	0	1	NA	-9999	229	282	229	PASS	0	45	NG4	Target	3	NEG	0	-1	NA	-9999	27	36	26
Xpert CT_NG	3	318780883	26524	Specimen	812094	683061	4.8	11/1/18 14:03	Done	CT NOT DETECTED;NG NOT DETECTED	CT1	Target	1	NEG	0	1	NA	-9999	234	275	234	PASS	0	45	NG2	Target	2	NEG	0	0	NA	-9999	220	271	220	PASS	0	45	NG4	Target	3	NEG	0	-1	NA	-9999	32	40	31
Xpert CT_NG	3	318780884	26524	Specimen	812094	683291	4.8	11/1/18 14:02	Done	CT NOT DETECTED;NG NOT DETECTED	CT1	Target	1	NEG	0	1	NA	-9999	209	245	208	PASS	0	45	NG2	Target	2	NEG	0	1	NA	-9999	227	279	227	PASS	0	45	NG4	Target	3	NEG	0	0	NA	-9999	30	38	29
Xpert CT_NG	3	318780910	26524	Positive Control 2	812094	683288	4.8	11/1/18 10:58	Done	CT DETECTED;NG NOT DETECTED	CT1	Target	1	POS	30	306	PASS	-9999	216	251	215	PASS	0	45	NG2	Target	2	NEG	0	2	NA	-9999	238	294	238	PASS	0	45	NG4	Target	3	NEG	0	1	NA	-9999	34	44	33
Xpert CT_NG	3	318780899	26524	Positive Control 1	812094	683267	4.8	11/1/18 10:49	Done	CT NOT DETECTED;NG DETECTED	CT1	Target	1	NEG	0	0	NA	-9999	214	250	214	PASS	0	45	NG2	Target	2	POS	21	515	PASS	-9999	223	272	222	PASS	0	45	NG4	Target	3	POS	21.1	460	PASS	-9999	25	34	24
Xpert CT_NG	3	318780907	26524	Negative Control 1	812094	683061	4.8	11/1/18 10:48	Done	CT NOT DETECTED;NG NOT DETECTED	CT1	Target	1	NEG	0	-1	NA	-9999	236	277	235	PASS	0	45	NG2	Target	2	NEG	0	1	NA	-9999	235	287	234	PASS	0	45	NG4	Target	3	NEG	0	0	NA	-9999	29	39	30
Xpert CT_NG	3	318780897	26524	Specimen	812094	683291	4.8	10/31/18 14:57	Done	CT NOT DETECTED;NG NOT DETECTED	CT1	Target	1	NEG	0	2	NA	-9999	209	246	209	PASS	0	45	NG2	Target	2	NEG	0	4	NA	-9999	237	289	237	PASS	0	45	NG4	Target	3	NEG	0	0	NA	-9999	30	39	30
Xpert CT_NG	3	318780900	26524	Specimen	812094	683288	4.8	10/31/18 14:57	Done	CT NOT DETECTED;NG NOT DETECTED	CT1	Target	1	NEG	0	1	NA	-9999	209	242	208	PASS	0	45	NG2	Target	2	NEG	0	2	NA	-9999	233	287	232	PASS	0	45	NG4	Target	3	NEG	0	-1	NA	-9999	27	37	27
Xpert CT_NG	3	345474873	27002	Specimen	812094	683267	4.8	10/31/18 14:56	Done	CT NOT DETECTED;NG NOT DETECTED	CT1	Target	1	NEG	0	1	NA	-9999	191	217	190	PASS	0	45	NG2	Target	2	NEG	0	3	NA	-9999	165	197	164	PASS	0	45	NG4	Target	3	NEG	0	0	NA	-9999	35	41	34
Xpert CT_NG	3	345474864	27002	Specimen	812094	683061	4.8	10/31/18 12:00	Done	CT NOT DETECTED;NG NOT DETECTED	CT1	Target	1	NEG	0	1	NA	-9999	250	289	250	PASS	0	45	NG2	Target	2	NEG	0	1	NA	-9999	211	262	211	PASS	0	45	NG4	Target	3	NEG	0	0	NA	-9999	32	41	32
Xpert CT_NG	3	345474861	27002	Specimen	812094	683291	4.8	10/31/18 12:00	Done	CT NOT DETECTED;NG NOT DETECTED	CT1	Target	1	NEG	0	3	NA	-9999	211	243	210	PASS	0	45	NG2	Target	2	NEG	0	4	NA	-9999	218	268	218	PASS	0	45	NG4	Target	3	NEG	0	0	NA	-9999	32	41	32
Xpert CT_NG	3	345474863	27002	Specimen	812094	683288	4.8	10/31/18 11:59	Done	CT NOT DETECTED;NG NOT DETECTED	CT1	Target	1	NEG	0	1	NA	-9999	222	256	221	PASS	0	45	NG2	Target	2	NEG	0	0	NA	-9999	210	261	210	PASS	0	45	NG4	Target	3	NEG	0	-2	NA	-9999	33	42	33
Xpert CT_NG	3	345474862	27002	Specimen	812094	683267	4.8	10/31/18 11:58	Done	CT NOT DETECTED;NG NOT DETECTED	CT1	Target	1	NEG	0	2	NA	-9999	211	244	211	PASS	0	45	NG2	Target	2	NEG	0	1	NA	-9999	203	249	203	PASS	0	45	NG4	Target	3	NEG	0	0	NA	-9999	24	32	24
Xpert CT_NG	3	345474858	27002	Specimen	812094	683061	4.8	10/30/18 14:37	Aborted	ERROR	CT1	Target	1	NO RESULT	0	0	NA	-9999	105	120	106	PASS	0	0	NG2	Target	2	NO RESULT	0	0	NA	-9999	74	91	73	FAIL	0	0	NG4	Target	3	NO RESULT	0	0	NA	-9999	50	36	44
Xpert CT_NG	3	345474856	27002	Specimen	812094	683291	4.8	10/30/18 14:36	Done	CT NOT DETECTED;NG NOT DETECTED	CT1	Target	1	NEG	0	0	NA	-9999	218	252	218	PASS	0	45	NG2	Target	2	NEG	0	0	NA	-9999	217	266	217	PASS	0	45	NG4	Target	3	NEG	0	-1	NA	-9999	32	42	32
Xpert CT_NG	3	345474853	27002	Specimen	812094	683288	4.8	10/30/18 14:36	Done	CT NOT DETECTED;NG NOT DETECTED	CT1	Target	1	NEG	0	1	NA	-9999	237	273	237	PASS	0	45	NG2	Target	2	NEG	0	1	NA	-9999	227	281	226	PASS	0	45	NG4	Target	3	NEG	0	0	NA	-9999	34	44	33
Xpert CT_NG	3	345474650	27002	Specimen	812094	683267	4.8	10/30/18 12:47	Done	CT NOT DETECTED;NG NOT DETECTED	CT1	Target	1	NEG	0	2	NA	-9999	216	249	215	PASS	0	45	NG2	Target	2	NEG	0	0	NA	-9999	209	256	209	PASS	0	45	NG4	Target	3	NEG	0	0	NA	-9999	26	35	26
Xpert CT_NG	3	345474859	27002	Specimen	812094	683061	4.8	10/30/18 12:46	Done	CT NOT DETECTED;NG NOT DETECTED	CT1	Target	1	NEG	0	3	NA	-9999	240	279	240	PASS	0	45	NG2	Target	2	NEG	0	4	NA	-9999	202	250	202	PASS	0	45	NG4	Target	3	NEG	0	-1	NA	-9999	32	41	32
Xpert CT_NG	3	345474860	27002	Specimen	812094	683291	4.8	10/30/18 12:45	Done	CT NOT DETECTED;NG NOT DETECTED	CT1	Target	1	NEG	0	0	NA	-9999	227	263	227	PASS	0	45	NG2	Target	2	NEG	0	0	NA	-9999	226	281	226	PASS	0	45	NG4	Target	3	NEG	0	0	NA	-9999	32	42	31
Xpert CT_NG	3	345474668	27002	Specimen	812094	683288	4.8	10/26/18 17:02	Done	CT NOT DETECTED;NG NOT DETECTED	CT1	Target	1	NEG	0	1	NA	-9999	211	243	211	PASS	0	45	NG2	Target	2	NEG	0	0	NA	-9999	207	255	206	PASS	0	45	NG4	Target	3	NEG	0	0	NA	-9999	33	42	33
Xpert CT_NG	3	345474647	27002	Specimen	812094	683267	4.8	10/26/18 17:01	Done	CT NOT DETECTED;NG NOT DETECTED	CT1	Target	1	NEG	0	2	NA	-9999	218	252	218	PASS	0	45	NG2	Target	2	NEG	0	1	NA	-9999	211	260	211	PASS	0	45	NG4	Target	3	NEG	0	-2	NA	-9999	27	36	27
Xpert CT_NG	3	345474643	27002	Specimen	812094	683061	4.8	10/26/18 17:01	Done	CT NOT DETECTED;NG NOT DETECTED	CT1	Target	1	NEG	0	0	NA	-9999	262	303	261	PASS	0	45	NG2	Target	2	NEG	0	0	NA	-9999	216	268	215	PASS	0	45	NG4	Target	3	NEG	0	0	NA	-9999	35	45	35
Xpert CT_NG	3	345474674	27002	Specimen	812094	683291	4.8	10/25/18 16:13	Done	CT NOT DETECTED;NG NOT DETECTED	CT1	Target	1	NEG	0	0	NA	-9999	228	263	228	PASS	0	45	NG2	Target	2	NEG	0	0	NA	-9999	223	274	223	PASS	0	45	NG4	Target	3	NEG	0	-1	NA	-9999	31	40	31
Xpert CT_NG	3	345474644	27002	Specimen	812094	683288	4.8	10/25/18 16:12	Done	CT NOT DETECTED;NG NOT DETECTED	CT1	Target	1	NEG	0	4	NA	-9999	239	275	239	PASS	0	45	NG2	Target	2	NEG	0	8	NA	-9999	223	277	223	PASS	0	45	NG4	Target	3	NEG	0	0	NA	-9999	38	47	38
Xpert CT_NG	3	345474646	27002	Specimen	812094	683267	4.8	10/25/18 16:12	Done	CT NOT DETECTED;NG NOT DETECTED	CT1	Target	1	NEG	0	1	NA	-9999	221	256	220	PASS	0	45	NG2	Target	2	NEG	0	-1	NA	-9999	204	250	203	PASS	0	45	NG4	Target	3	NEG	0	0	NA	-9999	27	35	26
Xpert CT_NG	3	345474645	27002	Specimen	812094	683061	4.8	10/25/18 12:24	Done	CT NOT DETECTED;NG NOT DETECTED	CT1	Target	1	NEG	0	1	NA	-9999	237	274	236	PASS	0	45	NG2	Target	2	NEG	0	0	NA	-9999	205	253	205	PASS	0	45	NG4	Target	3	NEG	0	0	NA	-9999	32	40	31
Xpert CT_NG	3	345474641	27002	Specimen	812094	683291	4.8	10/24/18 14:22	Done	CT NOT DETECTED;NG NOT DETECTED	CT1	Target	1	NEG	0	-1	NA	-9999	231	267	231	PASS	0	45	NG2	Target	2	NEG	0	0	NA	-9999	216	266	216	PASS	0	45	NG4	Target	3	NEG	0	0	NA	-9999	29	39	29
Xpert CT_NG	3	345474648	27002	Specimen	812094	683288	4.8	10/24/18 14:21	Done	CT NOT DETECTED;NG NOT DETECTED	CT1	Target	1	NEG	0	4	NA	-9999	216	248	215	PASS	0	45	NG2	Target	2	NEG	0	4	NA	-9999	209	258	208	PASS	0	45	NG4	Target	3	NEG	0	-1	NA	-9999	33	42	33
Xpert CT_NG	3	345474638	27002	Specimen	812094	683267	4.8	10/24/18 14:21	Done	CT NOT DETECTED;NG NOT DETECTED	CT1	Target	1	NEG	0	1	NA	-9999	214	248	214	PASS	0	45	NG2	Target	2	NEG	0	-1	NA	-9999	210	258	209	PASS	0	45	NG4	Target	3	NEG	0	-1	NA	-9999	26	35	26
Xpert CT_NG	3	345474636	27002	Specimen	812094	683061	4.8	10/24/18 14:20	Done	CT NOT DETECTED;NG NOT DETECTED	CT1	Target	1	NEG	0	1	NA	-9999	231	268	231	PASS	0	45	NG2	Target	2	NEG	0	0	NA	-9999	196	241	196	PASS	0	45	NG4	Target	3	NEG	0	-1	NA	-9999	29	38	29
Xpert CT_NG	3	345474666	27002	Specimen	812094	683291	4.8	10/24/18 10:13	Done	CT NOT DETECTED;NG NOT DETECTED	CT1	Target	1	NEG	0	-16	NA	-9999	223	258	222	PASS	0	45	NG2	Target	2	NEG	0	9	NA	-9999	218	267	218	PASS	0	45	NG4	Target	3	POS	34.9	423	PASS	-9999	32	42	32
Xpert CT_NG	3	345474667	27002	Specimen	812094	683288	4.8	10/24/18 10:13	Done	CT NOT DETECTED;NG NOT DETECTED	CT1	Target	1	NEG	0	-6	NA	-9999	225	259	224	PASS	0	45	NG2	Target	2	NEG	0	10	NA	-9999	211	259	210	PASS	0	45	NG4	Target	3	POS	37.9	302	PASS	-9999	30	38	29
Xpert CT_NG	3	345474639	27002	Specimen	812094	683267	4.8	10/24/18 10:12	Done	CT NOT DETECTED;NG NOT DETECTED	CT1	Target	1	NEG	0	3	NA	-9999	223	258	223	PASS	0	45	NG2	Target	2	NEG	0	4	NA	-9999	214	263	214	PASS	0	45	NG4	Target	3	NEG	0	-1	NA	-9999	28	37	28
Xpert CT_NG	3	345474640	27002	Specimen	812094	683061	4.8	10/24/18 10:12	Done	CT NOT DETECTED;NG NOT DETECTED	CT1	Target	1	NEG	0	4	NA	-9999	243	281	243	PASS	0	45	NG2	Target	2	NEG	0	7	NA	-9999	212	261	212	PASS	0	45	NG4	Target	3	NEG	0	1	NA	-9999	34	44	34
Xpert CT_NG	3	345474652	27002	Specimen	812094	683291	4.8	10/23/18 18:43	Done	CT NOT DETECTED;NG NOT DETECTED	CT1	Target	1	NEG	0	1	NA	-9999	209	242	210	PASS	0	45	NG2	Target	2	NEG	0	0	NA	-9999	209	259	209	PASS	0	45	NG4	Target	3	NEG	0	0	NA	-9999	32	40	31
Xpert CT_NG	3	345474654	27002	Specimen	812094	683288	4.8	10/23/18 18:43	Done	CT NOT DETECTED;NG NOT DETECTED	CT1	Target	1	NEG	0	4	NA	-9999	223	256	222	PASS	0	45	NG2	Target	2	NEG	0	8	NA	-9999	217	266	217	PASS	0	45	NG4	Target	3	NEG	0	1	NA	-9999	46	56	45
Xpert CT_NG	3	345474651	27002	Specimen	812094	683267	4.8	10/23/18 18:42	Done	CT NOT DETECTED;NG NOT DETECTED	CT1	Target	1	NEG	0	2	NA	-9999	235	272	235	PASS	0	45	NG2	Target	2	NEG	0	1	NA	-9999	223	274	222	PASS	0	45	NG4	Target	3	NEG	0	0	NA	-9999	31	39	32
Xpert CT_NG	3	345473661	27002	Specimen	812094	683061	4.8	10/22/18 15:43	Done	CT NOT DETECTED;NG NOT DETECTED	CT1	Target	1	NEG	0	1	NA	-9999	247	287	247	PASS	0	45	NG2	Target	2	NEG	0	3	NA	-9999	210	264	210	PASS	0	45	NG4	Target	3	NEG	0	-1	NA	-9999	32	41	32
Xpert CT_NG	3	345474649	27002	Specimen	812094	683291	4.8	10/22/18 15:43	Done	CT NOT DETECTED;NG NOT DETECTED	CT1	Target	1	NEG	0	-1	NA	-9999	177	203	177	PASS	0	45	NG2	Target	2	NEG	0	0	NA	-9999	167	211	167	PASS	0	45	NG4	Target	3	NEG	0	-1	NA	-9999	45	48	45
Xpert CT_NG	3	345473664	27002	Specimen	812094	683288	4.8	10/22/18 15:42	Done	CT NOT DETECTED;NG NOT DETECTED	CT1	Target	1	NEG	0	1	NA	-9999	224	257	223	PASS	0	45	NG2	Target	2	NEG	0	-1	NA	-9999	212	261	211	PASS	0	45	NG4	Target	3	NEG	0	-1	NA	-9999	34	44	34
Xpert CT_NG	3	345473660	27002	Specimen	812094	683267	4.8	10/18/18 11:24	Done	CT NOT DETECTED;NG NOT DETECTED	CT1	Target	1	NEG	0	2	NA	-9999	218	253	218	PASS	0	45	NG2	Target	2	NEG	0	1	NA	-9999	211	262	211	PASS	0	45	NG4	Target	3	NEG	0	0	NA	-9999	27	36	27
Xpert CT_NG	3	345473662	27002	Specimen	812094	683061	4.8	10/18/18 11:23	Done	CT NOT DETECTED;NG NOT DETECTED	CT1	Target	1	NEG	0	2	NA	-9999	228	264	228	PASS	0	45	NG2	Target	2	NEG	0	1	NA	-9999	198	245	197	PASS	0	45	NG4	Target	3	NEG	0	0	NA	-9999	31	40	31
Xpert CT_NG	3	345473659	27002	Specimen	812094	683291	4.8	10/18/18 11:23	Done	CT NOT DETECTED;NG NOT DETECTED	CT1	Target	1	NEG	0	2	NA	-9999	216	250	215	PASS	0	45	NG2	Target	2	NEG	0	5	NA	-9999	219	270	218	PASS	0	45	NG4	Target	3	NEG	0	-1	NA	-9999	32	42	32
Xpert CT_NG	3	345473639	27002	Specimen	812094	683288	4.8	10/16/18 17:09	Done	CT NOT DETECTED;NG NOT DETECTED	CT1	Target	1	NEG	0	2	NA	-9999	215	248	214	PASS	0	45	NG2	Target	2	NEG	0	2	NA	-9999	205	254	205	PASS	0	45	NG4	Target	3	NEG	0	-1	NA	-9999	32	42	32
Xpert CT_NG	3	345473637	27002	Specimen	812094	683267	4.8	10/16/18 17:09	Done	CT NOT DETECTED;NG NOT DETECTED	CT1	Target	1	NEG	0	0	NA	-9999	216	250	216	PASS	0	45	NG2	Target	2	NEG	0	-2	NA	-9999	206	254	206	PASS	0	45	NG4	Target	3	NEG	0	-1	NA	-9999	26	35	26
Xpert CT_NG	3	345473641	27002	Specimen	812094	683061	4.8	10/16/18 17:08	Done	CT NOT DETECTED;NG NOT DETECTED	CT1	Target	1	NEG	0	0	NA	-9999	253	293	252	PASS	0	45	NG2	Target	2	NEG	0	-1	NA	-9999	212	262	212	PASS	0	45	NG4	Target	3	NEG	0	-1	NA	-9999	30	39	30
Xpert CT_NG	3	345473651	27002	Specimen	812094	683291	4.8	10/12/18 16:52	Done	CT NOT DETECTED;NG NOT DETECTED	CT1	Target	1	NEG	0	1	NA	-9999	222	257	222	PASS	0	45	NG2	Target	2	NEG	0	2	NA	-9999	215	266	215	PASS	0	45	NG4	Target	3	NEG	0	-1	NA	-9999	35	45	35
Xpert CT_NG	3	345473643	27002	Specimen	812094	683288	4.8	10/12/18 16:52	Done	CT NOT DETECTED;NG NOT DETECTED	CT1	Target	1	NEG	0	1	NA	-9999	221	255	221	PASS	0	45	NG2	Target	2	NEG	0	-2	NA	-9999	213	263	213	PASS	0	45	NG4	Target	3	NEG	0	-1	NA	-9999	32	42	32
Xpert CT_NG	3	345474629	27002	Specimen	812094	683267	4.8	10/12/18 16:51	Done	CT NOT DETECTED;NG NOT DETECTED	CT1	Target	1	NEG	0	4	NA	-9999	214	247	214	PASS	0	45	NG2	Target	2	NEG	0	4	NA	-9999	207	254	206	PASS	0	45	NG4	Target	3	NEG	0	-1	NA	-9999	27	35	26
Xpert CT_NG	3	345474635	27002	Specimen	812094	683061	4.8	10/12/18 14:11	Done	CT NOT DETECTED;NG NOT DETECTED	CT1	Target	1	NEG	0	4	NA	-9999	175	199	173	PASS	0	45	NG2	Target	2	NEG	0	4	NA	-9999	132	156	129	PASS	0	45	NG4	Target	3	NEG	0	0	NA	-9999	48	48	44
Xpert CT_NG	3	345474637	27002	Specimen	812094	683291	4.8	10/12/18 14:11	Done	CT NOT DETECTED;NG NOT DETECTED	CT1	Target	1	NEG	0	-1	NA	-9999	220	254	219	PASS	0	45	NG2	Target	2	NEG	0	1	NA	-9999	216	266	216	PASS	0	45	NG4	Target	3	NEG	0	-1	NA	-9999	33	43	33
Xpert CT_NG	3	345474642	27002	Specimen	812094	683288	4.8	10/12/18 14:10	Done	CT NOT DETECTED;NG NOT DETECTED	CT1	Target	1	NEG	0	1	NA	-9999	211	244	211	PASS	0	45	NG2	Target	2	NEG	0	0	NA	-9999	211	262	211	PASS	0	45	NG4	Target	3	NEG	0	-1	NA	-9999	28	38	28
Xpert CT_NG	3	345474626	27002	Specimen	812094	683267	4.8	10/11/18 18:06	Done	CT NOT DETECTED;NG NOT DETECTED	CT1	Target	1	NEG	0	5	NA	-9999	212	245	211	PASS	0	45	NG2	Target	2	NEG	0	7	NA	-9999	205	253	205	PASS	0	45	NG4	Target	3	NEG	0	0	NA	-9999	25	35	26
Xpert CT_NG	3	345474630	27002	Specimen	812094	683061	4.8	10/11/18 18:06	Done	CT NOT DETECTED;NG NOT DETECTED	CT1	Target	1	NEG	0	1	NA	-9999	235	272	235	PASS	0	45	NG2	Target	2	NEG	0	1	NA	-9999	204	252	204	PASS	0	45	NG4	Target	3	NEG	0	0	NA	-9999	32	41	31
Xpert CT_NG	3	345474625	27002	Specimen	812094	683291	4.8	10/11/18 18:05	Done	CT NOT DETECTED;NG NOT DETECTED	CT1	Target	1	NEG	0	0	NA	-9999	216	251	215	PASS	0	45	NG2	Target	2	NEG	0	0	NA	-9999	218	269	218	PASS	0	45	NG4	Target	3	NEG	0	-1	NA	-9999	33	42	33
Xpert CT_NG	3	345474631	27002	Specimen	812094	683288	4.8	10/11/18 15:56	Done	CT NOT DETECTED;NG NOT DETECTED	CT1	Target	1	NEG	0	4	NA	-9999	220	253	220	PASS	0	45	NG2	Target	2	NEG	0	6	NA	-9999	215	266	215	PASS	0	45	NG4	Target	3	NEG	0	6	NA	-9999	34	44	33
Xpert CT_NG	3	345474634	27002	Specimen	812094	683267	4.8	10/11/18 15:55	Done	CT NOT DETECTED;NG NOT DETECTED	CT1	Target	1	NEG	0	3	NA	-9999	179	203	177	PASS	0	45	NG2	Target	2	NEG	0	3	NA	-9999	157	187	155	PASS	0	45	NG4	Target	3	NEG	0	0	NA	-9999	36	39	35
Xpert CT_NG	3	345474632	27002	Specimen	812094	683061	4.8	10/11/18 15:54	Done	CT NOT DETECTED;NG NOT DETECTED	CT1	Target	1	NEG	0	0	NA	-9999	265	308	265	PASS	0	45	NG2	Target	2	NEG	0	1	NA	-9999	218	270	218	PASS	0	45	NG4	Target	3	POS	39	114	PASS	-9999	34	43	33
Xpert CT_NG	3	345473671	27002	Specimen	812094	683291	4.8	10/11/18 12:55	Done	CT NOT DETECTED;NG NOT DETECTED	CT1	Target	1	NEG	0	1	NA	-9999	216	251	216	PASS	0	45	NG2	Target	2	NEG	0	3	NA	-9999	213	266	213	PASS	0	45	NG4	Target	3	NEG	0	0	NA	-9999	34	42	34
Xpert CT_NG	3	345473674	27002	Specimen	812094	683288	4.8	10/11/18 12:54	Done	CT NOT DETECTED;NG NOT DETECTED	CT1	Target	1	NEG	0	2	NA	-9999	218	250	218	PASS	0	45	NG2	Target	2	NEG	0	1	NA	-9999	217	269	217	PASS	0	45	NG4	Target	3	NEG	0	-1	NA	-9999	30	39	30
Xpert CT_NG	3	345473672	27002	Specimen	812094	683267	4.8	10/11/18 12:53	Done	CT NOT DETECTED;NG NOT DETECTED	CT1	Target	1	NEG	0	2	NA	-9999	221	256	221	PASS	0	45	NG2	Target	2	NEG	0	1	NA	-9999	210	258	210	PASS	0	45	NG4	Target	3	POS	39.2	94	PASS	-9999	27	35	26
Xpert CT_NG	3	345473667	27002	Specimen	812094	683061	4.8	10/4/18 17:29	Done	CT NOT DETECTED;NG NOT DETECTED	CT1	Target	1	NEG	0	2	NA	-9999	246	285	245	PASS	0	45	NG2	Target	2	NEG	0	2	NA	-9999	209	258	209	PASS	0	45	NG4	Target	3	NEG	0	0	NA	-9999	34	43	34
Xpert CT_NG	3	345473670	27002	Specimen	812094	683291	4.8	10/4/18 17:28	Done	CT NOT DETECTED;NG NOT DETECTED	CT1	Target	1	NEG	0	2	NA	-9999	212	247	212	PASS	0	45	NG2	Target	2	NEG	0	5	NA	-9999	213	263	213	PASS	0	45	NG4	Target	3	NEG	0	0	NA	-9999	32	41	33
Xpert CT_NG	3	345473669	27002	Specimen	812094	683288	4.8	10/4/18 17:28	Done	CT NOT DETECTED;NG NOT DETECTED	CT1	Target	1	NEG	0	1	NA	-9999	220	253	220	PASS	0	45	NG2	Target	2	NEG	0	-1	NA	-9999	214	265	214	PASS	0	45	NG4	Target	3	NEG	0	-1	NA	-9999	34	43	33
Xpert CT_NG	3	345473665	27002	Specimen	812094	683267	4.8	10/2/18 15:22	Done	CT NOT DETECTED;NG NOT DETECTED	CT1	Target	1	NEG	0	5	NA	-9999	231	267	231	PASS	0	45	NG2	Target	2	NEG	0	5	NA	-9999	217	266	216	PASS	0	45	NG4	Target	3	NEG	0	0	NA	-9999	29	38	28
Xpert CT_NG	3	345473668	27002	Specimen	812094	683061	4.8	10/2/18 15:22	Done	CT NOT DETECTED;NG NOT DETECTED	CT1	Target	1	NEG	0	1	NA	-9999	261	301	260	PASS	0	45	NG2	Target	2	NEG	0	0	NA	-9999	219	271	218	PASS	0	45	NG4	Target	3	NEG	0	0	NA	-9999	32	41	32
Xpert CT_NG	3	345473666	27002	Specimen	812094	683291	4.8	10/2/18 15:21	Done	CT NOT DETECTED;NG NOT DETECTED	CT1	Target	1	NEG	0	3	NA	-9999	222	256	222	PASS	0	45	NG2	Target	2	NEG	0	3	NA	-9999	217	266	217	PASS	0	45	NG4	Target	3	NEG	0	0	NA	-9999	34	43	33
Xpert CT_NG	3	345474889	27002	Specimen	812094	683288	4.8	10/2/18 10:55	Done	CT NOT DETECTED;NG NOT DETECTED	CT1	Target	1	NEG	0	1	NA	-9999	222	256	222	PASS	0	45	NG2	Target	2	NEG	0	-1	NA	-9999	209	259	209	PASS	0	45	NG4	Target	3	NEG	0	-1	NA	-9999	30	39	29
Xpert CT_NG	3	345474877	27002	Specimen	812094	683267	4.8	10/2/18 10:55	Done	CT NOT DETECTED;NG NOT DETECTED	CT1	Target	1	NEG	0	2	NA	-9999	200	230	200	PASS	0	45	NG2	Target	2	NEG	0	2	NA	-9999	182	220	181	PASS	0	45	NG4	Target	3	NEG	0	0	NA	-9999	36	42	35
Xpert CT_NG	3	345473663	27002	Specimen	812094	683061	4.8	10/2/18 10:54	Done	CT NOT DETECTED;NG NOT DETECTED	CT1	Target	1	NEG	0	2	NA	-9999	241	280	241	PASS	0	45	NG2	Target	2	NEG	0	4	NA	-9999	210	258	210	PASS	0	45	NG4	Target	3	NEG	0	0	NA	-9999	35	43	34
Xpert CT_NG	3	345474881	27002	Specimen	812094	683291	4.8	10/1/18 16:40	Done	CT DETECTED;NG NOT DETECTED	CT1	Target	1	POS	28.3	326	PASS	-9999	231	267	230	PASS	0	45	NG2	Target	2	NEG	0	0	NA	-9999	226	280	226	PASS	0	45	NG4	Target	3	NEG	0	0	NA	-9999	33	43	33
Xpert CT_NG	3	345474882	27002	Specimen	812094	683288	4.8	10/1/18 16:39	Done	CT NOT DETECTED;NG NOT DETECTED	CT1	Target	1	NEG	0	2	NA	-9999	229	264	229	PASS	0	45	NG2	Target	2	NEG	0	2	NA	-9999	222	276	221	PASS	0	45	NG4	Target	3	NEG	0	-1	NA	-9999	36	46	36
Xpert CT_NG	3	345474879	27002	Specimen	812094	683267	4.8	10/1/18 16:39	Done	CT NOT DETECTED;NG NOT DETECTED	CT1	Target	1	NEG	0	2	NA	-9999	164	185	164	PASS	0	45	NG2	Target	2	NEG	0	2	NA	-9999	136	162	136	PASS	0	45	NG4	Target	3	POS	40.5	30	PASS	-9999	33	37	33
Xpert CT_NG	3	345474872	27002	Specimen	812094	683061	4.8	10/1/18 12:39	Done	CT NOT DETECTED;NG NOT DETECTED	CT1	Target	1	NEG	0	2	NA	-9999	244	284	243	PASS	0	45	NG2	Target	2	NEG	0	3	NA	-9999	207	256	206	PASS	0	45	NG4	Target	3	NEG	0	0	NA	-9999	31	40	30
Xpert CT_NG	3	345474871	27002	Specimen	812094	683291	4.8	10/1/18 12:38	Done	CT NOT DETECTED;NG NOT DETECTED	CT1	Target	1	NEG	0	-1	NA	-9999	223	258	223	PASS	0	45	NG2	Target	2	NEG	0	-1	NA	-9999	219	269	219	PASS	0	45	NG4	Target	3	NEG	0	-1	NA	-9999	35	45	35
Xpert CT_NG	3	345474874	27002	Specimen	812094	683288	4.8	10/1/18 12:38	Done	CT NOT DETECTED;NG NOT DETECTED	CT1	Target	1	NEG	0	2	NA	-9999	216	249	216	PASS	0	45	NG2	Target	2	NEG	0	1	NA	-9999	212	262	211	PASS	0	45	NG4	Target	3	NEG	0	-1	NA	-9999	34	43	33
Xpert CT_NG	3	345474870	27002	Specimen	812094	683267	4.8	9/28/18 16:18	Done	CT NOT DETECTED;NG NOT DETECTED	CT1	Target	1	NEG	0	0	NA	-9999	233	270	233	PASS	0	45	NG2	Target	2	NEG	0	-1	NA	-9999	220	275	220	PASS	0	45	NG4	Target	3	NEG	0	-1	NA	-9999	28	37	28
Xpert CT_NG	3	345474857	27002	Specimen	812094	683061	4.8	9/28/18 16:18	Done	CT NOT DETECTED;NG NOT DETECTED	CT1	Target	1	NEG	0	1	NA	-9999	248	287	248	PASS	0	45	NG2	Target	2	NEG	0	1	NA	-9999	210	260	210	PASS	0	45	NG4	Target	3	NEG	0	-1	NA	-9999	33	43	33
Xpert CT_NG	3	345473533	27002	Specimen	812094	683291	4.8	9/28/18 14:35	Done	CT NOT DETECTED;NG NOT DETECTED	CT1	Target	1	NEG	0	0	NA	-9999	223	258	222	PASS	0	45	NG2	Target	2	NEG	0	0	NA	-9999	218	267	218	PASS	0	45	NG4	Target	3	NEG	0	4	NA	-9999	33	42	32
Xpert CT_NG	3	345473531	27002	Specimen	812094	683288	4.8	9/28/18 14:31	Done	CT NOT DETECTED;NG NOT DETECTED	CT1	Target	1	NEG	0	1	NA	-9999	218	250	217	PASS	0	45	NG2	Target	2	NEG	0	-1	NA	-9999	215	264	214	PASS	0	45	NG4	Target	3	NEG	0	-1	NA	-9999	34	44	33
Xpert CT_NG	3	345473536	27002	Specimen	812094	683267	4.8	9/28/18 14:30	Done	CT NOT DETECTED;NG NOT DETECTED	CT1	Target	1	NEG	0	2	NA	-9999	229	265	229	PASS	0	45	NG2	Target	2	NEG	0	0	NA	-9999	217	268	217	PASS	0	45	NG4	Target	3	NEG	0	0	NA	-9999	27	36	27
Xpert CT_NG	3	345473534	27002	Specimen	812094	683061	4.8	9/28/18 14:29	Done	INVALID	CT1	Target	1	INVALID	0	0	NA	-9999	251	291	251	PASS	0	45	NG2	Target	2	INVALID	0	-1	NA	-9999	212	262	212	PASS	0	45	NG4	Target	3	INVALID	0	0	NA	-9999	31	40	31
Xpert CT_NG	3	345473551	27002	Specimen	812094	683291	4.8	9/28/18 10:19	Done	CT NOT DETECTED;NG NOT DETECTED	CT1	Target	1	NEG	0	-1	NA	-9999	230	265	230	PASS	0	45	NG2	Target	2	NEG	0	2	NA	-9999	219	269	218	PASS	0	45	NG4	Target	3	NEG	0	0	NA	-9999	33	42	32
Xpert CT_NG	3	345473535	27002	Specimen	812094	683288	4.8	9/28/18 10:18	Done	CT NOT DETECTED;NG NOT DETECTED	CT1	Target	1	NEG	0	3	NA	-9999	227	261	226	PASS	0	45	NG2	Target	2	NEG	0	4	NA	-9999	214	265	214	PASS	0	45	NG4	Target	3	NEG	0	-2	NA	-9999	29	39	29
Xpert CT_NG	3	345473540	27002	Specimen	812094	683267	4.8	9/28/18 10:17	Done	CT NOT DETECTED;NG NOT DETECTED	CT1	Target	1	NEG	0	2	NA	-9999	215	250	216	PASS	0	45	NG2	Target	2	NEG	0	1	NA	-9999	207	254	206	PASS	0	45	NG4	Target	3	NEG	0	0	NA	-9999	27	35	26
Xpert CT_NG	3	345473529	27002	Specimen	812094	683061	4.8	9/27/18 17:36	Done	CT NOT DETECTED;NG NOT DETECTED	CT1	Target	1	NEG	0	2	NA	-9999	238	276	237	PASS	0	45	NG2	Target	2	NEG	0	1	NA	-9999	207	256	207	PASS	0	45	NG4	Target	3	NEG	0	-1	NA	-9999	32	41	31
Xpert CT_NG	3	345473532	27002	Specimen	812094	683291	4.8	9/27/18 17:35	Done	CT NOT DETECTED;NG NOT DETECTED	CT1	Target	1	NEG	0	1	NA	-9999	217	251	216	PASS	0	45	NG2	Target	2	NEG	0	1	NA	-9999	221	276	221	PASS	0	45	NG4	Target	3	NEG	0	-1	NA	-9999	36	46	36
Xpert CT_NG	3	345473530	27002	Specimen	812094	683288	4.8	9/27/18 17:35	Done	CT NOT DETECTED;NG NOT DETECTED	CT1	Target	1	NEG	0	1	NA	-9999	234	269	233	PASS	0	45	NG2	Target	2	NEG	0	-1	NA	-9999	211	261	211	PASS	0	45	NG4	Target	3	NEG	0	0	NA	-9999	31	41	30
Xpert CT_NG	3	341382819	26904	Specimen	812094	683267	4.8	9/27/18 14:39	Done	CT NOT DETECTED;NG NOT DETECTED	CT1	Target	1	NEG	0	1	NA	-9999	226	263	226	PASS	0	45	NG2	Target	2	NEG	0	0	NA	-9999	226	278	226	PASS	0	45	NG4	Target	3	NEG	0	-1	NA	-9999	23	32	23
Xpert CT_NG	3	341382737	26904	Specimen	812094	683061	4.8	9/27/18 14:38	Done	CT NOT DETECTED;NG NOT DETECTED	CT1	Target	1	NEG	0	3	NA	-9999	179	209	178	PASS	0	45	NG2	Target	2	NEG	0	4	NA	-9999	144	172	141	PASS	0	45	NG4	Target	3	NEG	0	0	NA	-9999	50	51	45
Xpert CT_NG	3	341382791	26904	Specimen	812094	683291	4.8	9/27/18 14:38	Done	CT NOT DETECTED;NG NOT DETECTED	CT1	Target	1	NEG	0	0	NA	-9999	223	259	222	PASS	0	45	NG2	Target	2	NEG	0	1	NA	-9999	237	289	237	PASS	0	45	NG4	Target	3	NEG	0	-1	NA	-9999	26	36	26
Xpert CT_NG	3	341382744	26904	Specimen	812094	683288	4.8	9/26/18 16:48	Done	CT NOT DETECTED;NG NOT DETECTED	CT1	Target	1	NEG	0	2	NA	-9999	229	265	228	PASS	0	45	NG2	Target	2	NEG	0	1	NA	-9999	241	295	241	PASS	0	45	NG4	Target	3	NEG	0	0	NA	-9999	32	41	31
Xpert CT_NG	3	341382741	26904	Specimen	812094	683267	4.8	9/26/18 16:48	Done	CT NOT DETECTED;NG NOT DETECTED	CT1	Target	1	NEG	0	7	NA	-9999	221	258	221	PASS	0	45	NG2	Target	2	NEG	0	8	NA	-9999	227	276	227	PASS	0	45	NG4	Target	3	NEG	0	0	NA	-9999	25	35	26
Xpert CT_NG	3	341382719	26904	Specimen	812094	683061	4.8	9/26/18 16:47	Done	CT NOT DETECTED;NG NOT DETECTED	CT1	Target	1	NEG	0	1	NA	-9999	253	294	252	PASS	0	45	NG2	Target	2	NEG	0	2	NA	-9999	261	321	261	PASS	0	45	NG4	Target	3	POS	41.1	40	PASS	-9999	28	37	27
Xpert CT_NG	3	341382720	26904	Specimen	812094	683291	4.8	9/26/18 13:03	Done	CT NOT DETECTED;NG NOT DETECTED	CT1	Target	1	NEG	0	1	NA	-9999	236	276	236	PASS	0	45	NG2	Target	2	NEG	0	0	NA	-9999	242	296	242	PASS	0	45	NG4	Target	3	NEG	0	-1	NA	-9999	33	44	34
Xpert CT_NG	3	341382723	26904	Specimen	812094	683288	4.8	9/26/18 13:02	Done	CT DETECTED;NG NOT DETECTED	CT1	Target	1	POS	29.4	305	PASS	-9999	160	177	155	PASS	0	45	NG2	Target	2	NEG	0	8	NA	-9999	172	198	167	PASS	0	45	NG4	Target	3	NEG	0	1	NA	-9999	73	71	68
Xpert CT_NG	3	341382724	26904	Specimen	812094	683267	4.8	9/26/18 13:02	Done	CT NOT DETECTED;NG NOT DETECTED	CT1	Target	1	NEG	0	1	NA	-9999	232	270	231	PASS	0	45	NG2	Target	2	NEG	0	-1	NA	-9999	223	272	223	PASS	0	45	NG4	Target	3	NEG	0	-1	NA	-9999	22	32	21
Xpert CT_NG	3	341382721	26904	Specimen	812094	683061	4.8	9/25/18 17:45	Done	CT NOT DETECTED;NG NOT DETECTED	CT1	Target	1	NEG	0	0	NA	-9999	255	298	255	PASS	0	45	NG2	Target	2	NEG	0	-1	NA	-9999	234	285	234	PASS	0	45	NG4	Target	3	NEG	0	-1	NA	-9999	30	40	30
Xpert CT_NG	3	345474675	27002	Specimen	812094	683291	4.8	9/25/18 17:44	Done	CT NOT DETECTED;NG NOT DETECTED	CT1	Target	1	NEG	0	1	NA	-9999	229	265	229	PASS	0	45	NG2	Target	2	NEG	0	4	NA	-9999	217	266	217	PASS	0	45	NG4	Target	3	NEG	0	-1	NA	-9999	35	44	35
Xpert CT_NG	3	345474671	27002	Specimen	812094	683288	4.8	9/25/18 17:43	Done	CT NOT DETECTED;NG NOT DETECTED	CT1	Target	1	NEG	0	1	NA	-9999	236	270	235	PASS	0	45	NG2	Target	2	NEG	0	0	NA	-9999	217	268	217	PASS	0	45	NG4	Target	3	NEG	0	-1	NA	-9999	28	38	28
Xpert CT_NG	3	345474676	27002	Positive Control 1	812094	683267	4.8	9/25/18 14:25	Done	CT NOT DETECTED;NG DETECTED	CT1	Target	1	NEG	0	0	NA	-9999	186	212	185	PASS	0	45	NG2	Target	2	POS	21.9	464	PASS	-9999	165	196	164	PASS	0	45	NG4	Target	3	POS	22.3	330	PASS	-9999	41	44	39
Xpert CT_NG	3	345474672	27002	Negative Control 1	812094	683061	4.8	9/25/18 14:23	Done	CT NOT DETECTED;NG NOT DETECTED	CT1	Target	1	NEG	0	0	NA	-9999	252	291	252	PASS	0	45	NG2	Target	2	NEG	0	1	NA	-9999	211	262	211	PASS	0	45	NG4	Target	3	NEG	0	-1	NA	-9999	31	40	30
Xpert CT_NG	3	345474706	27002	Specimen	812094	683291	4.8	9/24/18 16:19	Done	CT NOT DETECTED;NG NOT DETECTED	CT1	Target	1	NEG	0	3	NA	-9999	219	254	219	PASS	0	45	NG2	Target	2	NEG	0	7	NA	-9999	215	265	215	PASS	0	45	NG4	Target	3	NEG	0	1	NA	-9999	30	39	30
Xpert CT_NG	3	345474669	27002	Specimen	812094	683288	4.8	9/24/18 16:18	Done	CT NOT DETECTED;NG NOT DETECTED	CT1	Target	1	NEG	0	1	NA	-9999	235	270	235	PASS	0	45	NG2	Target	2	NEG	0	0	NA	-9999	223	275	222	PASS	0	45	NG4	Target	3	NEG	0	-1	NA	-9999	28	38	28
Xpert CT_NG	3	345474703	27002	Specimen	812094	683267	4.8	9/24/18 16:17	Done	CT NOT DETECTED;NG NOT DETECTED	CT1	Target	1	NEG	0	1	NA	-9999	225	260	225	PASS	0	45	NG2	Target	2	NEG	0	2	NA	-9999	208	256	208	PASS	0	45	NG4	Target	3	POS	40.7	98	PASS	-9999	28	37	28
Xpert CT_NG	3	345474685	27002	Specimen	812094	683061	4.8	9/21/18 17:18	Done	CT NOT DETECTED;NG NOT DETECTED	CT1	Target	1	NEG	0	-1	NA	-9999	236	274	236	PASS	0	45	NG2	Target	2	NEG	0	-1	NA	-9999	212	262	212	PASS	0	45	NG4	Target	3	NEG	0	0	NA	-9999	33	43	33
Xpert CT_NG	3	345474688	27002	Specimen	812094	683291	4.8	9/21/18 17:18	Done	CT NOT DETECTED;NG NOT DETECTED	CT1	Target	1	NEG	0	2	NA	-9999	227	262	226	PASS	0	45	NG2	Target	2	NEG	0	3	NA	-9999	219	271	219	PASS	0	45	NG4	Target	3	NEG	0	14	NA	-9999	32	42	32
Xpert CT_NG	3	345474687	27002	Specimen	812094	683288	4.8	9/21/18 17:17	Done	CT NOT DETECTED;NG NOT DETECTED	CT1	Target	1	NEG	0	2	NA	-9999	222	256	222	PASS	0	45	NG2	Target	2	NEG	0	2	NA	-9999	215	265	215	PASS	0	45	NG4	Target	3	NEG	0	-1	NA	-9999	30	40	30
Xpert CT_NG	3	318781195	26524	Specimen	812094	683267	4.8	9/20/18 17:05	Done	CT NOT DETECTED;NG NOT DETECTED	CT1	Target	1	NEG	0	1	NA	-9999	218	256	218	PASS	0	45	NG2	Target	2	NEG	0	0	NA	-9999	235	287	234	PASS	0	45	NG4	Target	3	NEG	0	0	NA	-9999	28	38	28
Xpert CT_NG	3	318781169	26524	Specimen	812094	683061	4.8	9/20/18 17:04	Done	CT NOT DETECTED;NG NOT DETECTED	CT1	Target	1	NEG	0	0	NA	-9999	214	248	213	PASS	0	45	NG2	Target	2	NEG	0	0	NA	-9999	194	232	194	PASS	0	45	NG4	Target	3	NEG	0	-2	NA	-9999	45	53	45
Xpert CT_NG	3	318781170	26524	Specimen	812094	683291	4.8	9/20/18 17:04	Done	CT NOT DETECTED;NG NOT DETECTED	CT1	Target	1	NEG	0	2	NA	-9999	209	245	209	PASS	0	45	NG2	Target	2	NEG	0	5	NA	-9999	227	279	227	PASS	0	45	NG4	Target	3	NEG	0	0	NA	-9999	29	39	29
Xpert CT_NG	3	318781176	26524	Specimen	812094	683288	4.8	9/19/18 16:06	Done	CT NOT DETECTED;NG NOT DETECTED	CT1	Target	1	NEG	0	4	NA	-9999	216	252	216	PASS	0	45	NG2	Target	2	NEG	0	5	NA	-9999	224	274	224	PASS	0	45	NG4	Target	3	NEG	0	0	NA	-9999	31	41	31
Xpert CT_NG	3	318781175	26524	Specimen	812094	683267	4.8	9/19/18 16:05	Done	CT NOT DETECTED;NG NOT DETECTED	CT1	Target	1	NEG	0	2	NA	-9999	218	256	218	PASS	0	45	NG2	Target	2	NEG	0	2	NA	-9999	234	286	233	PASS	0	45	NG4	Target	3	NEG	0	-1	NA	-9999	26	35	25
Xpert CT_NG	3	318781173	26524	Specimen	812094	683061	4.8	9/19/18 16:05	Done	CT NOT DETECTED;NG NOT DETECTED	CT1	Target	1	NEG	0	0	NA	-9999	261	305	260	PASS	0	45	NG2	Target	2	NEG	0	1	NA	-9999	250	309	250	PASS	0	45	NG4	Target	3	NEG	0	-1	NA	-9999	31	41	32
Xpert CT_NG	3	318781184	26524	Specimen	812094	683291	4.8	9/18/18 18:00	Done	CT NOT DETECTED;NG NOT DETECTED	CT1	Target	1	NEG	0	0	NA	-9999	175	201	174	PASS	0	45	NG2	Target	2	NEG	0	1	NA	-9999	193	227	191	PASS	0	45	NG4	Target	3	NEG	0	0	NA	-9999	55	54	53
Xpert CT_NG	3	318781174	26524	Specimen	812094	683288	4.8	9/18/18 18:00	Done	CT NOT DETECTED;NG NOT DETECTED	CT1	Target	1	NEG	0	2	NA	-9999	216	252	216	PASS	0	45	NG2	Target	2	NEG	0	3	NA	-9999	231	285	230	PASS	0	45	NG4	Target	3	NEG	0	0	NA	-9999	35	44	34
Xpert CT_NG	3	318781183	26524	Specimen	812094	683267	4.8	9/18/18 17:59	Done	CT NOT DETECTED;NG NOT DETECTED	CT1	Target	1	NEG	0	2	NA	-9999	161	186	161	PASS	0	45	NG2	Target	2	NEG	0	1	NA	-9999	158	188	158	PASS	0	45	NG4	Target	3	NEG	0	0	NA	-9999	32	37	32
Xpert CT_NG	3	318781181	26524	Specimen	812094	683061	4.8	9/18/18 15:29	Done	CT NOT DETECTED;NG NOT DETECTED	CT1	Target	1	NEG	0	1	NA	-9999	239	279	238	PASS	0	45	NG2	Target	2	NEG	0	2	NA	-9999	230	280	230	PASS	0	45	NG4	Target	3	NEG	0	0	NA	-9999	32	41	32
Xpert CT_NG	3	318780848	26524	Specimen	812094	683291	4.8	9/18/18 15:29	Done	CT NOT DETECTED;NG NOT DETECTED	CT1	Target	1	NEG	0	3	NA	-9999	219	256	218	PASS	0	45	NG2	Target	2	NEG	0	6	NA	-9999	240	295	239	PASS	0	45	NG4	Target	3	NEG	0	0	NA	-9999	33	43	34
Xpert CT_NG	3	318780834	26524	Specimen	812094	683288	4.8	9/18/18 15:28	Done	CT NOT DETECTED;NG NOT DETECTED	CT1	Target	1	NEG	0	1	NA	-9999	217	252	217	PASS	0	45	NG2	Target	2	NEG	0	1	NA	-9999	235	291	235	PASS	0	45	NG4	Target	3	NEG	0	0	NA	-9999	37	46	36
Xpert CT_NG	3	318780847	26524	Specimen	812094	683267	4.8	9/17/18 16:14	Done	CT NOT DETECTED;NG NOT DETECTED	CT1	Target	1	NEG	0	2	NA	-9999	174	200	174	PASS	0	45	NG2	Target	2	NEG	0	3	NA	-9999	163	193	163	PASS	0	45	NG4	Target	3	NEG	0	1	NA	-9999	36	39	35
Xpert CT_NG	3	318780817	26524	Specimen	812094	683061	4.8	9/17/18 16:14	Done	CT NOT DETECTED;NG NOT DETECTED	CT1	Target	1	NEG	0	1	NA	-9999	242	284	242	PASS	0	45	NG2	Target	2	NEG	0	3	NA	-9999	235	288	235	PASS	0	45	NG4	Target	3	NEG	0	0	NA	-9999	31	41	31
Xpert CT_NG	3	318780821	26524	Specimen	812094	683291	4.8	9/17/18 16:13	Done	CT NOT DETECTED;NG NOT DETECTED	CT1	Target	1	NEG	0	0	NA	-9999	150	167	149	PASS	0	45	NG2	Target	2	NEG	0	-1	NA	-9999	164	190	162	PASS	0	45	NG4	Target	3	NEG	0	0	NA	-9999	44	45	42
Xpert CT_NG	3	318780823	26524	Specimen	812094	683288	4.8	9/13/18 16:42	Done	CT NOT DETECTED;NG NOT DETECTED	CT1	Target	1	NEG	0	1	NA	-9999	213	248	212	PASS	0	45	NG2	Target	2	NEG	0	1	NA	-9999	232	286	231	PASS	0	45	NG4	Target	3	NEG	0	0	NA	-9999	35	45	35
Xpert CT_NG	3	318780838	26524	Specimen	812094	683267	4.8	9/13/18 16:42	Done	CT NOT DETECTED;NG NOT DETECTED	CT1	Target	1	NEG	0	6	NA	-9999	158	181	156	PASS	0	45	NG2	Target	2	NEG	0	8	NA	-9999	149	175	145	PASS	0	45	NG4	Target	3	NEG	0	1	NA	-9999	37	38	34
Xpert CT_NG	3	318780827	26524	Specimen	812094	683061	4.8	9/13/18 16:41	Done	CT NOT DETECTED;NG NOT DETECTED	CT1	Target	1	NEG	0	2	NA	-9999	236	276	235	PASS	0	45	NG2	Target	2	NEG	0	3	NA	-9999	230	283	229	PASS	0	45	NG4	Target	3	NEG	0	0	NA	-9999	29	39	29
Xpert CT_NG	3	318780833	26524	Specimen	812094	683291	4.8	9/13/18 13:44	Done	CT NOT DETECTED;NG NOT DETECTED	CT1	Target	1	NEG	0	2	NA	-9999	215	252	214	PASS	0	45	NG2	Target	2	NEG	0	2	NA	-9999	241	297	240	PASS	0	45	NG4	Target	3	NEG	0	0	NA	-9999	32	42	31
Xpert CT_NG	3	318780824	26524	Specimen	812094	683288	4.8	9/13/18 13:43	Done	CT NOT DETECTED;NG NOT DETECTED	CT1	Target	1	NEG	0	2	NA	-9999	216	252	216	PASS	0	45	NG2	Target	2	NEG	0	2	NA	-9999	224	275	223	PASS	0	45	NG4	Target	3	NEG	0	-1	NA	-9999	32	42	32
Xpert CT_NG	3	341384879	26904	Specimen	812094	683267	4.8	9/13/18 13:43	Done	CT NOT DETECTED;NG NOT DETECTED	CT1	Target	1	NEG	0	6	NA	-9999	231	269	230	PASS	0	45	NG2	Target	2	NEG	0	12	NA	-9999	228	276	228	PASS	0	45	NG4	Target	3	NEG	0	10	NA	-9999	26	36	26
Xpert CT_NG	3	341384887	26904	Specimen	812094	683061	4.8	9/12/18 14:15	Done	CT NOT DETECTED;NG NOT DETECTED	CT1	Target	1	NEG	0	1	NA	-9999	264	308	264	PASS	0	45	NG2	Target	2	NEG	0	0	NA	-9999	241	296	241	PASS	0	45	NG4	Target	3	NEG	0	-1	NA	-9999	27	37	27
[truncated: 3,986 more rows]
[truncated: 37 more columns]
